# Supplementary material for: The derepression of transposable elements in lung cells is associated with the inflammatory response and gene activation in idiopathic pulmonary fibrosis
Source: Mob DNA. 2021 Jun 9;12:14. doi: 10.1186/s13100-021-00241-3 (PMC8191028; doi:10.1186/s13100-021-00241-3)
Supplement: Supplementary file 4 — Additional file 4: Supplemental Table 1. Summary of the samples used in the bulk RNA-seq and scRNA-seq analyses. Each row represents the sample ID, while the columns indicate the histological types, age, sex, race, smoking history, and phenotype, as reported in the original publication [18]. All the fibrosis samples are grouped and analyzed together, as indicated in the table (analyzed phenotype. HP: hypersensitivity pneumonitis; ILD: interstitial lung disease; IPF: idiopathic pulmonary fibrosis; NA: not available; SSc: systemic sclerosis. An additional sample description can be obtained from the original manuscript. [file 13100_2021_241_MOESM4_ESM.xlsx]

## Sheet: Supplemental Table 1. 
Supplemental Table 1. Summary of the samples used in the bulk RNA-seq and scRNA-seq analyses.
Bulk Sequencing samples
Sample ID	Histological type	Age	Sex	Race	Smoking history	Phenotype	Analyzed phenotye
Donor1	Whole Lung Tissue	41	M	Caucasian	No	Healthy Donor	Donor
Donor2	Whole Lung Tissue	57	M	Caucasian	Yes	Healthy Donor	Donor
Donor3	Whole Lung Tissue	64	M	African American	No	Healthy Donor	Donor
Donor4	Whole Lung Tissue	49	F	Caucasian	No	Healthy Donor	Donor
Donor5	Whole Lung Tissue	50	M	African American	No	Healthy Donor	Donor
Donor6	Whole Lung Tissue	19	M	African American	No	Healthy Donor	Donor
Donor7	Whole Lung Tissue	54	M	Caucasian	No	Healthy Donor	Donor
Donor8	Whole Lung Tissue	43	M	Hispanic	No	Healthy Donor	Donor
Donor9	Whole Lung Tissue	21	M	Caucasian	No	Healthy Donor	Donor
Donor10	Whole Lung Tissue	43	F	Caucasian	Yes	Healthy Donor	Donor
Donor11	Whole Lung Tissue	50	M	Hispanic	Yes	Healthy Donor	Donor
Donor12	Whole Lung Tissue	51	M	African American	Yes	Healthy Donor	Donor
Donor13	Whole Lung Tissue	26	F	African American	Yes	Healthy Donor	Donor
Donor14	Whole Lung Tissue	40	M	Hispanic	Yes	Healthy Donor	Donor
Donor1	Alveolar Type II Cells	41	M	Caucasian	No	Healthy Donor	Donor
Donor2	Alveolar Type II Cells	57	M	Caucasian	Yes	Healthy Donor	Donor
Donor3	Alveolar Type II Cells	64	M	African American	No	Healthy Donor	Donor
Donor4	Alveolar Type II Cells	49	F	Caucasian	No	Healthy Donor	Donor
Donor5	Alveolar Type II Cells	50	M	African American	No	Healthy Donor	Donor
Donor6	Alveolar Type II Cells	19	M	African American	No	Healthy Donor	Donor
Donor7	Alveolar Type II Cells	54	M	Caucasian	No	Healthy Donor	Donor
Donor8	Alveolar Type II Cells	43	M	Hispanic	No	Healthy Donor	Donor
Donor9	Alveolar Type II Cells	21	M	Caucasian	No	Healthy Donor	Donor
Donor10	Alveolar Type II Cells	43	F	Caucasian	Yes	Healthy Donor	Donor
Donor11	Alveolar Type II Cells	50	M	Hispanic	Yes	Healthy Donor	Donor
Donor12	Alveolar Type II Cells	51	M	African American	Yes	Healthy Donor	Donor
Donor13	Alveolar Type II Cells	26	F	African American	Yes	Healthy Donor	Donor
Donor14	Alveolar Type II Cells	40	M	Hispanic	Yes	Healthy Donor	Donor
Donor1	Alveolar Macrophages	41	M	Caucasian	No	Healthy Donor	Donor
Donor2	Alveolar Macrophages	57	M	Caucasian	Yes	Healthy Donor	Donor
Donor3	Alveolar Macrophages	64	M	African American	No	Healthy Donor	Donor
Donor4	Alveolar Macrophages	49	F	Caucasian	No	Healthy Donor	Donor
Donor5	Alveolar Macrophages	50	M	African American	No	Healthy Donor	Donor
Donor6	Alveolar Macrophages	19	M	African American	No	Healthy Donor	Donor
Donor7	Alveolar Macrophages	54	M	Caucasian	No	Healthy Donor	Donor
Donor8	Alveolar Macrophages	43	M	Hispanic	No	Healthy Donor	Donor
Donor9	Alveolar Macrophages	21	M	Caucasian	No	Healthy Donor	Donor
Donor10	Alveolar Macrophages	43	F	Caucasian	Yes	Healthy Donor	Donor
Donor11	Alveolar Macrophages	50	M	Hispanic	Yes	Healthy Donor	Donor
Donor12	Alveolar Macrophages	51	M	African American	Yes	Healthy Donor	Donor
Donor13	Alveolar Macrophages	26	F	African American	Yes	Healthy Donor	Donor
Donor14	Alveolar Macrophages	40	M	Hispanic	Yes	Healthy Donor	Donor
IPF1	Whole Lung Tissue	56	F	N/A	No	Fibrosis HP	IPF
IPF2	Whole Lung Tissue	65	M	N/A	No	Fibrosis IPF	IPF
IPF3	Whole Lung Tissue	67	M	N/A	Yes	Fibrosis IPF	IPF
IPF4	Whole Lung Tissue	55	F	N/A	No	Fibrosis Myositis ILD	IPF
IPF5	Whole Lung Tissue	60	M	N/A	Yes	Fibrosis Myositis ILD	IPF
IPF6	Whole Lung Tissue	42	M	N/A	No	Fibrosis SSc ILD	IPF
IPF7	Whole Lung Tissue	52	M	N/A	Yes	Fibrosis SSc ILD	IPF
IPF8	Whole Lung Tissue	52	F	N/A	No	Fibrosis SSc ILD	IPF
IPF1	Alveolar Type II Cells	56	F	N/A	No	Fibrosis HP	IPF
IPF2	Alveolar Type II Cells	65	M	N/A	No	Fibrosis IPF	IPF
IPF3	Alveolar Type II Cells	67	M	N/A	Yes	Fibrosis IPF	IPF
IPF4	Alveolar Type II Cells	55	F	N/A	No	Fibrosis Myositis ILD	IPF
IPF5	Alveolar Type II Cells	60	M	N/A	Yes	Fibrosis Myositis ILD	IPF
IPF6	Alveolar Type II Cells	42	M	N/A	No	Fibrosis SSc ILD	IPF
IPF7	Alveolar Type II Cells	52	M	N/A	Yes	Fibrosis SSc ILD	IPF
IPF8	Alveolar Type II Cells	52	F	N/A	No	Fibrosis SSc ILD	IPF
IPF1	Alveolar Macrophages	56	F	N/A	No	Fibrosis HP	IPF
IPF2	Alveolar Macrophages	65	M	N/A	No	Fibrosis IPF	IPF
IPF3	Alveolar Macrophages	67	M	N/A	Yes	Fibrosis IPF	IPF
IPF4	Alveolar Macrophages	55	F	N/A	No	Fibrosis Myositis ILD	IPF
IPF5	Alveolar Macrophages	60	M	N/A	Yes	Fibrosis Myositis ILD	IPF
IPF6	Alveolar Macrophages	42	M	N/A	No	Fibrosis SSc ILD	IPF
IPF7	Alveolar Macrophages	52	M	N/A	Yes	Fibrosis SSc ILD	IPF
IPF8	Alveolar Macrophages	52	F	N/A	No	Fibrosis SSc ILD	IPF
Single cell RNA-seq samples
Sample ID	Histological type	Age		Sex	Race	Smoking history	Phenotype	Analyzed phenotye
DONOR1ssRNA	Whole lung	63	DONOR_1	F	African American	No	Healthy Donor	Donor
DONOR2ssRNA	Whole lung	55	DONOR_2	M	Asian	Yes	Healthy Donor	Donor
DONOR3ssRNA	Whole lung	29	DONOR_3	F	African American	No	Healthy Donor	Donor
DONOR4ssRNA	Whole lung	57	DONOR_4	F	African American	No	Healthy Donor	Donor
DONOR5ssRNA	Whole lung	49	DONOR_5	F	Caucasian	Yes	Healthy Donor	Donor
DONOR6ssRNA	Whole lung	22	DONOR_6	F	African American	No	Healthy Donor	Donor
DONOR7ssRNA	Whole lung	47	DONOR_7	F	Caucasian	Yes	Healthy Donor	Donor
DONOR8ssRNA	Whole lung	21	DONOR_8	M	African American	No	Healthy Donor	Donor
IPF1ssRNA	Whole lung	71	IPF_1	F	N/A	Yes	Fibrosis IPF	IPF
IPF2ssRNA	Whole lung	66	IPF_2	M	N/A	Yes	Fibrosis IPF	IPF
IPF3ssRNA	Whole lung	60	IPF_3	M	N/A	No	Fibrosis IPF	IPF
IPF4ssRNA	Whole lung	68	IPF_4	M	N/A	Yes	Fibrosis IPF	IPF
IPF5ssRNA	Whole lung	55	HP_1	F	N/A	No	Fibrosis HP	IPF
IPF6ssRNA	Whole lung	37	Myositis_1	F	N/A	No	Fibrosis Myositis ILD	IPF
IPF7ssRNA	Whole lung	39	Ssc_1	F	N/A	No	Fibrosis SSc ILD	IPF
IPF8ssRNA	Whole lung	53	Ssc_2	F	N/A	No	Fibrosis SSc ILD	IPF
