# Supplementary material for: The derepression of transposable elements in lung cells is associated with the inflammatory response and gene activation in idiopathic pulmonary fibrosis
Source: Mob DNA. 2021 Jun 9;12:14. doi: 10.1186/s13100-021-00241-3 (PMC8191028; doi:10.1186/s13100-021-00241-3)
Supplement: Supplementary file 5 — Additional file 5: Supplemental Table 2. Summary of the differential analysis of the TE families between the IPF patients and the donors in different cells based on SQuIRE and REdiscoverTE analysis. A. Whole-lung (WL) tissue - SQuIRE, B. Alveolar type II (AT2) cells - SQuIRE. C. Alveolar macrophages (AM) - SQuIRE. D. Whole-lung (WL) tissue - REdiscoverTE, E. Alveolar type II (AT2) cells - REdiscoverTE. F. Alveolar macrophages (AM) - REdiscoverTE. The columns represent the repeat classification, the TE expression base mean (baseMean), log2 fold change (log2FoldChange), lfcSE (log fold standard error), stat (Wald statistics; lfc/standard error), p-value, p.adj (BH adjusted p-value). Only significant upregulated families are shown. G. Summary of all changes in REdiscoverTE analysis. [file 13100_2021_241_MOESM5_ESM.xlsx]

## Sheet: Supplemental Table 2A. 
Supplemental Table 2. Summary of the differential analysis of the TE families between the IPF patients and the donors in different cells based on SQuIRE and REdiscoverTE analysis.
A. Whole-lung (WL) tissue - SQuIRE
Repeats	baseMean	log2FoldChange	lfcSE	stat	pvalue	padj
MLT1E2-int:ERVL-MaLR:LTR	36.3483	1.15662	0.329904	3.50592	0.00045504	0.012397
LTR33C:ERVL:LTR	37.2984	1.02171	0.321692	3.17606	0.00149292	0.0284683
LTR45B:ERV1:LTR	40.1019	0.795611	0.23127	3.44018	0.000581329	0.0144737
HERV4_I-int:ERV1:LTR	77.3545	0.984897	0.317966	3.09749	0.00195166	0.0344429
MER61C:ERV1:LTR	90.8118	0.854628	0.28824	2.96499	0.00302695	0.0468582
HERVK14-int:ERVK:LTR	115.586	0.696863	0.198498	3.51068	0.000446957	0.0122509
LTR47A2:ERVL:LTR	172.614	0.554933	0.1751	3.16923	0.00152845	0.0289617
LTR108a_Mam:ERVL:LTR	186.718	1.08646	0.366384	2.96537	0.0030232	0.0468582
LTR22A:ERVK:LTR	195.877	-1.05786	0.306137	-3.45551	0.000549244	0.014024
LTR39:ERV1:LTR	200.597	-0.942664	0.259754	-3.62906	0.000284451	0.00882829
LTR2B:ERV1:LTR	304.375	0.793413	0.207042	3.83214	0.000127032	0.00479394
HUERS-P1-int:ERV1:LTR	355.723	0.76796	0.191364	4.01309	5.99297e-05	0.00272423
MER49:ERV1:LTR	390.438	0.516626	0.126428	4.08634	4.3823e-05	0.00214676
SVA_B:SVA:Retroposon	411.608	0.537212	0.169874	3.16242	0.00156462	0.0293995
MER113A:hAT-Charlie:DNA	440.771	0.490914	0.159183	3.08396	0.00204266	0.0356298
MER117:hAT-Charlie:DNA	623.878	0.364362	0.09941	3.66524	0.000247104	0.00792997
MST-int:ERVL-MaLR:LTR	1212.52	-0.632374	0.208552	-3.03222	0.00242764	0.0402922
LTR18B:ERVL:LTR	2286.29	-1.2387	0.203503	-6.08687	1.15141e-09	3.23853e-07

## Sheet: Supplemental Table 2B. 
Supplemental Table 2. Summary of the differential analysis of the TE families between the IPF patients and the donors in different cells based on SQuIRE and REdiscoverTE analysis.
B. Alveolar type II (AT2) cells - SQuIRE
Repeats	baseMean	log2FoldChange	lfcSE	stat	pvalue	padj
MER34B-int:ERV1:LTR	521.864	0.308909	0.117982	2.61828	0.00883752	0.0419643
AmnSINE1:5S-Deu-L2:SINE	312.531	0.309457	0.117026	2.64433	0.00818521	0.0395963
SVA_F:SVA:Retroposon	559.895	0.356324	0.134018	2.65878	0.00784242	0.0384395
Charlie16a:hAT-Charlie:DNA	272.837	0.382489	0.125469	3.04847	0.00230014	0.0151273
Charlie1b:hAT-Charlie:DNA	463.155	0.398017	0.123478	3.22339	0.00126685	0.00959345
MER104:TcMar-Tc2:DNA	240.171	0.405106	0.158612	2.55407	0.0106472	0.0482024
MER4-int:ERV1:LTR	839.944	0.416716	0.153978	2.70634	0.0068029	0.0345663
MER63C:hAT-Blackjack:DNA	132.128	0.416817	0.152004	2.74215	0.00610392	0.0320881
MER117:hAT-Charlie:DNA	392.253	0.422681	0.155066	2.72581	0.0064144	0.0331915
SVA_B:SVA:Retroposon	279.698	0.428311	0.157403	2.72111	0.0065063	0.0335658
L5:RTE-X:LINE	46.6354	0.429353	0.156759	2.73894	0.00616382	0.0323206
OldhAT1:hAT-Ac:DNA	1326.72	0.435493	0.123109	3.53745	0.000404017	0.00389078
L1MDa:L1:LINE	1047.27	0.436642	0.165751	2.63432	0.00843067	0.0405119
MER45B:hAT-Tip100:DNA	103.79	0.476134	0.186822	2.5486	0.0108157	0.0487227
L2:L2:LINE	6693.77	0.4775	0.177463	2.6907	0.00713024	0.0358882
MER20B:hAT-Charlie:DNA	518.318	0.480462	0.12747	3.76923	0.000163753	0.0018657
MSTB1:ERVL-MaLR:LTR	635.989	0.480791	0.176099	2.73022	0.00632916	0.032936
L1PA2:L1:LINE	1155.22	0.494288	0.171497	2.8822	0.00394909	0.0230325
MST-int:ERVL-MaLR:LTR	831.333	0.504155	0.190591	2.64522	0.00816385	0.0395523
L1MC5a:L1:LINE	3259.8	0.511569	0.136089	3.75909	0.000170532	0.00192779
MLT1O:ERVL-MaLR:LTR	367.67	0.51757	0.18851	2.74559	0.00604029	0.0318943
MER85:PiggyBac:DNA	86.0787	0.527371	0.176611	2.98605	0.00282604	0.0177448
MER39:ERV1:LTR	313.305	0.547422	0.149658	3.65781	0.000254379	0.00266624
LTR48:ERV1:LTR	109.326	0.548717	0.147839	3.71159	0.00020596	0.0022358
THE1C-int:ERVL-MaLR:LTR	176.464	0.552406	0.205062	2.69385	0.00706324	0.0356108
LTR19A:ERV1:LTR	66.388	0.560707	0.216711	2.58735	0.0096718	0.0448525
LTR16B2:ERVL:LTR	108.366	0.600516	0.218996	2.74214	0.00610411	0.0320881
LTR14B:ERVK:LTR	108.414	0.601079	0.190796	3.15037	0.00163064	0.0115853
MER63B:hAT-Blackjack:DNA	197.825	0.604164	0.183253	3.29689	0.000977609	0.00784417
Kanga1:TcMar-Tc2:DNA	76.6486	0.605384	0.172002	3.51963	0.000432149	0.00411338
L1PA10:L1:LINE	1235.27	0.608486	0.239359	2.54214	0.0110175	0.0494085
PRIMA4-int:ERV1:LTR	73.4022	0.626891	0.19137	3.27581	0.00105358	0.00834719
L1M3de:L1:LINE	70.1684	0.646142	0.198036	3.26275	0.00110338	0.00864368
LTR104_Mam:Gypsy:LTR	65.5371	0.646243	0.205463	3.1453	0.00165914	0.0117303
MamGypsy2-I:Gypsy:LTR	58.1021	0.657407	0.238096	2.7611	0.00576069	0.0308394
MamGypsy2-LTR:Gypsy:LTR	34.0656	0.676956	0.201244	3.36386	0.000768608	0.0064845
LTR37A:ERV1:LTR	105.416	0.693138	0.228745	3.03017	0.00244413	0.0158318
HERVKC4-int:ERVK:LTR	97.9692	0.695205	0.263167	2.64169	0.0082494	0.0398072
MER57B1:ERV1:LTR	55.4132	0.723892	0.219236	3.30188	0.000960391	0.00773528
MSTD-int:ERVL-MaLR:LTR	64.6965	0.728813	0.251604	2.89667	0.00377142	0.0222956
L1M3b:L1:LINE	48.169	0.731216	0.268778	2.72052	0.00651795	0.0335982
MER34A:ERV1:LTR	70.1167	0.754885	0.251271	3.00426	0.00266226	0.0169422
L4_C_Mam:RTE-X:LINE	390.513	0.755909	0.20693	3.65297	0.000259225	0.002708
LTR85b:Gypsy?:LTR	57.6377	0.790368	0.263985	2.99399	0.00275354	0.0174199
L1PA13:L1:LINE	1734.67	0.796097	0.194493	4.09319	4.25487e-05	0.000627777
HERVIP10B3-int:ERV1:LTR	347.953	0.801642	0.269463	2.97496	0.00293025	0.0182533
HERV35I-int:ERV1:LTR	46.2322	0.823596	0.296297	2.77963	0.00544205	0.0295211
L1M2b:L1:LINE	20.9064	0.834854	0.289013	2.88864	0.00386913	0.0226736
LTR10B1:ERV1:LTR	51.5602	0.83898	0.317896	2.63917	0.00831099	0.0400593
MamGypLTR1d:Gypsy:LTR	34.6582	0.842354	0.256703	3.28144	0.0010328	0.00821709
HERV4_I-int:ERV1:LTR	44.3166	0.848047	0.228815	3.70625	0.000210349	0.00226777
L1M4c:L1:LINE	7815.64	0.879274	0.323895	2.71469	0.00663382	0.0340004
LTR86B1:ERVL:LTR	26.0724	0.879768	0.327585	2.68562	0.00723956	0.0362863
LTR26:ERV1:LTR	38.2572	0.891381	0.326251	2.73219	0.00629149	0.0328439
MLT1A0-int:ERVL-MaLR:LTR	105.71	0.922882	0.25813	3.57526	0.000349881	0.00346317
LTR57:ERVL:LTR	89.0867	0.954488	0.194882	4.89778	9.69253e-07	2.64873e-05
X7C_LINE:CR1:LINE	45.5768	0.997915	0.265654	3.75645	0.000172339	0.00194472
L1PBb:L1:LINE	19.9457	1.01142	0.326648	3.09636	0.00195913	0.0134137
L1M3c:L1:LINE	71.3866	1.01523	0.269187	3.77148	0.000162282	0.00185566
HERVK14-int:ERVK:LTR	103.453	1.03091	0.298043	3.45894	0.000542299	0.00496147
LTR89:ERVL?:LTR	229.298	1.07682	0.265383	4.05761	4.95768e-05	0.000711973
MER136:DNA:DNA	8.75225	1.08371	0.377365	2.87177	0.00408176	0.0236308
MER110-int:ERV1:LTR	12.4986	1.08907	0.398342	2.73401	0.00625683	0.0327174
MER41G:ERV1:LTR	29.5845	1.09532	0.382572	2.86305	0.00419585	0.0241284
MER65C:ERV1:LTR	106.925	1.11231	0.2148	5.17835	2.2386e-07	7.73097e-06
L1PA12:L1:LINE	222.947	1.16881	0.341053	3.42707	0.000610132	0.00541395
LTR14C:ERVK:LTR	13.9422	1.1984	0.385465	3.10897	0.00187742	0.0129721
MER65-int:ERV1:LTR	3450.58	1.236	0.485622	2.54519	0.0109217	0.0491033
MER65B:ERV1:LTR	14.4377	1.335	0.354928	3.76131	0.000169023	0.00191533
MER57F:ERV1:LTR	81.3572	1.35629	0.357898	3.78961	0.000150886	0.00174653
FordPrefect_a:hAT-Tip100:DNA	10.4377	1.4564	0.565171	2.57693	0.00996828	0.0459228
UCON49:L2:LINE	6.21008	1.55068	0.549471	2.82214	0.00477049	0.0267397
Ricksha_a:MULE-MuDR:DNA	10.8105	1.58959	0.507375	3.13297	0.00173044	0.012166
LTR91:ERVL:LTR	2.9219	2.05277	0.639512	3.2099	0.00132782	0.0098845

## Sheet: Supplemental Table 2C. 
Supplemental Table 2. Summary of the differential analysis of the TE families between the IPF patients and the donors in different cells based on SQuIRE and REdiscoverTE analysis.
C. Alveolar macrophages (AM) - SQuIRE
Repeats	baseMean	log2FoldChange	lfcSE	stat	pvalue	padj
MLT1G:ERVL-MaLR:LTR	375.321	0.319127	0.0950537	3.35733	0.000786982	0.0199036
MER61E:ERV1:LTR	43.4379	0.631827	0.199279	3.17056	0.00152146	0.0299926
LTR45B:ERV1:LTR	53.6307	0.729227	0.223736	3.25932	0.00111681	0.0243331
MER84:ERV1:LTR	277.689	0.765802	0.195101	3.92517	8.66693e-05	0.0041979
AmnSINE2:tRNA-Deu:SINE	353.708	0.780382	0.172225	4.53117	5.86575e-06	0.000595317
Kanga1a:TcMar-Tc2:DNA	92.9854	0.847932	0.213135	3.97838	6.93869e-05	0.00362385
Charlie18a:hAT-Charlie:DNA	790.842	0.920981	0.248265	3.70966	0.000207536	0.00811798
MER61F:ERV1:LTR	54.1464	0.935235	0.31059	3.01115	0.00260257	0.0419477
MER65-int:ERV1:LTR	112.297	1.1015	0.346934	3.17495	0.00149861	0.0296164
hAT-N1_Mam:hAT-Tip100?:DNA	91.5245	1.22364	0.249739	4.89969	9.59869e-07	0.000139812

## Sheet: Supplemental Table 2D. 
Supplemental Table 2. Summary of the differential analysis of the TE families between the IPF patients and the donors in different cells based on SQuIRE and REdiscoverTE analysis.
D. Whole-lung (WL) tissue - REdiscoverTE
baseMean	log2FoldChange	lfcSE	stat	pvalue	padj	repName	repClass
34.6544	1.03256	0.231527	4.45978	8.20441e-06	0.000376373	LTR45B	LTR
109.496	0.752007	0.196651	3.82407	0.000131265	0.00323031	HERVK14-int	LTR
34.388	1.12825	0.302063	3.73515	0.000187603	0.0042666	MLT1E2-int	LTR
266.938	0.506299	0.141406	3.58046	0.000342992	0.00680066	MER49	LTR
37.5079	1.30557	0.368174	3.54608	0.000391008	0.00751196	AluYi6_4d	SINE
51.7809	0.601087	0.189261	3.17596	0.00149341	0.0208071	MER68-int	LTR
54.8717	0.894799	0.281806	3.17523	0.00149718	0.0208442	U4	snRNA
168.794	0.661166	0.209799	3.15142	0.00162479	0.022088	HUERS-P1-int	LTR
180.894	1.0403	0.33032	3.14937	0.00163621	0.0221434	LTR108a_Mam	LTR
27.055	0.998176	0.321747	3.10237	0.0019198	0.0248258	LTR33C	LTR
24.7359	0.914954	0.296343	3.08748	0.00201863	0.0257722	MER87B	LTR
131.93	1.65547	0.555262	2.98142	0.00286918	0.0332852	U8	snRNA
69.1335	0.746684	0.251367	2.9705	0.00297318	0.0343268	MLT-int	LTR
137.763	0.526514	0.180199	2.92185	0.00347959	0.0383917	LTR47A2	LTR
209.735	0.498533	0.172047	2.89765	0.00375976	0.0406283	MER2B	DNA
229.653	0.686232	0.238028	2.88299	0.00393923	0.0421911	LTR2B	LTR
58.7358	0.919739	0.322031	2.85605	0.00428942	0.0448068	HERV4_I-int	LTR
20.3383	0.891871	0.313087	2.84863	0.00439077	0.0454718	MER9a1	LTR
136.866	0.457225	0.162485	2.81396	0.00489351	0.0493234	SVA_B	Retroposon

## Sheet: Supplemental Table 2E. 
Supplemental Table 2. Summary of the differential analysis of the TE families between the IPF patients and the donors in different cells based on SQuIRE and REdiscoverTE analysis.
E. Alveolar type II (AT2) cells - REdiscoverTE
baseMean	log2FoldChange	lfcSE	stat	pvalue	padj	repName	repClass
66.882	1.02112	0.2119	4.81887	1.44374e-06	3.97743e-05	MER65C	LTR
186.771	1.61805	0.345547	4.68258	2.83293e-06	7.16386e-05	ALR/Alpha	Satellite
55.8114	0.956623	0.210601	4.54235	5.56305e-06	0.000124431	LTR57	LTR
52.7753	1.45555	0.327893	4.4391	9.03371e-06	0.000186105	MER57F	LTR
4.5768	4.20213	0.953484	4.40713	1.0475e-05	0.000209419	(GGAAT)n	Simple_repeat
99.8171	1.21078	0.275276	4.39844	1.09032e-05	0.000216086	LTR89	LTR
8.24275	2.10204	0.503469	4.17511	2.97841e-05	0.000501453	(TGCGGC)n	Simple_repeat
670.242	1.10616	0.267615	4.13341	3.57421e-05	0.000584635	(TCT)n	Simple_repeat
48.1027	1.14293	0.281473	4.06054	4.89601e-05	0.000762775	L1M3c	LINE
1.43212	3.77911	0.936138	4.03691	5.41592e-05	0.000826647	(TGTGTC)n	Simple_repeat
3.0559	2.84384	0.712181	3.99315	6.52016e-05	0.000959116	(TCCAT)n	Simple_repeat
14.7217	1.76726	0.471294	3.74981	0.00017697	0.00215859	(GATG)n	Simple_repeat
159.253	1.2805	0.342196	3.742	0.000182563	0.00221519	L1PA12	LINE
81.5962	0.653912	0.175992	3.71558	0.000202735	0.00240627	(TC)n	Simple_repeat
211.707	0.77409	0.20945	3.69581	0.000219184	0.00256695	L4_C_Mam	LINE
1349.78	0.371211	0.103442	3.5886	0.00033246	0.00358484	GA-rich	Low_complexity
10.1743	1.15999	0.326893	3.54854	0.000387377	0.00404067	MER65B	LTR
16.4295	1.21671	0.345338	3.52325	0.00042629	0.00436465	U4	snRNA
71.1793	1.00336	0.285514	3.51424	0.00044102	0.0044885	HERVK14-int	LTR
167.281	0.607397	0.172846	3.51409	0.00044127	0.00448925	MER39	LTR
9.78862	1.64303	0.498433	3.29639	0.000979374	0.00842769	Ricksha_a	DNA
31.1272	0.651592	0.198794	3.27773	0.00104645	0.00887933	MER85	DNA
8.91832	2.31667	0.710102	3.26244	0.00110458	0.00927757	(GATTC)n	Simple_repeat
273.573	0.696714	0.213895	3.25727	0.00112488	0.00940437	Harlequin-int	LTR
76.9402	0.470956	0.146086	3.22382	0.00126494	0.0102691	LTR48	LTR
42.7938	0.783072	0.243656	3.21385	0.0013097	0.010546	LTR14B	LTR
20.8025	1.09874	0.344441	3.18993	0.00142305	0.0112533	LTR86B1	LTR
18.5535	0.747101	0.234422	3.187	0.00143759	0.0113306	L5	LINE
25.8858	0.831659	0.265906	3.12765	0.00176213	0.0132379	HERV9-int	LTR
1.93743	2.28859	0.732567	3.12407	0.00178368	0.0133753	(GCGCC)n	Simple_repeat
3.33205	2.17948	0.704769	3.09247	0.00198496	0.0145617	UCON46	Unknown
2.03987	1.98438	0.644991	3.0766	0.00209379	0.0152354	MER75B	DNA
1.23467	3.77206	1.2282	3.07122	0.00213188	0.015427	(TGCTGCTG)n	Simple_repeat
10.4302	1.08097	0.35377	3.05558	0.00224624	0.0160816	(TGAGA)n	Simple_repeat
1.09735	3.03635	0.994811	3.05218	0.00227183	0.01623	(TTCTGA)n	Simple_repeat
56.4535	0.55637	0.182827	3.04315	0.00234113	0.016614	PRIMA4-int	LTR
6.04534	1.27957	0.421161	3.03819	0.00238003	0.0168135	(ATGG)n	Simple_repeat
14.4497	1.13175	0.372579	3.03762	0.00238452	0.0168359	L1PBb	LINE
24.1039	0.861945	0.284555	3.02909	0.00245288	0.0172045	(TTCT)n	Simple_repeat
100.643	0.586316	0.193753	3.0261	0.0024773	0.0173461	MER63B	DNA
14.2483	0.836386	0.283883	2.94624	0.00321667	0.0211446	MamGypsy2-LTR	LTR
2.90628	1.4146	0.480146	2.94618	0.00321726	0.0211446	(GCAGCG)n	Simple_repeat
7.58422	1.60567	0.545997	2.9408	0.00327371	0.021411	LTR14C	LTR
20.0003	0.89558	0.306584	2.92115	0.0034874	0.0224978	X7C_LINE	LINE
4.93738	1.79439	0.617085	2.90784	0.00363934	0.0232376	(GAATG)n	Simple_repeat
4.93738	1.79439	0.617085	2.90784	0.00363934	0.0232376	(GAATG)n	Satellite
137.818	0.399754	0.13772	2.90266	0.00370008	0.0235607	Charlie16a	DNA
1.92883	3.42836	1.19345	2.87264	0.00407051	0.0254753	(TGGAA)n	Simple_repeat
1.751	1.91365	0.668721	2.86165	0.00421442	0.0261646	LSAU	Satellite
40.0396	0.475095	0.166638	2.85105	0.0043575	0.0268379	UCON80_AMi	Unknown
70.6303	0.581084	0.204401	2.84287	0.00447096	0.0273849	L1HS	LINE
301.615	0.531224	0.188073	2.82456	0.0047346	0.0285887	L1PA2	LINE
36.0931	0.666801	0.237157	2.81164	0.00492899	0.0294702	MER57B1	LTR
125.552	0.50042	0.178545	2.80277	0.00506654	0.0301445	MER51A	LTR
1705.53	0.406795	0.14596	2.78703	0.00531939	0.0312379	L1MC5a	LINE
6.20313	1.39533	0.501424	2.78273	0.00539042	0.0315715	(AATGG)n	Simple_repeat
138.681	0.530683	0.192154	2.76177	0.00574898	0.0331705	SVA_B	Retroposon
38.0881	0.682337	0.248494	2.74589	0.00603471	0.0344383	MSTD-int	LTR
13.4244	1.76235	0.643944	2.73681	0.00620385	0.0351446	(CATT)n	Simple_repeat
79.2996	0.579746	0.212744	2.72508	0.00642852	0.0361066	MER45B	DNA
67.0895	0.551378	0.20293	2.71708	0.00658612	0.0367804	BLACKJACK	DNA
70.1313	0.453183	0.16681	2.71676	0.00659253	0.0367921	AmnSINE1	SINE
297.683	0.354611	0.130831	2.71045	0.00671922	0.0372944	MER20B	DNA
77.2557	0.590291	0.217864	2.70945	0.00673953	0.0373454	MLT1J-int	LTR
210.039	0.434597	0.161476	2.6914	0.00711522	0.0389524	MER117	DNA
4.76328	1.09848	0.408251	2.6907	0.00713018	0.039023	(CCGCCGC)n	Simple_repeat
771.761	0.481624	0.179371	2.68507	0.00725148	0.039487	L1MA9	LINE
3.13788	1.54431	0.576523	2.67866	0.00739183	0.0400975	LTR38-int	LTR
5.17259	1.07862	0.404945	2.66363	0.0077303	0.0414411	(TCTTCT)n	Simple_repeat
15.0759	1.52481	0.573854	2.65714	0.00788068	0.042027	U14	snRNA
20.9815	0.594177	0.223723	2.65585	0.00791078	0.0421552	PABL_B-int	LTR
11.8434	0.902558	0.341327	2.64426	0.00818686	0.0433165	(CGGCTC)n	Simple_repeat
1340.46	1.25907	0.476445	2.64264	0.00822628	0.0434711	MER65-int	LTR
120.722	0.439915	0.166486	2.64235	0.00823324	0.0434899	MER104	DNA
8.36986	0.995508	0.378096	2.63295	0.0084646	0.0443728	(GAAA)n	Simple_repeat
373.468	0.554241	0.210644	2.63118	0.00850893	0.0445686	MST-int	LTR
78.1321	0.441417	0.168229	2.62391	0.0086926	0.0452525	(GAAGAT)n	Simple_repeat
37.7661	0.66169	0.252731	2.61816	0.00884057	0.0458455	L1M3b	LINE
3.08718	1.39159	0.531833	2.61659	0.00888138	0.0460104	(CAT)n	Simple_repeat
208.722	0.430286	0.164669	2.61304	0.00897404	0.0463589	MLT1O	LTR
1.34012	1.85441	0.712678	2.60204	0.0092672	0.04748	LTR108e_Mam	LTR
1291.75	0.519109	0.199544	2.60148	0.00928218	0.0475377	L1MEc	LINE
72.6428	0.599044	0.230588	2.5979	0.00937968	0.0478764	LTR37A	LTR
9.3	1.06995	0.412433	2.59424	0.00948007	0.0481748	MER110-int	LTR
5311.58	0.865652	0.334903	2.58478	0.00974399	0.0492419	L1M4c	LINE
3.47771	1.18715	0.459629	2.58284	0.00979919	0.0494468	(ATAT)n	Simple_repeat
58.8496	0.755566	0.292613	2.58213	0.00981916	0.0495044	MLT1A0-int	LTR

## Sheet: Supplemental Table 2F. 
Supplemental Table 2. Summary of the differential analysis of the TE families between the IPF patients and the donors in different cells based on SQuIRE and REdiscoverTE analysis.
F. Alveolar macrophages (AM) - REdiscoverTE
baseMean	log2FoldChange	lfcSE	stat	pvalue	padj	repName	repClass
48.5169	1.17532	0.23984	4.90046	9.56142e-07	0.000146829	hAT-N1_Mam	DNA
39.7049	1.05021	0.240074	4.37452	1.21698e-05	0.000982529	Kanga1a	DNA
8.02037	1.53471	0.396869	3.86703	0.000110167	0.00499166	UCON14	DNA?
509.684	0.926221	0.264039	3.50789	0.000451678	0.0141288	Charlie18a	DNA
37.1009	0.710409	0.203989	3.48259	0.000496595	0.0149374	MER61E	LTR
306.716	0.383361	0.112691	3.40187	0.000669254	0.0182251	(CCG)n	Simple_repeat
80.4288	0.576678	0.184147	3.13162	0.00173847	0.034339	MER9a3	LTR
12.4599	1.00463	0.324596	3.09502	0.00196798	0.0375645	(CGCCC)n	Simple_repeat
36.647	0.547824	0.183132	2.99141	0.00277688	0.0468332	Penelope1_Vert	LINE

## Sheet: Supplemental Table 2G. 
Supplemental Table 2. Summary of the differential analysis of the TE families between the IPF patients and the donors in different cells based on SQuIRE and REdiscoverTE analysis.
G. Summary of all changes in REdiscoverTE analysis
	WL	AT2	AM
TE Family	UP/DOWN	UP/DOWN	UP/DOWN
SINE	1/0	1/0	0/0
LINE	0/0	13/2	1/0
LTR	14/6	28/10	2/4
Other	4/16	45/13	6/3
Genes	1379/984	3085/1905	697/550
