# Supplementary material for: The derepression of transposable elements in lung cells is associated with the inflammatory response and gene activation in idiopathic pulmonary fibrosis
Source: Mob DNA. 2021 Jun 9;12:14. doi: 10.1186/s13100-021-00241-3 (PMC8191028; doi:10.1186/s13100-021-00241-3)
Supplement: Supplementary file 6 — Additional file 6: Supplemental Table 3. Summary of the differential analysis of the TE families between the IPF patients and the donors in AT2 cells based on genomics regions and SQuIRE and REdiscoverTE analysis. A. Differential TE expression in exonic region in AT2 cells – RediscoverTE. B. Differential TE expression in intronic region in AT2 cells – RediscoverTE. C. Differential TE expression in intergenic region in AT2 cells– RediscoverTE. D. Summary of all changes obtained by SQuIRE and REdiscoverTE. E. Differential TE expression in intergenic region in AT2 cells- SQuIRE. Only significant TE families are shown. The columns represent the repeat classification, TE expression base mean (baseMean), log2 fold change (log2FoldChange), lfcSE (log fold standard error), stat (Wald statistics; lfc/standard error), p-value, p.adj (BH adjusted p-value). [file 13100_2021_241_MOESM6_ESM.xlsx]

## Sheet: Supplemental Table 3A
Supplemental Table 3. Summary of the differential analysis of the TE families between the IPF patients and the donors in AT2 cells based on SQuIRE and REdiscoverTE analysis.
A. Differential TE expression in exonic region in AT2 cells – RediscoverTE.
repName	repClass	repFamily	baseMean	log2FoldChange	lfcSE	stat	pvalue	padj
Plat_L3	LINE	CR1	169.039	-1.2386	0.201774	-6.13855	8.32796e-10	6.03292e-08
MER65C	LTR	ERV1	36.3536	1.6894	0.304113	5.55517	2.77344e-08	1.25104e-06
MER63B	DNA	hAT-Blackjack	17.9243	1.74237	0.319762	5.44896	5.06653e-08	2.09106e-06
L1MC5a	LINE	L1	526.967	0.74814	0.139822	5.35064	8.76434e-08	3.34949e-06
MER104	DNA	TcMar-Tc2	53.035	0.851844	0.162618	5.23833	1.62038e-07	5.67436e-06
(GGCACAG)n	Simple_repeat	Simple_repeat	44.4073	-1.21046	0.231674	-5.22482	1.74327e-07	6.02646e-06
LTR57	LTR	ERVL	41.7959	1.1699	0.228838	5.11236	3.18155e-07	1.0186e-05
L4_C_Mam	LINE	RTE-X	44.1886	1.91402	0.378865	5.05198	4.37257e-07	1.31982e-05
FLAM_A	SINE	Alu	391.881	-0.641948	0.140962	-4.55404	5.26252e-06	0.000111831
MLT1L	LTR	ERVL-MaLR	498.582	-0.827588	0.182097	-4.54478	5.49935e-06	0.000115849
L1M3c	LINE	L1	13.3879	1.69846	0.375213	4.52665	5.99249e-06	0.000123661
(TC)n	Simple_repeat	Simple_repeat	50.9785	0.80457	0.1807	4.45252	8.48689e-06	0.00016385
MER1B	DNA	hAT-Charlie	151.719	-0.464681	0.105816	-4.39141	1.12621e-05	0.00020768
LTR89	LTR	ERVL?	81.1036	1.4373	0.328333	4.37757	1.20007e-05	0.000218644
HERVIP10FH-int	LTR	ERV1	14.358	1.867	0.429835	4.34353	1.40209e-05	0.000248876
(TGCGGC)n	Simple_repeat	Simple_repeat	8.22763	2.10853	0.500393	4.21374	2.51172e-05	0.000405551
(TCT)n	Simple_repeat	Simple_repeat	668.831	1.11897	0.27107	4.128	3.65938e-05	0.000558176
MER34	LTR	ERV1	45.7282	-1.12863	0.276037	-4.08869	4.33817e-05	0.000640771
(TGCACA)n	Simple_repeat	Simple_repeat	42.8214	-0.601872	0.152515	-3.94631	7.93664e-05	0.00105596
LTR37A	LTR	ERV1	19.0337	1.1667	0.295703	3.94551	7.96299e-05	0.0010583
MER91A	DNA	hAT-Tip100	23.6958	0.922431	0.237783	3.8793	0.000104759	0.00131657
L1MC	LINE	L1	39.5404	0.689216	0.180458	3.81925	0.000133857	0.00160655
AluJb	SINE	Alu	5097.53	-0.310558	0.0815127	-3.80993	0.000139006	0.0016585
Charlie22a	DNA	hAT-Charlie	60.8773	-0.604532	0.163842	-3.68973	0.000224493	0.00245146
LTR41B	LTR	ERVL	260.027	-0.653041	0.178278	-3.66305	0.00024923	0.00266423
L1MB2	LINE	L1	69.5155	0.499669	0.139068	3.59299	0.000326902	0.00329317
L4_A_Mam	LINE	RTE-X	58.1643	1.21072	0.339662	3.56449	0.000364564	0.0035971
GA-rich	Low_complexity	Low_complexity	1117.49	0.370433	0.104828	3.53373	0.000409746	0.00394592
L4_B_Mam	LINE	RTE-X	39.4586	0.842217	0.23883	3.52643	0.00042121	0.00403232
AluSg7	SINE	Alu	472.905	-0.495752	0.142102	-3.48871	0.000485361	0.0045268
U4	snRNA	snRNA	15.8585	1.18907	0.353552	3.36322	0.000770399	0.00653326
MER20	DNA	hAT-Charlie	860.196	-0.29705	0.0883239	-3.36319	0.000770487	0.00653326
LTR85a	LTR	Gypsy?	7.94679	1.92139	0.571473	3.36218	0.000773298	0.00655022
Charlie1b	DNA	hAT-Charlie	84.8851	0.471567	0.140435	3.35789	0.000785401	0.00662868
Tigger5b	DNA	TcMar-Tigger	32.6477	-0.687284	0.204801	-3.35585	0.000791202	0.00666004
MER57A-int	LTR	ERV1	109.813	-0.543351	0.163676	-3.31967	0.00090124	0.00741148
MLT2E	LTR	ERVL	9.19543	-1.22508	0.373528	-3.27975	0.00103899	0.00825612
LTR81	LTR	Gypsy	5.44716	-3.03299	0.925627	-3.27668	0.00105034	0.00832703
MER103C	DNA	hAT-Charlie	275.434	-0.343078	0.105336	-3.25697	0.00112609	0.00877022
LTR33A	LTR	ERVL	52.9613	0.758417	0.233589	3.2468	0.00116711	0.00904032
L1PA15	LINE	L1	46.9092	1.29781	0.400232	3.24264	0.00118427	0.00913224
MLT1E	LTR	ERVL-MaLR	108.996	-0.955311	0.294767	-3.2409	0.00119153	0.00917682
MLT1B-int	LTR	ERVL-MaLR	29.7736	0.592802	0.183508	3.23038	0.00123626	0.00946125
L1ME3B	LINE	L1	260.902	-0.498444	0.154726	-3.22146	0.00127541	0.00969363
MER65B	LTR	ERV1	5.36322	1.88858	0.588604	3.20857	0.00133399	0.0100476
(CCAGCC)n	Simple_repeat	Simple_repeat	127.985	-0.555676	0.174139	-3.19098	0.00141789	0.0105196
MER66-int	LTR	ERV1	4.83024	1.73572	0.546107	3.17835	0.00148117	0.0108792
Charlie1	DNA	hAT-Charlie	116.071	0.410386	0.12986	3.16022	0.00157649	0.0113932
LTR86A1	LTR	ERVL	12.0067	-0.98206	0.311662	-3.15104	0.00162689	0.0116705
LTR41	LTR	ERVL	64.9297	-0.544181	0.173106	-3.14364	0.00166862	0.0118952
LTR48	LTR	ERV1	35.0278	0.697502	0.225832	3.08859	0.00201107	0.0138257
LTR56	LTR	ERV1	5.23358	-1.73554	0.562932	-3.08304	0.00204898	0.0140386
OldhAT1	DNA	hAT-Ac	177.244	-0.420653	0.13675	-3.07606	0.00209755	0.0142667
(TTCTGA)n	Simple_repeat	Simple_repeat	1.09685	3.04206	0.989709	3.07369	0.0021143	0.0143685
L1PA6	LINE	L1	37.4925	1.45224	0.473032	3.07007	0.00214008	0.014499
MSTA	LTR	ERVL-MaLR	145.926	0.712387	0.232436	3.06487	0.00217765	0.0147166
MER4-int	LTR	ERV1	170.968	0.617703	0.203419	3.0366	0.00239263	0.0158084
LTR16B2	LTR	ERVL	19.328	0.873494	0.288897	3.02355	0.00249828	0.0163507
LTR6B	LTR	ERV1	2.86287	1.95717	0.648311	3.01888	0.0025371	0.0165467
MER63A	DNA	hAT-Blackjack	51.9422	0.4661	0.154475	3.01731	0.00255025	0.0166102
X7C_LINE	LINE	CR1	10.1041	1.1228	0.378549	2.96606	0.00301639	0.0188908
MER57F	LTR	ERV1	34.4012	1.20405	0.407444	2.95513	0.00312535	0.0194029
MER74A	LTR	ERVL	65.1428	-0.786553	0.267015	-2.94573	0.00322198	0.0198656
L1MEc	LINE	L1	119.04	0.60025	0.204652	2.93302	0.00335678	0.0204782
LTR78	LTR	ERV1	71.878	-0.608506	0.209871	-2.89943	0.00373837	0.0223951
U13_	snRNA	snRNA	3.31488	1.35354	0.467466	2.89548	0.00378577	0.0226344
MER67B	LTR	ERV1	17.6365	-0.829554	0.288467	-2.87573	0.0040309	0.0237259
MLT1O	LTR	ERVL-MaLR	87.5429	0.873626	0.307533	2.84075	0.00450071	0.0258639
MamRep564	Unknown	Unknown	36.6276	-0.676229	0.238255	-2.83826	0.00453597	0.0260357
MER45A	DNA	hAT-Tip100	17.7763	0.708178	0.249545	2.83788	0.00454143	0.0260547
LTR16C	LTR	ERVL	90.8761	-0.450007	0.158774	-2.83426	0.00459317	0.0262613
AluSg	SINE	Alu	1566.99	-0.199835	0.0707261	-2.82548	0.00472102	0.0268125
UCON80_AMi	Unknown	Unknown	26.0522	0.541265	0.191809	2.8219	0.00477406	0.0270252
L1PREC2	LINE	L1	205.333	0.440703	0.156445	2.81699	0.00484759	0.0273775
Tigger1	DNA	TcMar-Tigger	213.295	0.372021	0.132813	2.80108	0.00509319	0.028468
(GTCTGC)n	Simple_repeat	Simple_repeat	6.42988	-1.06353	0.379895	-2.79955	0.00511742	0.0285625
UCON29	DNA	PiggyBac?	16.3413	-0.60855	0.21872	-2.78233	0.00539704	0.0297724
ERV3-16A3_I-int	LTR	ERVL	127.671	0.76013	0.275911	2.75498	0.00586952	0.0317595
MLT2B2	LTR	ERVL	26.759	0.611917	0.222232	2.75351	0.00589601	0.0318319
MER46C	DNA	TcMar-Tigger	60.96	0.447939	0.163595	2.7381	0.0061796	0.0328946
MER124	DNA?	DNA?	99.9542	-0.493149	0.180573	-2.73103	0.00631364	0.0334175
MER34B-int	LTR	ERV1	212.285	0.453639	0.166352	2.72697	0.00639179	0.0337219
MER4B	LTR	ERV1	29.0432	1.12226	0.414499	2.7075	0.00677912	0.0352659
Tigger19a	DNA	TcMar-Tigger	93.4561	0.403296	0.149718	2.69371	0.00706625	0.0365092
(ACTGTTT)n	Simple_repeat	Simple_repeat	1.2554	-2.92196	1.09339	-2.67238	0.00753153	0.038374
MLT1H2	LTR	ERVL-MaLR	21.4347	0.584295	0.218793	2.67054	0.00757301	0.0385125
(CCGGAG)n	Simple_repeat	Simple_repeat	36.3808	-1.0407	0.391123	-2.6608	0.00779553	0.0392984
MST-int	LTR	ERVL-MaLR	368.534	0.560074	0.211156	2.65242	0.00799163	0.0400456
U14	snRNA	snRNA	15.2027	1.5358	0.57911	2.65201	0.00800148	0.0400647
(GAAGAT)n	Simple_repeat	Simple_repeat	78.2171	0.447858	0.169087	2.64868	0.00808069	0.0403669
MER102c	DNA	hAT-Charlie	50.4267	0.640477	0.242243	2.64395	0.00819453	0.0408179
AluSq2	SINE	Alu	3349.26	-0.28309	0.107296	-2.63842	0.00832945	0.0413457
MER77	LTR	ERVL	149.507	-0.465616	0.176522	-2.63773	0.00834637	0.0414128
AmnSINE1	SINE	5S-Deu-L2	43.3698	0.442499	0.168172	2.63123	0.00850776	0.0419751
Charlie16a	DNA	hAT-Charlie	82.5949	0.490116	0.187629	2.61216	0.00899732	0.0438032
Tigger15a	DNA	TcMar-Tigger	209.583	-0.486692	0.186833	-2.60496	0.00918847	0.044446
MER65-int	LTR	ERV1	1243.5	1.28105	0.493149	2.5977	0.00938517	0.0451904
LTR16A1	LTR	ERVL	33.1256	-0.533824	0.205999	-2.59139	0.00955895	0.0457909
LTR65	LTR	ERV1	19.6419	-0.808536	0.31342	-2.57972	0.0098881	0.0469664
MER5A	DNA	hAT-Charlie	688.76	-0.211772	0.0822812	-2.57376	0.01006	0.0475714
MER4CL34	LTR	ERV1	4.02628	-1.45357	0.565335	-2.57117	0.0101356	0.0478076
L1M4c	LINE	L1	5031.5	0.905999	0.353002	2.56656	0.0102714	0.0483026
L1MEj	LINE	L1	1.74843	1.59538	0.622	2.56492	0.0103198	0.0484414
MLT1A0-int	LTR	ERVL-MaLR	28.8526	1.22901	0.479219	2.56462	0.010329	0.0484751

## Sheet: Supplemental Table 3B
Supplemental Table 3. Summary of the differential analysis of the TE families between the IPF patients and the donors in AT2 cells based on SQuIRE and REdiscoverTE analysis.
B. Differential TE expression in intronic region in AT2 cells – RediscoverTE.
repName	repClass	repFamily	baseMean	log2FoldChange	lfcSE	stat	pvalue	padj
L1MC3	LINE	L1	747.934	-0.626289	0.15212	-4.11707	3.83724e-05	0.000599138
(TTCT)n	Simple_repeat	Simple_repeat	6.70198	1.83831	0.44788	4.10447	4.0525e-05	0.00062636
L1M2b	LINE	L1	5.43584	1.68772	0.431284	3.91325	9.1061e-05	0.00121306
HERVE-int	LTR	ERV1	1521.49	-0.740492	0.190378	-3.88958	0.000100417	0.00131622
MLT2A1	LTR	ERVL	60.6282	0.740899	0.214376	3.45607	0.000548104	0.00515449
LTR19C	LTR	ERV1	8.22755	-1.71969	0.498124	-3.45233	0.000555772	0.00520723
HERVL40-int	LTR	ERVL	111.947	-1.08228	0.31734	-3.41048	0.000648492	0.0058666
HERVL32-int	LTR	ERVL	14.1863	-1.28456	0.381	-3.37156	0.000747449	0.00655838
MER65-int	LTR	ERV1	57.9091	1.53471	0.461987	3.32198	0.0008938	0.00759761
L1PA2	LINE	L1	105.602	0.628411	0.190347	3.30139	0.000962062	0.00802944
LTR53-int	LTR	ERVL	4.56193	1.3746	0.420466	3.26922	0.00107843	0.00880646
(CGCACA)n	Simple_repeat	Simple_repeat	1.84714	-3.45366	1.05717	-3.26689	0.00108734	0.00885383
LTR85b	LTR	Gypsy?	16.2303	1.25514	0.384201	3.26688	0.0010874	0.00885383
(ATGG)n	Simple_repeat	Simple_repeat	5.38296	1.45492	0.445691	3.26442	0.00109688	0.00891847
LTR2B	LTR	ERV1	13.3545	1.00906	0.311314	3.24131	0.00118983	0.00946683
MER65D	LTR	ERV1	14.5138	1.13087	0.354214	3.19261	0.00140995	0.0108076
LTR86B1	LTR	ERVL	15.7464	1.29306	0.405207	3.19111	0.00141729	0.0108469
PRIMA41-int	LTR	ERV1	16.6578	1.11603	0.352085	3.16978	0.00152552	0.0114881
(GAAA)n	Simple_repeat	Simple_repeat	3.70371	1.54185	0.499913	3.08424	0.00204071	0.014399
Harlequin-int	LTR	ERV1	106.976	0.699147	0.229638	3.04456	0.00233018	0.0159901
LTR14C	LTR	ERVK	5.11361	2.21304	0.7344	3.0134	0.00258341	0.0173203
(CT)n	Simple_repeat	Simple_repeat	10.7754	1.21584	0.409374	2.97	0.00297802	0.0193311
L1PBa	LINE	L1	125.934	0.843084	0.294648	2.86132	0.00421878	0.025406
LTR38C	LTR	ERV1	3.96208	-1.70558	0.597446	-2.85478	0.00430664	0.0257767
LTR06	LTR	ERV1	0.912065	2.49345	0.885009	2.81743	0.00484102	0.0281967
MER57B1	LTR	ERV1	26.058	0.710617	0.252287	2.8167	0.00485199	0.0282405
L1M3b	LINE	L1	9.39748	1.1725	0.417431	2.80885	0.00497196	0.0288087
LTR90A	LTR	LTR	4.16938	1.51795	0.548778	2.76605	0.00567391	0.0319208
LTR2C	LTR	ERV1	169.27	-0.460224	0.170057	-2.70629	0.00680398	0.0366258
LTR78B	LTR	ERV1	31.5872	0.797701	0.296925	2.68654	0.00721964	0.0383492
MLT1F2-int	LTR	ERVL-MaLR	5.58563	1.16577	0.435389	2.67754	0.00741656	0.0390733
MLT1I-int	LTR	ERVL-MaLR	10.2208	1.2325	0.461546	2.67038	0.00757658	0.0396944
THE1A-int	LTR	ERVL-MaLR	166.048	0.726058	0.276418	2.62666	0.00862271	0.0438074
(C)n	Simple_repeat	Simple_repeat	72.2712	-0.620886	0.236899	-2.62089	0.00877001	0.0443534
LTR45	LTR	ERV1	4.65666	1.14436	0.437192	2.61752	0.00885708	0.044683
HERVK14-int	LTR	ERVK	34.5784	0.698311	0.267418	2.61131	0.00901959	0.0453274
MER66A	LTR	ERV1	5.55496	1.07594	0.417389	2.57779	0.00994357	0.0487262
LTR60B	LTR	ERV1	3.76503	1.33878	0.51949	2.57709	0.0099635	0.0487781

## Sheet: Supplemental Table 3C
Supplemental Table 3. Summary of the differential analysis of the TE families between the IPF patients and the donors in AT2 cells based on SQuIRE and REdiscoverTE analysis.
C. Differential TE expression in intergenic region in AT2 cells– RediscoverTE.
repName	repClass	repFamily	baseMean	log2FoldChange	lfcSE	stat	pvalue	padj
(GGAAT)n	Simple_repeat	Simple_repeat	4.58631	4.20879	0.953927	4.41207	1.02388e-05	0.000199957
(TGCTGCTG)n	Simple_repeat	Simple_repeat	1.23478	3.77409	1.22694	3.07601	0.00209792	0.0148616
(TGTGTC)n	Simple_repeat	Simple_repeat	1.27389	3.58982	0.960917	3.73582	0.000187101	0.00220756
(TGGAA)n	Simple_repeat	Simple_repeat	1.93475	3.43733	1.19402	2.87879	0.00399204	0.0243961
MER57F	LTR	ERV1	12.0198	2.92562	0.50649	5.77627	7.63763e-09	4.28703e-07
(TTCCA)n	Simple_repeat	Simple_repeat	2.31245	2.85809	0.920413	3.10522	0.00190135	0.0137062
(TCCAT)n	Simple_repeat	Simple_repeat	3.06652	2.85016	0.712554	3.99992	6.33627e-05	0.000918024
UCON26	Unknown	Unknown	1.48374	2.84924	0.878659	3.24271	0.00118397	0.00948809
(GCAG)n	Simple_repeat	Simple_repeat	1.03233	2.50876	0.970267	2.58564	0.00971976	0.0479234
(GCGCC)n	Simple_repeat	Simple_repeat	1.76168	2.4343	0.772819	3.14989	0.0016333	0.0121215
LSAU	Satellite	Satellite	1.23841	2.35552	0.772198	3.05041	0.00228526	0.0158163
(GATTC)n	Simple_repeat	Simple_repeat	8.95547	2.33108	0.710708	3.27994	0.00103831	0.00858452
LTR26E	LTR	ERV1	1.52123	2.16519	0.761686	2.84263	0.00447423	0.0266979
Ricksha_a	DNA	MULE-MuDR	7.11185	2.15413	0.7442	2.89456	0.00379687	0.0234574
MER57C1	LTR	ERV1	5.95494	2.13459	0.475841	4.48594	7.25919e-06	0.000150099
(GATG)n	Simple_repeat	Simple_repeat	10.8776	1.98001	0.602723	3.2851	0.00101945	0.00846816
MLT2E	LTR	ERVL	14.0661	1.92633	0.498368	3.86527	0.000110967	0.00143836
ALR/Alpha	Satellite	centr	157.979	1.92616	0.384748	5.00629	5.54902e-07	1.70484e-05
(CATT)n	Simple_repeat	Simple_repeat	13.2112	1.79792	0.64742	2.77706	0.00548537	0.0312104
Mam_R4	LINE	Dong-R4	6.06948	1.61432	0.44675	3.61348	0.000302109	0.00322207
L1PBb	LINE	L1	6.59679	1.55008	0.460415	3.36671	0.000760711	0.00670941
(GCAGCG)n	Simple_repeat	Simple_repeat	2.12574	1.52409	0.569391	2.67671	0.0074349	0.0392039
L1PA12	LINE	L1	127.158	1.50222	0.379225	3.9613	7.45432e-05	0.00104427
MER85	DNA	PiggyBac	5.61817	1.48376	0.391306	3.79182	0.000149545	0.00183284
(AATGG)n	Simple_repeat	Simple_repeat	6.22342	1.40325	0.502505	2.7925	0.00523018	0.030039
MamGypsy2-LTR	LTR	Gypsy	6.95294	1.39679	0.463308	3.01481	0.00257138	0.0173777
HERVK14-int	LTR	ERVK	36.6705	1.29519	0.427462	3.02995	0.00244594	0.0166926
HERVK11D-int	LTR	ERVK	3.2697	1.28247	0.49201	2.6066	0.00914454	0.0458199
LTR1	LTR	ERV1	5.87184	1.12505	0.423178	2.65856	0.00784746	0.0408362
MSR1	Satellite	Satellite	11.9916	1.10684	0.352468	3.14027	0.00168791	0.0124515
Tigger3	DNA	TcMar-Tigger	24.5902	1.10469	0.338167	3.26671	0.00108804	0.00889305
(CCGCCGC)n	Simple_repeat	Simple_repeat	4.77153	1.10425	0.408482	2.70331	0.0068652	0.0368931
(TGAGA)n	Simple_repeat	Simple_repeat	10.3961	1.07293	0.353945	3.03135	0.00243466	0.0166337
MER51A	LTR	ERV1	33.535	1.05769	0.292412	3.61712	0.000297894	0.00318527
BSR/Beta	Satellite	Satellite	20.452	1.01452	0.360762	2.81216	0.00492099	0.0286987
MamRep434	DNA	TcMar-Tigger	12.0986	1.01433	0.341029	2.97432	0.00293637	0.0191952
LTR14B	LTR	ERVK	16.007	1.01078	0.388316	2.60297	0.00924195	0.0462021
MSTD-int	LTR	ERVL-MaLR	16.1983	1.00821	0.336858	2.99299	0.00276258	0.0183423
Ricksha_0	DNA	MULE-MuDR	18.8027	0.948874	0.351951	2.69604	0.00701686	0.0375144
HERV9NC-int	LTR	ERV1	14.2496	0.937263	0.327263	2.86394	0.00418406	0.0252866
BLACKJACK	DNA	hAT-Blackjack	26.9489	0.927892	0.250175	3.70897	0.000208106	0.00239886
L1MEg1	LINE	L1	9.51882	0.921676	0.340468	2.70708	0.00678769	0.0366897
L1M3c	LINE	L1	19.3537	0.907158	0.328392	2.76242	0.00573739	0.0323131
HERV9-int	LTR	ERV1	16.5394	0.897618	0.308608	2.9086	0.00363049	0.0226087
L1PA10	LINE	L1	369.525	0.894212	0.308457	2.89898	0.00374375	0.0232339
LTR12D	LTR	ERV1	15.9518	0.888684	0.312412	2.84459	0.00444685	0.0265618
MLT1J-int	LTR	ERVL-MaLR	46.5156	0.86448	0.247286	3.49587	0.000472523	0.00461403
MLT1E2-int	LTR	ERVL-MaLR	23.8095	0.814047	0.28512	2.8551	0.00430234	0.0258388
SVA_B	Retroposon	SVA	58.4613	0.813777	0.245194	3.31892	0.000903676	0.00771166
MER34A	LTR	ERV1	36.7055	0.782909	0.27585	2.83817	0.00453736	0.0269718
L1M7	LINE	L1	31.4984	0.747193	0.224525	3.32789	0.000875063	0.00752145
L1MEc	LINE	L1	463.726	0.725211	0.214186	3.3859	0.000709462	0.00634704
AluYh3	SINE	Alu	38.5222	0.720092	0.222203	3.2407	0.00119237	0.00953668
L1HS	LINE	L1	40.9396	0.710556	0.223821	3.17465	0.00150015	0.011431
MLT2B1	LTR	ERVL	55.897	0.70681	0.240966	2.93324	0.00335443	0.0211972
LTR5A	LTR	ERVK	98.3825	0.697224	0.200901	3.47048	0.000519538	0.00496633
LOR1a	LTR	ERV1	21.6403	0.684926	0.240366	2.84951	0.00437871	0.0262407
L1MCa	LINE	L1	259.913	0.629198	0.21479	2.92937	0.0033965	0.0213966
MER51B	LTR	ERV1	16.1704	0.624931	0.233506	2.67629	0.00744419	0.0392363
PRIMA4-int	LTR	ERV1	33.5607	0.601392	0.204953	2.93429	0.00334311	0.0211564
LTR9B	LTR	ERV1	26.1294	0.573849	0.212304	2.70296	0.00687243	0.036924
L1ME4c	LINE	L1	76.1568	0.560609	0.208668	2.68661	0.00721811	0.038325
L1MA9	LINE	L1	312.46	0.559969	0.164146	3.4114	0.000646312	0.00589181
HSMAR2	DNA	TcMar-Mariner	68.7451	0.547811	0.195017	2.80904	0.00496896	0.0288726
MLT2A2	LTR	ERVL	90.6757	0.539	0.174828	3.08302	0.00204909	0.014586
MER39	LTR	ERV1	44.2355	0.535331	0.208279	2.57027	0.010162	0.0495467
L1MA6	LINE	L1	205.743	0.528917	0.196876	2.68655	0.00721934	0.038325
L1MC2	LINE	L1	157.26	0.485736	0.168366	2.88501	0.00391404	0.0240445
L1MDa	LINE	L1	277.65	0.459673	0.152196	3.02028	0.00252544	0.0171321
MLT1H	LTR	ERVL-MaLR	159.54	0.432815	0.16276	2.65921	0.0078323	0.0407913
Tigger1	DNA	TcMar-Tigger	482.875	0.391141	0.144365	2.7094	0.0067406	0.0365141
AluSc	SINE	Alu	540.189	0.388964	0.119519	3.25441	0.00113626	0.00917904
MIR3	SINE	MIR	917.503	0.354135	0.11945	2.96472	0.0030296	0.0196574
L1ME3D	LINE	L1	236.635	-0.33919	0.10939	-3.10073	0.00193047	0.01388
HERVE_a-int	LTR	ERV1	263.526	-0.434349	0.163959	-2.64914	0.00806977	0.0417063
MER41C	LTR	ERV1	29.1145	-0.462724	0.172835	-2.67725	0.00742288	0.0391571
MER11C	LTR	ERVK	226.923	-0.547796	0.177332	-3.0891	0.00200766	0.0143442
LTR1A2	LTR	ERV1	28.644	-0.551806	0.214201	-2.57612	0.00999159	0.0489929
MamGypLTR1b	LTR	Gypsy	38.5749	-0.641034	0.199464	-3.21379	0.00130994	0.0102828
Tigger4	DNA	TcMar-Tigger	69.6619	-0.667705	0.24306	-2.74708	0.00601282	0.0334979
LTR7C	LTR	ERV1	33.0124	-0.677783	0.19193	-3.53141	0.000413358	0.00413656
(GCGGCG)n	Simple_repeat	Simple_repeat	24.3214	-0.680323	0.2187	-3.11076	0.00186608	0.0135026
MER41E	LTR	ERV1	33.5011	-0.719792	0.27689	-2.59956	0.0093344	0.0465379
MER99	DNA	hAT?	72.9314	-0.811004	0.2559	-3.16923	0.00152845	0.0115725
HERVP71A-int	LTR	ERV1	15.5405	-0.824432	0.300112	-2.74708	0.0060128	0.0334979
HERVE-int	LTR	ERV1	763.309	-0.85843	0.159761	-5.37322	7.7342e-08	3.14122e-06
MER91C	DNA	hAT-Tip100	16.7796	-0.984519	0.299422	-3.28806	0.00100879	0.0083936
LTR2C	LTR	ERV1	80.6663	-1.02053	0.212164	-4.81008	1.50869e-06	4.00894e-05
HSMAR1	DNA	TcMar-Mariner	82.8153	-1.05262	0.21368	-4.92614	8.38717e-07	2.4531e-05
MER50-int	LTR	ERV1	55.2573	-1.09898	0.298749	-3.67861	0.000234509	0.00263262
(ATAC)n	Simple_repeat	Simple_repeat	13.53	-1.22229	0.345638	-3.53632	0.000405737	0.00407499
LTR53B	LTR	ERVL	13.275	-1.36565	0.369885	-3.69209	0.000222419	0.00252641
(ACC)n	Simple_repeat	Simple_repeat	7.25455	-1.47853	0.502039	-2.94504	0.00322909	0.02066
(AGC)n	Simple_repeat	Simple_repeat	14.8212	-1.67901	0.353376	-4.75135	2.02059e-06	5.15002e-05

## Sheet: Supplemental Table 3D
Supplemental Table 3. Summary of the differential analysis of the TE families between the IPF patients and the donors in AT2 cells based on SQuIRE and REdiscoverTE analysis.
D. Summary of all changes obtained by SQuIRE and REdiscoverTE.
SQUIRE summary
INTERGENIC AT2			INTRONIC AT2			EXONIC
DNA	12		DNA	14		DNA	31
LINE	22		LINE	13		DNA?	1
LTR	45		LTR	40		LINE	23
Retroposon	3		srpRNA	1		LTR	68
SINE	6					RC	1
						SINE	6
						rRNA	1
						scRNA	1
						snRNA	3
REDISCOVER TE
INTERGENIC AT2			INTRONIC			EXONIC
DNA	12					DNA	21
LINE	16		LINE	5		DNA?	1
LTR	38		LTR	27		LINE	16
Retroposon	1		Simple_repeat	6		LTR	43
SINE	3					SINE	6
Satellite	4					Simple_repeat	11
Simple_repeat	19					Unknown	2
Unknown	1					snRNA	3
						Low_complexity	1

## Sheet: Supplemental Table 3E
Supplemental Table 3. Summary of the differential analysis of the TE families between the IPF patients and the donors in AT2 cells based on SQuIRE and REdiscoverTE analysis.
E. Differential TE expression in intergenic region in AT2 cells- SQuIRE
repName	repClass	repFamily	baseMean	log2FoldChange	lfcSE	stat	pvalue	padj
MER66B	LTR	ERV1	2.08724	4.61058	1.30724	3.52696	0.000420362	0.00384513
MER57F	LTR	ERV1	8.40422	4.4272	0.71185	6.2193	4.99387e-10	3.73424e-08
L1PB	LINE	L1	2.19882	3.94397	1.47878	2.66705	0.007652	0.0365796
MER83B	LTR	ERV1	3.83413	3.02629	0.904612	3.3454	0.000821639	0.00651748
HERV35I-int	LTR	ERV1	14.5773	2.91332	0.861894	3.38014	0.000724482	0.00589683
LTR65	LTR	ERV1	3.97212	2.8452	0.885365	3.2136	0.00131084	0.00938978
L1PBa1	LINE	L1	4.24196	2.72247	0.980235	2.77737	0.00548012	0.0283165
L1PA12	LINE	L1	61.2805	2.64359	0.487167	5.42645	5.74858e-08	2.23563e-06
MER85	DNA	PiggyBac	10.1619	2.49822	0.602006	4.14982	3.32733e-05	0.00048965
Ricksha_a	DNA	MULE-MuDR	7.35132	2.3413	0.843369	2.77613	0.00550109	0.0284098
HERV9NC-int	LTR	ERV1	3.37519	2.31148	0.872057	2.65061	0.00803464	0.0378967
BLACKJACK	DNA	hAT-Blackjack	5.93719	2.16796	0.564429	3.84098	0.000122543	0.00142941
MER51A	LTR	ERV1	15.6867	2.15356	0.500465	4.30311	1.68413e-05	0.000279852
MER34A	LTR	ERV1	11.1128	1.99593	0.641609	3.11082	0.00186567	0.0123627
MLT2E	LTR	ERVL	11.2262	1.95491	0.671901	2.90952	0.00361987	0.0206491
Plat_L3	LINE	CR1	4.13463	1.67844	0.628085	2.67231	0.00753317	0.0361714
LTR9B	LTR	ERV1	6.69841	1.51091	0.562422	2.68643	0.00722199	0.034997
L1MEc	LINE	L1	199.309	1.31203	0.277374	4.7302	2.24299e-06	5.13821e-05
L1PA15	LINE	L1	27.3002	1.28408	0.392786	3.26915	0.00107872	0.00810254
L1PA10	LINE	L1	312.217	1.20338	0.3787	3.17766	0.00148467	0.0102981
LTR5A	LTR	ERVK	59.845	1.05087	0.327765	3.20618	0.00134508	0.00957166
SVA_B	Retroposon	SVA	42.8082	0.953405	0.326161	2.92311	0.00346549	0.0200339
MLT1J-int	LTR	ERVL-MaLR	25.0143	0.95292	0.317913	2.99742	0.00272275	0.0166174
L1MCa	LINE	L1	155.746	0.921331	0.304619	3.02453	0.00249018	0.0154648
MLT1J	LTR	ERVL-MaLR	38.4099	0.916205	0.256644	3.56995	0.000357054	0.00335445
L1ME4c	LINE	L1	15.3685	0.821849	0.2728	3.01264	0.00258985	0.0159652
L1ME5	LINE	L1	21.4871	0.753068	0.266371	2.82714	0.00469662	0.0252467
Tigger14a	DNA	TcMar-Tigger	33.589	0.745815	0.249044	2.99472	0.00274698	0.0167362
MIR3	SINE	MIR	355.547	0.672249	0.179731	3.74031	0.000183791	0.00196446
AluSc	SINE	Alu	281.48	0.659962	0.148323	4.44949	8.60727e-06	0.000161069
MER101-int	LTR	ERV1	25.9046	0.64871	0.23662	2.74157	0.00611463	0.0308668
L1MA6	LINE	L1	126.412	0.617968	0.23994	2.57551	0.0100092	0.0443448
L1MA9	LINE	L1	134.821	0.603276	0.175032	3.44667	0.000567547	0.00488079
AluJr4	SINE	Alu	45.7682	0.592716	0.185935	3.18776	0.00143381	0.0100706
L1ME1	LINE	L1	525.115	0.475288	0.16661	2.85269	0.00433504	0.0237968
MLT1A0	LTR	ERVL-MaLR	137.422	-0.365923	0.118102	-3.09836	0.00194593	0.012807
MER5B	DNA	hAT-Charlie	115.147	-0.396295	0.152289	-2.60225	0.00926134	0.0418478
FLAM_A	SINE	Alu	45.1795	-0.497405	0.188537	-2.63824	0.0083338	0.0388397
MLT1F	LTR	ERVL-MaLR	97.6242	-0.504138	0.18772	-2.68559	0.0072402	0.0350667
THE1D	LTR	ERVL-MaLR	40.1984	-0.520907	0.199185	-2.61519	0.00891773	0.0407177
L1MD1	LINE	L1	150.978	-0.531431	0.156499	-3.39576	0.000684394	0.00564548
L1ME3D	LINE	L1	172.803	-0.571312	0.11296	-5.05767	4.24417e-07	1.24715e-05
MER11C	LTR	ERVK	206.456	-0.581053	0.191427	-3.03538	0.00240231	0.0150461
MER50	LTR	ERV1	35.1881	-0.591459	0.212869	-2.77851	0.00546081	0.0282644
MLT1A1	LTR	ERVL-MaLR	77.4623	-0.694558	0.163286	-4.25362	2.10345e-05	0.000334136
SVA_A	Retroposon	SVA	41.5655	-0.704376	0.194141	-3.62817	0.000285432	0.00279135
MLT1L	LTR	ERVL-MaLR	56.4033	-0.714046	0.245684	-2.90636	0.00365661	0.0208117
L1PA16	LINE	L1	473.657	-0.720791	0.24264	-2.97061	0.00297205	0.0178065
MER4B	LTR	ERV1	93.661	-0.766265	0.245928	-3.11581	0.00183444	0.012187
L1MA7	LINE	L1	119.124	-0.79883	0.311712	-2.56272	0.0103856	0.0456715
HERVE-int	LTR	ERV1	1163.58	-0.8169	0.146657	-5.57012	2.54559e-08	1.11619e-06
Tigger4	DNA	TcMar-Tigger	49.8935	-0.829543	0.294312	-2.81859	0.00482353	0.0257933
L1MC5	LINE	L1	69.9424	-0.87132	0.333263	-2.61451	0.00893558	0.0407549
AluYj4	SINE	Alu	18.707	-0.885153	0.293613	-3.01469	0.0025724	0.0158843
MER91A	DNA	hAT-Tip100	16.907	-0.929633	0.35752	-2.60023	0.00931621	0.0420152
MER41C	LTR	ERV1	20.3851	-0.952953	0.253711	-3.75605	0.000172617	0.00187998
MamGypLTR1b	LTR	Gypsy	21.7671	-1.02876	0.319906	-3.21582	0.00130073	0.00934256
MER99	DNA	hAT?	66.6405	-1.03117	0.282645	-3.64827	0.000264015	0.0026195
MamSINE1	SINE	tRNA-RTE	18.4828	-1.0765	0.3778	-2.8494	0.00438023	0.0239712
MER52A	LTR	ERV1	17.6703	-1.08111	0.345043	-3.13326	0.00172875	0.0116018
Zaphod2	DNA	hAT-Tip100	8.14681	-1.14396	0.399782	-2.86147	0.00421683	0.0232869
LTR1A2	LTR	ERV1	14.5506	-1.19745	0.353073	-3.39152	0.000695067	0.00571814
SVA_C	Retroposon	SVA	30.8432	-1.21614	0.239225	-5.08365	3.70243e-07	1.12448e-05
MLT1J2	LTR	ERVL-MaLR	49.7934	-1.22035	0.254799	-4.78946	1.67231e-06	3.97959e-05
LTR2B	LTR	ERV1	23.1946	-1.28343	0.343243	-3.73913	0.000184662	0.00196952
LTR41B	LTR	ERVL	30.8677	-1.35852	0.412538	-3.29309	0.000990942	0.00756364
MER63A	DNA	hAT-Blackjack	27.0293	-1.3693	0.386418	-3.54357	0.000394752	0.00364714
MER50-int	LTR	ERV1	37.2805	-1.39453	0.418234	-3.33432	0.000855067	0.00674195
HAL1b	LINE	L1	4.6642	-1.45185	0.567656	-2.55763	0.0105387	0.0461681
LTR2C	LTR	ERV1	69.8466	-1.47444	0.260926	-5.65078	1.59719e-08	7.73168e-07
LTR16A2	LTR	ERVL	8.04155	-1.48103	0.467306	-3.16929	0.00152811	0.0105437
L1PA15-16	LINE	L1	24.0221	-1.50544	0.506538	-2.97201	0.00295858	0.017739
HSMAR1	DNA	TcMar-Mariner	64.9205	-1.54748	0.292029	-5.29906	1.164e-07	4.12557e-06
LTR16	LTR	ERVL	6.04259	-1.56534	0.537653	-2.91143	0.00359781	0.0205622
MLT1F2-int	LTR	ERVL-MaLR	6.1895	-1.5732	0.574957	-2.7362	0.00621531	0.0312635
LTR2752	LTR	ERV1	6.3582	-1.62599	0.54099	-3.00558	0.00265075	0.0162743
MER77B	LTR	ERVL	4.44138	-1.76473	0.599352	-2.9444	0.00323579	0.01892
L1MEb	LINE	L1	17.1332	-1.76474	0.403908	-4.36917	1.24719e-05	0.000220715
MER91C	DNA	hAT-Tip100	6.94441	-1.77952	0.602243	-2.95481	0.00312857	0.0184575
LTR78	LTR	ERV1	5.69195	-1.81184	0.630539	-2.87347	0.0040599	0.0225693
HERVP71A-int	LTR	ERV1	5.10613	-1.87418	0.5959	-3.14513	0.00166014	0.0112439
LTR53B	LTR	ERVL	11.2031	-1.96802	0.465912	-4.22402	2.39985e-05	0.00037222
LTR16B2	LTR	ERVL	3.98677	-2.1128	0.78266	-2.6995	0.00694428	0.0339734
LTR47A	LTR	ERVL	9.29151	-2.23391	0.618291	-3.61304	0.000302628	0.0029361
MER57D	LTR	ERV1	2.81176	-2.56721	0.92414	-2.77795	0.00547034	0.0282887
LTR49-int	LTR	ERV1	23.3459	-2.58393	0.60408	-4.27747	1.89028e-05	0.000307714
LTR56	LTR	ERV1	6.2662	-2.74846	0.805492	-3.41215	0.000644529	0.00538581
L4_A_Mam	LINE	RTE-X	15.2982	-3.68149	0.82433	-4.46604	7.96811e-06	0.000150486
