# Supplementary material for: The derepression of transposable elements in lung cells is associated with the inflammatory response and gene activation in idiopathic pulmonary fibrosis
Source: Mob DNA. 2021 Jun 9;12:14. doi: 10.1186/s13100-021-00241-3 (PMC8191028; doi:10.1186/s13100-021-00241-3)
Supplement: Supplementary file 7 — Additional file 7: Supplemental Table 4. Summary of the differential analysis and correlation between the L1HS and their functionally related genes in AT2 cells. A. Manually curated list of genes known to be part of the L1HS defense and antiviral interferon-stimulating genes [25, 39]. B. List of all significant differentially expressed genes in AT2 cells, with functional annotation of L1HS related genes. Only significant genes are shown. The columns represent the gene names, gene expression base mean (baseMean), log2 fold change (log2FoldChange), lfcSE (log fold standard error), stat (Wald statistics; lfc/standard error), p-value, p.adj (BH adjusted p-value). C. Summary of the linear model test of association between the expression of L1HS -related genes and L1HS. The p value1 represents relationship between gene expression and L1HS-locus expression, and the p value2 - represent difference in the regression slopes between the two groups (IPF and donor). The p-value correction was performed using the Benjamini and Hochberg (BH) test and (p.adjust1 and p.adjust2). Model: Gene expression∼L1HS expression + group (IPF/Donor). [file 13100_2021_241_MOESM7_ESM.xlsx]

## Sheet: Supplemental Table 4A
Supplemental Table 4. Summary of the differential analysis and correlation between the L1HS and their functionally related genes in AT2 cells.
A. Manually curated list of genes known to be part of the L1HS defense and antiviral interferon-stimulating genes [25, 38].
Gene	Function	Reference
ANG	SASP	PMID: 30728521
AREG	SASP	PMID: 30728521
AXL	SASP	PMID: 30728521
BMP2	SASP	PMID: 30728521
BMP6	SASP	PMID: 30728521
CCL1	SASP	PMID: 30728521
CCL13	SASP	PMID: 30728521
CCL2	SASP	PMID: 30728521
CCL20	SASP	PMID: 30728521
CCL25	SASP	PMID: 30728521
CCL26	SASP	PMID: 30728521
CCL3	SASP	PMID: 30728521
CCL7	SASP	PMID: 30728521
CD55	SASP	PMID: 30728521
CD9	SASP	PMID: 30728521
CSF1	SASP	PMID: 30728521
CSF2	SASP	PMID: 30728521
CSF2RB	SASP	PMID: 30728521
CSF3	SASP	PMID: 30728521
CXCL1	SASP	PMID: 30728521
CXCL11	SASP	PMID: 30728521
CXCL12	SASP	PMID: 30728521
CXCL2	SASP	PMID: 30728521
CXCL3	SASP	PMID: 30728521
CXCL5	SASP	PMID: 30728521
CXCL6	SASP	PMID: 30728521
CXCL8	SASP	PMID: 30728521
EGFR	SASP	PMID: 30728521
EREG	SASP	PMID: 30728521
ETS2	SASP	PMID: 30728521
FAS	SASP	PMID: 30728521
FGF2	SASP	PMID: 30728521
FGF7	SASP	PMID: 30728521
GDF15	SASP	PMID: 30728521
GEM	SASP	PMID: 30728521
GMFG	SASP	PMID: 30728521
HGF	SASP	PMID: 30728521
ICAM1	SASP	PMID: 30728521
ICAM3	SASP	PMID: 30728521
IGF1	SASP	PMID: 30728521
IGF2R	SASP	PMID: 30728521
IGFBP1	SASP	PMID: 30728521
IGFBP2	SASP	PMID: 30728521
IGFBP6	SASP	PMID: 30728521
IL13	SASP	PMID: 30728521
IL15	SASP	PMID: 30728521
IL1A	SASP	PMID: 30728521
IL1B	SASP	PMID: 30728521
IL6	SASP	PMID: 30728521
IL6ST	SASP	PMID: 30728521
IL7	SASP	PMID: 30728521
INHA	SASP	PMID: 30728521
INHBA	SASP	PMID: 30728521
IQGAP1	SASP	PMID: 30728521
ITGA2	SASP	PMID: 30728521
ITPKA	SASP	PMID: 30728521
JUN	SASP	PMID: 30728521
MIF	SASP	PMID: 30728521
MMP1	SASP	PMID: 30728521
MMP10	SASP	PMID: 30728521
MMP12	SASP	PMID: 30728521
MMP13	SASP	PMID: 30728521
MMP14	SASP	PMID: 30728521
MMP2	SASP	PMID: 30728521
MMP3	SASP	PMID: 30728521
MMP7	SASP	PMID: 30728521
MMP9	SASP	PMID: 30728521
NGF	SASP	PMID: 30728521
PECAM1	SASP	PMID: 30728521
PIGF	SASP	PMID: 30728521
PLAUR	SASP	PMID: 30728521
PTGES	SASP	PMID: 30728521
RPS6KA5	SASP	PMID: 30728521
SERPINB2	SASP	PMID: 30728521
SERPINE1	SASP	PMID: 30728521
TGFB1	SASP	PMID: 30728521
TIMP1	SASP	PMID: 30728521
TIMP2	SASP	PMID: 30728521
TNFRSF10C	SASP	PMID: 30728521
TNFRSF11B	SASP	PMID: 30728521
TNFRSF1A	SASP	PMID: 30728521
TNFRSF1B	SASP	PMID: 30728521
VEGFA	SASP	PMID: 30728521
VEGFC	SASP	PMID: 30728521
WNT2	SASP	PMID: 30728521
ADAR	INF-I	PMID: 30728521
BAG3	INF-I	PMID: 30728521
BST2	INF-I	PMID: 30728521
CASP1	INF-I	PMID: 30728521
CAV1	INF-I	PMID: 30728521
CCL2	INF-I	PMID: 30728521
CCL5	INF-I	PMID: 30728521
CD70	INF-I	PMID: 30728521
CD80	INF-I	PMID: 30728521
CD86	INF-I	PMID: 30728521
CDKN1B	INF-I	PMID: 30728521
CIITA	INF-I	PMID: 30728521
CRP	INF-I	PMID: 30728521
CXCL10	INF-I	PMID: 30728521
DDX58	INF-I	PMID: 30728521
EIF2AK2	INF-I	PMID: 30728521
GBP1	INF-I	PMID: 30728521
HLA-A	INF-I	PMID: 30728521
HLA-B	INF-I	PMID: 30728521
HLA-E	INF-I	PMID: 30728521
HLA-G	INF-I	PMID: 30728521
IFI16	INF-I	PMID: 30728521
IFI27	INF-I	PMID: 30728521
IFI30	INF-I	PMID: 30728521
IFI6	INF-I	PMID: 30728521
IFIH1	INF-I	PMID: 30728521
IFIT1	INF-I	PMID: 30728521
IFIT2	INF-I	PMID: 30728521
IFIT3	INF-I	PMID: 30728521
IFITM1	INF-I	PMID: 30728521
IFITM2	INF-I	PMID: 30728521
IFITM3	INF-I	PMID: 30728521
IFNA1	INF-I	PMID: 30728521
IFNA2	INF-I	PMID: 30728521
IFNA4	INF-I	PMID: 30728521
IFNAR1	INF-I	PMID: 30728521
IFNAR2	INF-I	PMID: 30728521
IFNB1	INF-I	PMID: 30728521
IFNE	INF-I	PMID: 30728521
IFNW1	INF-I	PMID: 30728521
IL10	INF-I	PMID: 30728521
IL15	INF-I	PMID: 30728521
IL6	INF-I	PMID: 30728521
IRF1	INF-I	PMID: 30728521
IRF2	INF-I	PMID: 30728521
IRF3	INF-I	PMID: 30728521
IRF5	INF-I	PMID: 30728521
IRF7	INF-I	PMID: 30728521
IRF9	INF-I	PMID: 30728521
ISG15	INF-I	PMID: 30728521
ISG20	INF-I	PMID: 30728521
JAK1	INF-I	PMID: 30728521
JAK2	INF-I	PMID: 30728521
MAL	INF-I	PMID: 30728521
MET	INF-I	PMID: 30728521
MNDA	INF-I	PMID: 30728521
MX1	INF-I	PMID: 30728521
MX2	INF-I	PMID: 30728521
MYD88	INF-I	PMID: 30728521
NMI	INF-I	PMID: 30728521
NOS2	INF-I	PMID: 30728521
OAS1	INF-I	PMID: 30728521
OAS2	INF-I	PMID: 30728521
PML	INF-I	PMID: 30728521
PRKCZ	INF-I	PMID: 30728521
PSME2	INF-I	PMID: 30728521
SH2D1A	INF-I	PMID: 30728521
SHB	INF-I	PMID: 30728521
SOCS1	INF-I	PMID: 30728521
STAT1	INF-I	PMID: 30728521
STAT2	INF-I	PMID: 30728521
STAT3	INF-I	PMID: 30728521
TAP1	INF-I	PMID: 30728521
TICAM1	INF-I	PMID: 30728521
TIMP1	INF-I	PMID: 30728521
TLR3	INF-I	PMID: 30728521
TLR7	INF-I	PMID: 30728521
TLR8	INF-I	PMID: 30728521
TLR9	INF-I	PMID: 30728521
TMEM173	INF-I	PMID: 30728521
TNFSF10	INF-I	PMID: 30728521
TRAF3	INF-I	PMID: 30728521
TYK2	INF-I	PMID: 30728521
VEGFA	INF-I	PMID: 30728521
FOXA1	L1_Transcriptional_regulators	PMID: 30728521
RB1	L1_Transcriptional_regulators	PMID: 30728521
ZBTB16	Post-transcriptional	PMID: 27525044
APOBEC1	Post-transcriptional	PMID: 27525044
APOBEC3G	Post-transcriptional	PMID: 27525044
ATG5	Post-transcriptional	PMID: 27525044
BECN1	Post-transcriptional	PMID: 27525044
CALCOCO2	Post-transcriptional	PMID: 27525044
HNRNPL	Post-transcriptional	PMID: 27525044
KIAA0430	Post-transcriptional	PMID: 27525044
MOV10	Post-transcriptional	PMID: 27525044
MTNR1A	Post-transcriptional	PMID: 27525044
PABPC1	Post-transcriptional	PMID: 27525044
RNASEL	Post-transcriptional	PMID: 27525044
SAMHD1	Post-transcriptional	PMID: 27525044
SQSTM1	Post-transcriptional	PMID: 27525044
TEX19	Post-transcriptional	PMID: 27525044
TREX1	Post-transcriptional	PMID: 27525044
ZC3HAV1	Post-transcriptional	PMID: 27525044

## Sheet: Supplemental Table 4B
Supplemental Table 4. Summary of the differential analysis and correlation between the L1HS and their functionally related genes in AT2 cells.
B. List of all significant differentially expressed genes in AT2 cells, with functional annotation of L1HS related genes.
Gene name	baseMean	log2FoldChange	lfcSE	stat	pvalue	padj	Four gene sets
TIMP1	399.036	2.55506	0.408773	6.25056	4.08977e-10	3.41653e-08	INF-I
MX2	72.9372	3.349	0.578093	5.79319	6.90618e-09	3.93841e-07	INF-I
BST2	130.572	3.10319	0.545377	5.69	1.27042e-08	6.70879e-07	INF-I
IFNAR2	269.297	1.34721	0.251231	5.36243	8.21086e-08	3.30792e-06	INF-I
GBP1	171.037	2.08799	0.391494	5.33339	9.63974e-08	3.81505e-06	INF-I
OAS2	125.021	2.81991	0.550053	5.12662	2.94992e-07	1.0078e-05	INF-I
IFI16	312.001	1.67579	0.327638	5.11476	3.14139e-07	1.05749e-05	INF-I
MX1	345.942	1.44336	0.294017	4.90911	9.14911e-07	2.63279e-05	INF-I
IFI27	349.562	2.18395	0.451674	4.83524	1.32983e-06	3.59875e-05	INF-I
OAS1	53.9352	2.44439	0.516289	4.73453	2.1956e-06	5.51172e-05	INF-I
ISG15	67.5772	1.82839	0.402671	4.54064	5.60829e-06	0.000122741	INF-I
IRF9	368.711	1.01988	0.247777	4.1161	3.85334e-05	0.000604649	INF-I
STAT1	1303.93	0.732003	0.178765	4.09477	4.22588e-05	0.000654802	INF-I
JAK1	3729.92	-0.940472	0.230222	-4.08507	4.40627e-05	0.000678126	INF-I
HLA-B	9069.01	1.09159	0.268697	4.06254	4.85413e-05	0.000733407	INF-I
IFITM1	770.847	1.11427	0.274868	4.05385	5.03821e-05	0.000757187	INF-I
DDX58	94.8828	0.834261	0.207836	4.01404	5.96885e-05	0.000875455	INF-I
IRF5	39.265	2.23279	0.572224	3.90195	9.54198e-05	0.00127047	INF-I
NOS2	3.82314	3.49848	0.960539	3.6422	0.000270317	0.00294975	INF-I
HLA-A	6208.57	0.98376	0.274165	3.5882	0.000332964	0.00348858	INF-I
TAP1	470.206	0.976956	0.27645	3.53393	0.00040943	0.00410713	INF-I
PSME2	392.648	0.554659	0.157568	3.52012	0.000431349	0.00427889	INF-I
TNFSF10	517.493	0.902645	0.259929	3.47265	0.000515344	0.00493758	INF-I
IFI6	459.509	1.47529	0.435482	3.38773	0.000704748	0.00631391	INF-I
IFIH1	164.021	0.62943	0.189574	3.32024	0.000899415	0.00768317	INF-I
CXCL10	5.96215	3.01065	0.92489	3.25515	0.00113334	0.00915835	INF-I
IFNAR1	795.779	0.322045	0.107658	2.99136	0.00277737	0.0184258	INF-I
ISG20	276.671	-0.630514	0.215028	-2.93224	0.00336525	0.0212373	INF-I
PML	575.897	0.590519	0.217591	2.7139	0.00664971	0.0361236	INF-I
IL15	17.2087	1.23961	0.458766	2.70205	0.00689138	0.0370019	INF-I
MYD88	326.432	0.492709	0.18405	2.67704	0.00742765	0.0391739	INF-I
TMEM173	1140.84	0.398191	0.150169	2.65162	0.00801062	0.0415209	INF-I
IFIT1	101.088	1.07133	0.412966	2.59423	0.00948023	0.0470935	INF-I
FOXA1	872.514	0.459594	0.157223	2.9232	0.00346458	0.0217433	L1_Transcriptional_regulators
SAMHD1	661.913	1.78137	0.403783	4.41171	1.02557e-05	0.00020013	Post-transcriptional
MOV10	295.822	0.645908	0.147718	4.37257	1.22793e-05	0.000232534	Post-transcriptional
APOBEC3G	30.8276	2.12788	0.55462	3.83665	0.000124725	0.00157821	Post-transcriptional
CALCOCO2	1067.99	-0.532268	0.123294	-4.31707	1.58112e-05	0.000286597	Post-transcriptional
SQSTM1	6504.93	-0.600955	0.187716	-3.2014	0.0013676	0.0106347	Post-transcriptional
HNRNPL	2168.64	-0.286813	0.101944	-2.81343	0.00490154	0.0286254	Post-transcriptional
MMP1	86.5377	7.36732	0.629759	11.6986	1.29535e-31	3.23551e-27	SASP
MMP7	1560.36	4.39646	0.412305	10.6631	1.51411e-26	9.45488e-23	SASP
CSF2	51.9668	-2.76275	0.376825	-7.33165	2.27335e-13	5.45997e-11	SASP
MMP13	21.9004	6.07422	0.839503	7.23549	4.63866e-13	9.90294e-11	SASP
ITGA2	633.718	3.58471	0.49697	7.21312	5.46837e-13	1.13824e-10	SASP
TIMP1	399.036	2.55506	0.408773	6.25056	4.08977e-10	3.41653e-08	SASP
MMP10	11.2182	4.76183	0.824618	5.77459	7.71416e-09	4.32027e-07	SASP
CXCL6	201.539	3.56758	0.628193	5.67911	1.35395e-08	7.0319e-07	SASP
CXCL12	7.04638	3.84565	0.68825	5.58757	2.30263e-08	1.10102e-06	SASP
BMP6	89.5942	2.81159	0.511108	5.50097	3.77716e-08	1.69687e-06	SASP
SERPINE1	68.176	3.58137	0.66625	5.3754	7.64109e-08	3.11353e-06	SASP
IGFBP2	537.991	2.98718	0.559964	5.33459	9.57618e-08	3.80277e-06	SASP
ANG	170.786	-0.659469	0.134538	-4.90174	9.49932e-07	2.7117e-05	SASP
PTGES	44.2027	2.12799	0.437154	4.86784	1.12827e-06	3.1453e-05	SASP
SERPINB2	48.7442	4.7095	1.00509	4.68564	2.79089e-06	6.81436e-05	SASP
TNFRSF10C	125.273	1.75489	0.389869	4.50122	6.75654e-06	0.000142022	SASP
VEGFC	8.98773	2.66689	0.598178	4.45836	8.25904e-06	0.000167447	SASP
CSF1	324.383	1.55828	0.350529	4.44552	8.76788e-06	0.000175754	SASP
CXCL11	2.13462	3.03098	0.814978	3.7191	0.000199935	0.00232386	SASP
TNFRSF11B	3.44355	2.74324	0.779764	3.51803	0.000434755	0.00430072	SASP
GDF15	1430.2	1.07743	0.307428	3.50466	0.000457196	0.0044854	SASP
CXCL1	959.163	1.65357	0.482647	3.42605	0.00061242	0.00564466	SASP
MMP3	1.21815	3.95785	1.16585	3.39481	0.000686774	0.006187	SASP
IGFBP1	1.24611	3.81556	1.16301	3.28076	0.00103527	0.00856539	SASP
ICAM3	62.1135	-1.21973	0.376112	-3.243	0.00118276	0.00948719	SASP
TGFB1	397.554	1.09961	0.365205	3.01094	0.00260439	0.0175533	SASP
ITPKA	2.67577	1.92279	0.675489	2.84652	0.00441993	0.026437	SASP
EREG	143.492	2.01429	0.709801	2.83782	0.00454226	0.0269899	SASP
BMP2	2535.86	-1.2971	0.472062	-2.74772	0.00600107	0.0334586	SASP
FAS	263.054	1.02332	0.37639	2.71878	0.00655228	0.0357031	SASP
IL15	17.2087	1.23961	0.458766	2.70205	0.00689138	0.0370019	SASP
IL7	60.5068	0.661147	0.245592	2.69205	0.00710134	0.0378526	SASP
MMP2	33.2459	1.57459	0.597961	2.63327	0.00845676	0.0432766	SASP
IGF2R	3320.55	-0.575544	0.222219	-2.58998	0.0095981	0.0474717	SASP
HMCN1	129.297	4.42008	0.393279	11.239	2.62247e-29	3.27521e-25
COL17A1	157.692	5.08689	0.467996	10.8695	1.61039e-27	1.34081e-23
FHL2	98.2547	4.43201	0.423782	10.4582	1.34363e-25	6.71222e-22
MCCC1	1485	-1.91058	0.187165	-10.208	1.82582e-24	7.30185e-21
RP11-635O16.2	115.284	-3.21423	0.315215	-10.1969	2.04632e-24	7.30185e-21
DUOX1	11474	-1.70539	0.169957	-10.0342	1.07794e-23	3.3656e-20
CAPN5	148.327	2.94369	0.294707	9.98852	1.7111e-23	4.74888e-20
ARNTL2	61.5288	3.19765	0.323088	9.89715	4.28303e-23	1.06982e-19
DPYSL3	173.156	4.23527	0.432154	9.80038	1.12158e-22	2.5468e-19
UCN3	28.7803	3.97122	0.407548	9.74417	1.95362e-22	4.06647e-19
RIDA	235.455	-1.57343	0.163912	-9.59928	8.05016e-22	1.43821e-18
DCXR	1306.17	-1.9749	0.205737	-9.59914	8.06106e-22	1.43821e-18
TMEM53	283.344	-0.965522	0.101209	-9.53988	1.43004e-21	2.38131e-18
CDKN2A	15.4978	4.09755	0.430416	9.51999	1.732e-21	2.70388e-18
CARD11	26.7865	4.36384	0.460728	9.47162	2.75527e-21	4.0483e-18
ABCC3	349.951	2.8503	0.308174	9.24901	2.26578e-20	3.14415e-17
RBMS2	1230.15	-1.10726	0.120013	-9.22617	2.8049e-20	3.68742e-17
NPNT	3346.09	-1.61079	0.175315	-9.18799	4.00236e-20	4.99854e-17
FBLIM1	65.7041	3.30411	0.360038	9.17713	4.42735e-20	5.26601e-17
MFSD4A	153.488	2.91563	0.321177	9.07794	1.1065e-19	1.25628e-16
SNX9	108.106	2.898	0.320874	9.03157	1.6922e-19	1.83773e-16
MEX3A	21.1961	2.98283	0.332826	8.96213	3.18479e-19	3.31457e-16
TNS4	109.654	4.39869	0.495921	8.86975	7.33133e-19	7.32487e-16
GNMT	62.4366	-2.63274	0.2982	-8.82878	1.05826e-18	1.01666e-15
PSD3	233.586	1.61622	0.183744	8.79604	1.41728e-18	1.31114e-15
PTCHD4	13.8241	5.3561	0.610478	8.77362	1.73018e-18	1.50522e-15
APOL3	57.2282	2.27719	0.259583	8.77249	1.74759e-18	1.50522e-15
COL18A1	199.566	2.71313	0.310264	8.74458	2.2385e-18	1.79494e-15
MLX	861.236	-0.943657	0.107927	-8.74343	2.26131e-18	1.79494e-15
GLB1L3	17.0795	6.8219	0.780401	8.74154	2.29954e-18	1.79494e-15
AC007405.6	207.199	-1.39957	0.160544	-8.71769	2.83939e-18	2.14916e-15
CX3CL1	463.212	3.43796	0.394528	8.71412	2.93028e-18	2.15272e-15
PLEKHA4	142.85	1.75436	0.201965	8.68647	3.73879e-18	2.66821e-15
WNT10A	9.15254	6.5312	0.753227	8.67096	4.28508e-18	2.97313e-15
VSIG10	587.459	-2.21924	0.256555	-8.65014	5.1436e-18	3.47235e-15
MCC	65.9788	2.53735	0.295178	8.59599	8.2547e-18	5.29728e-15
GOLM1	1034.82	1.57001	0.182649	8.59577	8.27104e-18	5.29728e-15
ALDOC	297.418	-2.40126	0.280013	-8.57553	9.86357e-18	6.15931e-15
CD24	1960.86	3.40414	0.397125	8.57198	1.01725e-17	6.19729e-15
GABBR2	37.3459	3.72196	0.438681	8.48444	2.16754e-17	1.28907e-14
ALDH1A3	559.134	3.91584	0.463081	8.45605	2.76581e-17	1.60661e-14
ITPK1	859.262	-0.958407	0.114017	-8.40586	4.24742e-17	2.41118e-14
FMO5	2527.15	-2.34111	0.27988	-8.3647	6.02705e-17	3.34542e-14
PDLIM4	143.663	3.56622	0.428599	8.32065	8.74833e-17	4.75034e-14
MYLK	1029.66	-2.75812	0.333223	-8.2771	1.26211e-16	6.70746e-14
CYP24A1	78.6899	5.55227	0.673658	8.24197	1.69401e-16	8.81519e-14
PHYH	404.31	-1.25513	0.152408	-8.2353	1.79102e-16	9.12979e-14
LRRC55	14.6121	7.22765	0.881745	8.19699	2.46491e-16	1.23137e-13
SYNJ2	51.8259	2.8518	0.349483	8.16005	3.34884e-16	1.64014e-13
HS6ST2	76.9442	3.38601	0.416532	8.12903	4.32737e-16	2.07863e-13
PVT1	13.5672	2.94389	0.362582	8.11925	4.6909e-16	2.21074e-13
GPR87	36.5293	4.98002	0.614036	8.1103	5.04934e-16	2.3356e-13
SLC6A1	23.1054	4.42385	0.545688	8.10692	5.19202e-16	2.35793e-13
BCAT2	861.425	-1.32751	0.164041	-8.09254	5.84319e-16	2.60627e-13
IL34	218.924	-3.47601	0.430332	-8.0775	6.61071e-16	2.89582e-13
KCNN4	54.7782	4.31604	0.534467	8.07542	6.72422e-16	2.89582e-13
B3GNT3	110.512	3.70992	0.461258	8.04306	8.76258e-16	3.70969e-13
APP	4314.74	1.13075	0.140975	8.02096	1.04918e-15	4.36773e-13
APLNR	6.2428	6.58131	0.822097	8.00551	1.18973e-15	4.87166e-13
PTPRZ1	77.4119	4.70593	0.591531	7.95552	1.78382e-15	7.18649e-13
RPS6KA2	4067.53	-1.4406	0.181414	-7.94096	2.00616e-15	7.95396e-13
KRT17	814.149	4.25666	0.538823	7.89993	2.79068e-15	1.08915e-12
PRKAA2	70.6389	2.66432	0.33828	7.87609	3.37788e-15	1.29804e-12
HABP2	73.2349	5.19836	0.667	7.79364	6.51037e-15	2.46388e-12
LDHD	159.516	-1.45759	0.187214	-7.78567	6.93422e-15	2.58512e-12
CHST3	104.18	3.55881	0.45912	7.75136	9.0911e-15	3.33937e-12
A4GALT	109.854	2.90653	0.375401	7.74246	9.75096e-15	3.52985e-12
EFNB1	74.443	2.05269	0.265205	7.74	9.94146e-15	3.5474e-12
TMPRSS4	174.997	4.05412	0.524463	7.73005	1.07505e-14	3.78206e-12
TNFAIP2	299.544	2.93088	0.380207	7.70865	1.27154e-14	4.41118e-12
CTD-2562J17.6	236.511	-1.17167	0.15248	-7.6841	1.54082e-14	5.27214e-12
LTBP2	76.6577	2.70704	0.352474	7.68011	1.58947e-14	5.36509e-12
SERPINB5	72.7189	5.54633	0.722676	7.67471	1.65792e-14	5.52155e-12
OR2I1P	16.8211	4.15343	0.541534	7.66975	1.7233e-14	5.66375e-12
FABP5	1764.95	-1.84627	0.241025	-7.66007	1.85826e-14	6.02801e-12
MARCKSL1	112.411	3.23961	0.424796	7.62627	2.41637e-14	7.73795e-12
STEAP3	693.146	2.01495	0.26431	7.62345	2.46992e-14	7.80931e-12
IGSF9	39.7872	2.56101	0.336525	7.61016	2.73749e-14	8.54713e-12
C19orf54	376.077	-1.82235	0.24004	-7.59186	3.15338e-14	9.71838e-12
RP11-136L23.2	30.0624	-2.38356	0.314025	-7.59035	3.19044e-14	9.71838e-12
VSTM4	404.175	-2.80899	0.37053	-7.58101	3.42863e-14	1.03181e-11
RILP	393.06	-1.15706	0.152952	-7.56486	3.88281e-14	1.15458e-11
FABP5P7	1533.78	-1.83041	0.24211	-7.56025	4.02295e-14	1.18218e-11
TRIM22	787.588	1.47316	0.195302	7.543	4.59281e-14	1.33394e-11
CFH	915.251	2.29829	0.305058	7.53396	4.9226e-14	1.41329e-11
BMP7	15.7759	5.49744	0.730181	7.52888	5.11787e-14	1.45266e-11
SYNC	124.294	-2.02888	0.271079	-7.48444	7.18515e-14	2.01652e-11
LOXL4	72.4558	3.63698	0.486055	7.48265	7.28377e-14	2.02149e-11
PHLDA1	282.842	3.71227	0.496964	7.4699	8.02532e-14	2.20282e-11
PKP1	63.8804	4.82853	0.647942	7.4521	9.18627e-14	2.49407e-11
GPD1L	2020.98	-1.28168	0.17206	-7.44901	9.40441e-14	2.52584e-11
PSTPIP2	84.3665	1.86038	0.250197	7.43566	1.04051e-13	2.76487e-11
SH3BP4	474.434	1.96251	0.264087	7.4313	1.07532e-13	2.8273e-11
LGR4	77.247	3.39487	0.457958	7.41308	1.23401e-13	3.21074e-11
PLA2R1	31.2588	3.01514	0.406988	7.40842	1.2781e-13	3.29118e-11
RP11-210M15.2	12.9924	2.58884	0.350022	7.39622	1.40119e-13	3.57132e-11
PROM2	414.436	2.58905	0.350797	7.38047	1.57731e-13	3.96217e-11
CDH6	12.2541	7.18961	0.974239	7.37972	1.58626e-13	3.96217e-11
UGT1A6	86.0001	5.5272	0.749382	7.37568	1.63507e-13	4.04365e-11
ECE1	816.61	2.66273	0.361623	7.36328	1.7944e-13	4.39416e-11
CAPN13	336.152	3.22502	0.438408	7.35622	1.89193e-13	4.58803e-11
SYT12	8.05245	6.14565	0.839313	7.32224	2.43872e-13	5.80136e-11
SLCO2A1	117.798	3.53503	0.483401	7.31283	2.61582e-13	6.16396e-11
EBP	1105.92	-1.99155	0.272563	-7.30675	2.73689e-13	6.38897e-11
FMC1	73.0087	-1.50748	0.20639	-7.30404	2.79261e-13	6.42486e-11
UBTD1	789.178	-1.07897	0.147734	-7.3035	2.80371e-13	6.42486e-11
IL33	103.887	3.34237	0.458523	7.28943	3.11266e-13	7.06801e-11
TSKU	84.1635	3.20968	0.441059	7.27722	3.40774e-13	7.6406e-11
FBXL15	214.907	-0.893123	0.122741	-7.2765	3.42601e-13	7.6406e-11
CRABP2	42.8108	3.56887	0.491147	7.26639	3.69218e-13	8.11358e-11
HID1	320.185	1.3854	0.190668	7.26599	3.70305e-13	8.11358e-11
FAM171A1	33.8501	2.48215	0.342319	7.251	4.137e-13	8.98555e-11
CFB	832.201	3.65102	0.504096	7.24271	4.3981e-13	9.47033e-11
KIF26B	54.2984	2.65159	0.366768	7.22962	4.84337e-13	1.01853e-10
ISYNA1	129.947	1.84612	0.255364	7.22937	4.8525e-13	1.01853e-10
SH3RF3	20.6453	2.8576	0.397365	7.19137	6.41425e-13	1.32409e-10
RILPL1	81.2646	1.18844	0.165725	7.17115	7.43711e-13	1.52266e-10
LOX	57.7468	2.32763	0.325304	7.15524	8.35237e-13	1.69614e-10
MUC5B	6983.47	4.70283	0.657491	7.15269	8.5094e-13	1.7141e-10
P2RY6	16.5391	3.04335	0.425914	7.14544	8.97067e-13	1.79255e-10
MRPS36	315.842	-0.983333	0.137656	-7.14343	9.10327e-13	1.80461e-10
DUOXA1	2295.18	-1.38876	0.19452	-7.13942	9.37278e-13	1.84341e-10
ARHGAP42	148.417	2.25994	0.316738	7.13504	9.67567e-13	1.88812e-10
PAPPA	28.7618	3.5927	0.503846	7.13055	9.99712e-13	1.93572e-10
TNC	1922.49	4.28519	0.601816	7.12044	1.07582e-12	2.06707e-10
FBLN2	47.2019	3.51021	0.493125	7.11831	1.09259e-12	2.08327e-10
RPARP-AS1	152.988	-1.31741	0.185283	-7.11022	1.15859e-12	2.17808e-10
CLDN2	179.503	4.92299	0.692485	7.10917	1.16744e-12	2.17808e-10
TGM2	1592.38	3.31531	0.466351	7.10905	1.16848e-12	2.17808e-10
SCGB3A1	20598.5	3.4199	0.481323	7.10521	1.20136e-12	2.22277e-10
SERPINB4	19.3735	7.42783	1.04569	7.10328	1.21831e-12	2.23756e-10
TRAF5	23.9154	2.27696	0.320675	7.10052	1.24284e-12	2.26596e-10
TFAP2A	44.668	3.77857	0.532662	7.09374	1.30534e-12	2.36266e-10
HERC6	161.539	1.49836	0.211291	7.09144	1.32723e-12	2.38501e-10
CYP3A7	36.2214	-4.89441	0.691062	-7.08245	1.41633e-12	2.51163e-10
TMEM132A	69.6701	3.00135	0.423784	7.08227	1.41814e-12	2.51163e-10
NPDC1	120.053	2.65506	0.374938	7.08132	1.42786e-12	2.51163e-10
S100A14	2449.36	-1.02473	0.144771	-7.07825	1.45987e-12	2.54997e-10
FAM83A	60.1491	4.00629	0.568018	7.05309	1.74982e-12	3.03521e-10
PAX9	127.353	2.99363	0.425122	7.04182	1.89748e-12	3.26864e-10
MGST1	5423.89	-1.21445	0.17267	-7.03337	2.01609e-12	3.44917e-10
GALNT14	15.3087	4.81387	0.68494	7.02815	2.09287e-12	3.54407e-10
NGFR	32.8522	4.75067	0.675994	7.02768	2.09993e-12	3.54407e-10
SPTBN2	173.467	2.64715	0.37684	7.02461	2.14671e-12	3.59869e-10
CDC42EP5	30.9359	3.25092	0.463166	7.01892	2.23597e-12	3.72334e-10
NEBL	2336.88	-1.23836	0.176549	-7.01424	2.31201e-12	3.81314e-10
CTNNBIP1	1045.86	-1.32369	0.188728	-7.01373	2.32043e-12	3.81314e-10
DSC3	93.0268	5.49462	0.783565	7.01234	2.34371e-12	3.82622e-10
RGS5	44.3819	3.01915	0.430756	7.00896	2.40095e-12	3.89421e-10
CCDC3	9.98263	4.24283	0.606431	6.99639	2.62635e-12	4.23233e-10
SC5D	1628.65	-1.33829	0.191449	-6.99034	2.74228e-12	4.39082e-10
PLCH2	66.0043	3.29489	0.47324	6.9624	3.34519e-12	5.32204e-10
C16orf45	20.0302	2.98867	0.429318	6.96145	3.36791e-12	5.32428e-10
EYA2	103.665	3.68868	0.531369	6.94185	3.8701e-12	6.07971e-10
OPTN	264.013	1.67149	0.240874	6.93927	3.94125e-12	6.15279e-10
SLC5A5	78.7411	4.65294	0.671587	6.92828	4.25977e-12	6.60873e-10
STX10	523.645	-1.16041	0.167517	-6.9271	4.29549e-12	6.62301e-10
CREG1	2885.01	-1.62475	0.234661	-6.92381	4.39644e-12	6.71042e-10
UBD	109.84	4.41742	0.638105	6.92271	4.4309e-12	6.71042e-10
XDH	21.5976	2.42021	0.349607	6.92265	4.43278e-12	6.71042e-10
DDT	548.5	-0.997387	0.144158	-6.91869	4.55824e-12	6.85878e-10
ACTBL2	7.68671	4.72864	0.684137	6.91184	4.78424e-12	7.15573e-10
SYTL2	255.285	1.49543	0.216812	6.89735	5.2981e-12	7.87713e-10
ABCC5	338.815	1.87264	0.271662	6.89327	5.45238e-12	8.05855e-10
PCDH7	41.2484	3.68196	0.534325	6.89085	5.54613e-12	8.14889e-10
ZNF217	182.475	2.82317	0.409784	6.8894	5.60278e-12	8.18398e-10
MUC13	62.931	7.29421	1.05918	6.88663	5.71295e-12	8.25044e-10
TMEM150C	69.5241	3.06119	0.444514	6.8866	5.71433e-12	8.25044e-10
UBE2Q2	172.387	1.16531	0.169288	6.88358	5.83655e-12	8.37847e-10
LY6E	1188.59	2.08028	0.302267	6.88228	5.89039e-12	8.40744e-10
FUT2	65.3253	3.55286	0.516315	6.88119	5.93555e-12	8.42375e-10
SYTL1	312.892	1.47425	0.214306	6.87918	6.01998e-12	8.49531e-10
FN3K	230.479	-0.810244	0.117855	-6.87493	6.20224e-12	8.70335e-10
ADRB1	126.977	1.87906	0.273746	6.86424	6.68479e-12	9.32809e-10
KCNQ5	7.61899	5.24342	0.764699	6.85684	7.04008e-12	9.76929e-10
PLXNB3	9.20437	4.40563	0.643003	6.85165	7.30038e-12	1.00323e-09
SNCAIP	56.2912	2.15661	0.314767	6.85146	7.30996e-12	1.00323e-09
C14orf132	1118.13	-1.80277	0.263159	-6.85048	7.36018e-12	1.0046e-09
S100A2	156.398	3.35392	0.489949	6.84544	7.62411e-12	1.03497e-09
TLCD1	172.525	-1.01358	0.148187	-6.83986	7.92727e-12	1.07031e-09
CDCA7	45.5019	4.25455	0.623154	6.82744	8.64432e-12	1.15914e-09
TNXB	67.2497	2.89981	0.424802	6.82625	8.716e-12	1.15914e-09
BLVRB	1116.79	-1.24853	0.182905	-6.82612	8.72441e-12	1.15914e-09
TMEM245	4745	-1.55727	0.22828	-6.82175	8.99386e-12	1.18862e-09
RP11-611O2.5	84.6108	0.963013	0.141732	6.79459	1.0862e-11	1.42796e-09
DNAJC22	11.2195	3.68556	0.542684	6.79136	1.11084e-11	1.45269e-09
KRT5	561.016	5.29661	0.78052	6.786	1.15283e-11	1.49976e-09
ITGB4	623.51	3.14361	0.463857	6.77713	1.2259e-11	1.58655e-09
MDK	302.007	3.22753	0.476378	6.77514	1.24284e-11	1.60019e-09
FERMT1	53.538	2.64937	0.391171	6.77292	1.26211e-11	1.61667e-09
ATP12A	428.734	4.35998	0.644744	6.76235	1.35768e-11	1.73021e-09
LZTS1	6.2724	5.77822	0.85519	6.75665	1.4122e-11	1.79056e-09
SEMA3F	107.16	2.61243	0.386936	6.75159	1.46232e-11	1.84474e-09
C1orf210	276.504	-1.31379	0.194927	-6.73991	1.58481e-11	1.98914e-09
SHANK3	37.0094	1.60567	0.238258	6.73919	1.59271e-11	1.98914e-09
CDCA7L	513.054	-1.16151	0.172715	-6.72501	1.75581e-11	2.18192e-09
PTPRN2	225.59	1.7992	0.267756	6.71952	1.82319e-11	2.25443e-09
GCNT3	66.7084	2.61356	0.38957	6.70884	1.96175e-11	2.41383e-09
LIMCH1	4198.92	-1.00895	0.15077	-6.69199	2.20151e-11	2.69555e-09
KSR1	274.354	2.13049	0.318529	6.68852	2.25445e-11	2.74691e-09
FZD9	15.3819	-3.93377	0.589146	-6.67707	2.43764e-11	2.94328e-09
MXRA5	26.772	4.53329	0.678943	6.67698	2.43918e-11	2.94328e-09
PLEKHG6	59.3717	2.03475	0.304858	6.67443	2.48193e-11	2.98046e-09
CD24P4	60.6957	3.29011	0.493112	6.67213	2.52112e-11	3.01304e-09
COL15A1	18.5908	5.13597	0.769923	6.67076	2.54486e-11	3.02693e-09
SRPX2	17.4975	3.59756	0.539686	6.66602	2.62825e-11	3.1113e-09
PFKP	368.501	2.22102	0.333514	6.65945	2.74856e-11	3.23838e-09
SLC4A3	17.7523	2.04243	0.307024	6.65237	2.88419e-11	3.37089e-09
ECM2	4.06518	3.73123	0.560904	6.65217	2.88803e-11	3.37089e-09
SLC25A38	565.6	-0.852146	0.128176	-6.64825	2.96603e-11	3.44584e-09
CLCA2	220.289	3.8951	0.585953	6.64746	2.98189e-11	3.44823e-09
AIDA	1406.22	-1.08557	0.163407	-6.64334	3.06654e-11	3.52977e-09
TCF4	152.325	2.2668	0.341368	6.64035	3.12937e-11	3.58557e-09
RP11-66B24.4	69.3096	2.89818	0.436828	6.63461	3.25368e-11	3.70116e-09
ASPSCR1	346.277	-0.811162	0.122278	-6.63375	3.2726e-11	3.70116e-09
PRSS23	364.577	3.01481	0.454472	6.63366	3.27471e-11	3.70116e-09
C11orf71	188.991	-0.693976	0.104736	-6.62594	3.45043e-11	3.8822e-09
ADAM28	183.74	3.339	0.50429	6.6212	3.56306e-11	3.99095e-09
TUBB3	29.499	3.9656	0.599637	6.61334	3.75755e-11	4.19e-09
RHBDL2	20.5823	2.66911	0.404382	6.60046	4.0988e-11	4.55021e-09
COL7A1	39.8496	3.35782	0.508788	6.59963	4.12178e-11	4.55548e-09
RAB20	606.703	-1.02769	0.155809	-6.59583	4.22886e-11	4.65324e-09
RBPMS-AS1	113.26	-1.44623	0.219327	-6.59397	4.28217e-11	4.68654e-09
TSPAN11	129.868	3.32772	0.504699	6.59347	4.29665e-11	4.68654e-09
ST7	1118.36	-1.12233	0.170522	-6.58174	4.64963e-11	5.04949e-09
CXCL14	48.0242	4.81852	0.732632	6.577	4.8005e-11	5.19078e-09
ST6GAL1	1528.53	1.73913	0.264479	6.57567	4.84331e-11	5.21449e-09
BPIFB1	17854.5	4.38189	0.666465	6.57482	4.87121e-11	5.22203e-09
ST6GALNAC1	431.954	2.46946	0.375828	6.57071	5.00764e-11	5.34533e-09
CASP3	206.214	0.777362	0.118377	6.56686	5.13866e-11	5.46185e-09
TSPAN8	342.574	3.4777	0.52979	6.56431	5.22747e-11	5.5327e-09
GRAMD3	381.702	1.97579	0.3015	6.5532	5.63185e-11	5.93554e-09
CLIC6	1152.65	1.79293	0.274	6.54353	6.00849e-11	6.30589e-09
RIMS1	29.105	3.84588	0.58785	6.54228	6.05861e-11	6.33188e-09
PLAT	53.7929	2.3714	0.362863	6.53525	6.3505e-11	6.60928e-09
CPXM2	18.2046	4.23348	0.648035	6.53279	6.45553e-11	6.69072e-09
PLEKHG1	139.245	1.75515	0.268948	6.52598	6.75602e-11	6.97322e-09
SLC27A3	2017.61	-1.66499	0.255213	-6.52392	6.84927e-11	7.04038e-09
PHACTR3	44.8776	3.54446	0.543516	6.52136	6.96733e-11	7.13237e-09
ABCA12	12.7092	3.91929	0.601668	6.51404	7.31565e-11	7.44176e-09
SIPA1L2	93.9638	2.58161	0.396332	6.51376	7.32914e-11	7.44176e-09
NHEJ1	107.805	-1.11401	0.171118	-6.51017	7.50662e-11	7.59111e-09
CMYA5	16.9849	2.35519	0.362019	6.50572	7.73246e-11	7.78796e-09
SCNN1G	431.349	2.08409	0.320688	6.49881	8.09582e-11	8.10869e-09
MUC4	980.196	3.22041	0.495567	6.49844	8.11583e-11	8.10869e-09
GDA	15.9101	5.05064	0.777644	6.4948	8.31441e-11	8.27399e-09
SPEG	11.4103	2.60247	0.400765	6.49376	8.37217e-11	8.29842e-09
SLC16A9	42.0227	3.00075	0.46261	6.48657	8.78129e-11	8.66953e-09
EIF4EBP2	2122.53	-0.770456	0.118799	-6.48537	8.85126e-11	8.7042e-09
RP11-115D19.1	4.1226	4.94661	0.763053	6.48266	9.01201e-11	8.82752e-09
IDO1	12.1327	4.15087	0.64131	6.47249	9.64019e-11	9.40597e-09
SLCO1A2	85.576	-4.02859	0.6226	-6.47059	9.76237e-11	9.48811e-09
EDA2R	33.4645	2.40588	0.371931	6.46863	9.88961e-11	9.57452e-09
PKD2	178.535	1.43815	0.222645	6.45939	1.05123e-10	1.0138e-08
CNTN3	41.0854	2.42329	0.375357	6.45596	1.07535e-10	1.03308e-08
FRMD5	11.5793	2.48225	0.384881	6.44938	1.12306e-10	1.07478e-08
DDR1	2595.39	0.904663	0.140425	6.44232	1.17661e-10	1.12173e-08
BDKRB2	115.504	1.85328	0.287734	6.44097	1.18713e-10	1.12746e-08
C14orf1	1244.58	-1.36842	0.212546	-6.4382	1.20895e-10	1.14383e-08
URB1	439.113	0.990288	0.154003	6.43031	1.2734e-10	1.20027e-08
PMPCB	543.784	-0.448897	0.069896	-6.42235	1.34182e-10	1.26e-08
MPST	906.887	-1.0388	0.161943	-6.41457	1.4122e-10	1.32112e-08
SSC5D	6.55579	3.04802	0.476852	6.39197	1.63767e-10	1.52633e-08
SOD3	2993.68	-1.66553	0.260685	-6.38905	1.66915e-10	1.54989e-08
SSPN	29.6127	3.00984	0.471747	6.38021	1.76844e-10	1.63601e-08
PEBP1	3517.36	-0.973139	0.152549	-6.3792	1.7801e-10	1.64071e-08
SCG5	22.7755	2.81635	0.441818	6.37445	1.83615e-10	1.68615e-08
HRH1	101.087	3.23203	0.507308	6.37095	1.87864e-10	1.71885e-08
PCYT2	864.765	-1.59109	0.250105	-6.36168	1.9956e-10	1.8192e-08
MRPL34	253.569	-0.980998	0.154326	-6.35665	2.06195e-10	1.87285e-08
TRIM14	152.569	1.58914	0.250022	6.35597	2.07109e-10	1.87434e-08
GSDMC	18.7501	2.73332	0.431503	6.33443	2.38225e-10	2.14815e-08
ARRB1	766.938	-0.988535	0.156126	-6.33164	2.4257e-10	2.17947e-08
KLHL5	167.486	1.79468	0.283629	6.32757	2.49053e-10	2.22969e-08
BEX3	1047.27	-1.00536	0.158906	-6.32678	2.5033e-10	2.23312e-08
RP11-434D9.1	18.6585	-2.29925	0.364227	-6.31268	2.74238e-10	2.4377e-08
SIX4	112.487	2.33377	0.369864	6.3098	2.79391e-10	2.47469e-08
HIF3A	101.379	-3.08373	0.488991	-6.30631	2.85763e-10	2.52219e-08
RRNAD1	281.789	-0.572373	0.0908302	-6.30157	2.94645e-10	2.59142e-08
KRT14	32.6021	8.59656	1.36488	6.2984	3.00733e-10	2.63569e-08
PQBP1	449.714	-0.815011	0.129633	-6.28706	3.23531e-10	2.82558e-08
ALDH6A1	921.504	-1.15797	0.18424	-6.28514	3.27565e-10	2.85084e-08
GCNT1	68.8429	2.74229	0.436868	6.27717	3.44783e-10	2.99027e-08
CDH5	59.1896	4.42514	0.705329	6.27386	3.52208e-10	3.0441e-08
TACC2	6529.83	-1.32826	0.211733	-6.2733	3.5348e-10	3.04456e-08
FAM3C	575.444	0.861834	0.137406	6.27217	3.56041e-10	3.05608e-08
HAGH	536.627	-0.706324	0.112735	-6.26535	3.71997e-10	3.1821e-08
BNIP3	600.578	-0.899195	0.143552	-6.26388	3.75506e-10	3.19748e-08
LSS	2573.17	-1.9136	0.305515	-6.26353	3.76355e-10	3.19748e-08
RMST	48.1958	-2.83312	0.452665	-6.25875	3.88073e-10	3.28586e-08
MMAB	659.764	-1.04736	0.167428	-6.25563	3.95924e-10	3.33195e-08
ADAMTS7	6.73974	3.43521	0.549148	6.25552	3.96185e-10	3.33195e-08
PALLD	288.173	2.13592	0.341547	6.25366	4.00951e-10	3.36072e-08
RNF144A	147.874	-1.02865	0.164662	-6.24705	4.18266e-10	3.48248e-08
PRKX	53.5776	2.00472	0.320961	6.24601	4.2108e-10	3.49427e-08
MAOA	6514.31	-1.30462	0.209226	-6.23544	4.50511e-10	3.72611e-08
CP	2553.91	3.25604	0.522732	6.2289	4.69718e-10	3.87215e-08
LRRN1	74.5575	3.18755	0.511838	6.22765	4.73474e-10	3.89027e-08
SLC30A3	13.6919	-4.15812	0.667783	-6.22675	4.76208e-10	3.89991e-08
IFI44L	72.4979	3.26743	0.524789	6.22617	4.77964e-10	3.9015e-08
GDPD5	31.4368	1.69143	0.271836	6.22224	4.90101e-10	3.98754e-08
NCAPH2	403.261	-0.661718	0.106363	-6.22134	4.92923e-10	3.99748e-08
STEAP2	47.7006	2.7221	0.437606	6.22044	4.95776e-10	4.0076e-08
TMEM45A	543.837	3.11618	0.501946	6.2082	5.3594e-10	4.31829e-08
C1orf106	280.624	1.89992	0.306087	6.20711	5.39667e-10	4.33434e-08
TNRC6C-AS1	46.2832	1.46647	0.236288	6.20629	5.42511e-10	4.34322e-08
CS	1716.82	-0.678804	0.109385	-6.20565	5.44706e-10	4.34685e-08
DGKH	155.329	2.08127	0.33573	6.19923	5.67391e-10	4.51347e-08
ZMAT3	370.723	1.28978	0.208205	6.19477	5.83704e-10	4.62156e-08
CLDN23	312.196	-1.26215	0.203753	-6.19451	5.84679e-10	4.62156e-08
GGT6	143.075	1.73874	0.281144	6.18451	6.2294e-10	4.90845e-08
IL13RA1	1089.76	0.709489	0.114834	6.17838	6.47608e-10	5.08678e-08
PMM1	1205.79	-1.12954	0.182954	-6.17388	6.66334e-10	5.21746e-08
THBS4	33.4743	2.29729	0.372427	6.16841	6.89783e-10	5.38419e-08
TMEM141	413.226	-0.932246	0.151191	-6.16603	7.00248e-10	5.44884e-08
TMC5	1937.94	1.16351	0.188765	6.16379	7.10229e-10	5.502e-08
TM7SF2	966.493	-1.42815	0.231711	-6.16351	7.11485e-10	5.502e-08
KDR	217.982	3.41288	0.554077	6.15958	7.29385e-10	5.62302e-08
CEBPA	1401.26	-1.86253	0.302428	-6.15858	7.34014e-10	5.6413e-08
GFRA3	18.611	4.54499	0.739104	6.14932	7.78147e-10	5.96213e-08
TRPC6	41.4515	3.25911	0.530556	6.14281	8.10719e-10	6.1927e-08
AMDHD2	171.63	-0.995167	0.162043	-6.14137	8.18107e-10	6.22765e-08
VTCN1	96.3542	3.85248	0.627342	6.14095	8.20281e-10	6.22765e-08
S100P	163.581	3.08131	0.501815	6.14034	8.23473e-10	6.23294e-08
PGF	6.94769	3.9961	0.651106	6.13741	8.38783e-10	6.32965e-08
CHN1	20.2237	2.59724	0.423419	6.13398	8.57097e-10	6.44837e-08
PBLD	68.3373	0.880042	0.143532	6.13131	8.71575e-10	6.5376e-08
GABRP	68.1446	4.77635	0.779684	6.12601	9.01114e-10	6.73893e-08
DCAF11	1116.34	-0.637734	0.104192	-6.12076	9.31289e-10	6.94381e-08
GALNT6	145.402	2.93412	0.479505	6.11906	9.41289e-10	6.99748e-08
VSNL1	11.2921	3.95203	0.645977	6.11791	9.48101e-10	7.01782e-08
ADGRG1	469.262	1.70333	0.278428	6.11765	9.49644e-10	7.01782e-08
APOA1	38.5122	-2.92342	0.47827	-6.1125	9.8083e-10	7.2269e-08
PRTG	420.792	-2.2029	0.360504	-6.1106	9.92573e-10	7.29191e-08
SLC26A2	265.204	1.85085	0.303165	6.10509	1.0274e-09	7.52563e-08
HIRIP3	188.105	-0.81247	0.133251	-6.09729	1.0788e-09	7.87901e-08
OLFML2A	23.8058	3.29141	0.540462	6.08999	1.12917e-09	8.22282e-08
CHL1	147.95	4.1844	0.688286	6.07944	1.206e-09	8.75679e-08
HR	10.7793	4.11148	0.677078	6.07238	1.26025e-09	9.12418e-08
SIX1	117.769	2.85127	0.470098	6.06528	1.31728e-09	9.50954e-08
SIDT1	62.5503	1.89821	0.313053	6.06356	1.33143e-09	9.58401e-08
COQ8A	515.373	-1.08251	0.178687	-6.05812	1.3772e-09	9.88496e-08
SLC25A3	4120.13	-0.796659	0.13154	-6.05639	1.39209e-09	9.9632e-08
PCSK9	1316.5	-2.27143	0.375436	-6.0501	1.44752e-09	1.03303e-07
TSHZ2	14.3816	3.89928	0.644606	6.04908	1.45675e-09	1.03666e-07
SERPINB7	8.05603	4.8339	0.79925	6.04804	1.4662e-09	1.04042e-07
BPIFA1	826.431	5.21818	0.862935	6.04702	1.47553e-09	1.04251e-07
LTBP1	58.1406	2.86499	0.473803	6.0468	1.4775e-09	1.04251e-07
GJB5	20.5985	4.50596	0.745592	6.04348	1.5083e-09	1.06125e-07
CLDN10	22.4385	4.3084	0.712987	6.04274	1.51522e-09	1.06134e-07
GAS5	1131.39	-0.953008	0.157716	-6.04256	1.51692e-09	1.06134e-07
DFNA5	40.1171	2.36691	0.392239	6.03435	1.59608e-09	1.1136e-07
TMEM97	1470.13	-2.07005	0.343085	-6.03366	1.60289e-09	1.11524e-07
FYCO1	667.526	0.57969	0.0961004	6.03213	1.61816e-09	1.12273e-07
POLD1	258.732	-0.838468	0.139053	-6.02985	1.6411e-09	1.13549e-07
ADAMTS14	11.6727	4.12439	0.684223	6.02785	1.6616e-09	1.1465e-07
TSHZ3	20.8205	2.84049	0.471292	6.02702	1.67013e-09	1.14921e-07
FBXO32	112.25	1.66325	0.276176	6.02242	1.71829e-09	1.1791e-07
EMB	230.592	2.42267	0.402383	6.02081	1.73551e-09	1.18766e-07
FOXE1	6.09087	5.30426	0.882299	6.01186	1.83406e-09	1.25167e-07
PEBP4	2995.36	-2.16292	0.359804	-6.01138	1.83945e-09	1.25193e-07
KRT13	55.3077	4.07059	0.678428	6.00002	1.9729e-09	1.33911e-07
FBXO27	106.077	-1.45847	0.243146	-5.99833	1.99357e-09	1.34624e-07
MUC5AC	222.438	3.93672	0.656308	5.99828	1.99419e-09	1.34624e-07
CXCL9	18.7678	4.51755	0.753334	5.99674	2.01312e-09	1.35536e-07
CRLF1	177.543	3.46625	0.578744	5.98926	2.108e-09	1.41238e-07
FAT2	57.2191	3.85931	0.64439	5.9891	2.11007e-09	1.41238e-07
SORD	236.001	2.32472	0.388182	5.98874	2.11478e-09	1.41238e-07
TPM4	2551.98	0.578756	0.0966616	5.98745	2.13159e-09	1.41981e-07
ACAT1	1017.21	-1.22072	0.204054	-5.98234	2.1996e-09	1.46121e-07
UNC5B-AS1	6.83962	3.78122	0.632823	5.97515	2.29872e-09	1.52301e-07
MFSD13A	325.425	-1.67661	0.280986	-5.96691	2.41795e-09	1.59776e-07
NMNAT2	15.7783	2.59112	0.43435	5.96552	2.43853e-09	1.60339e-07
DBN1	140.423	1.32311	0.221795	5.96547	2.43931e-09	1.60339e-07
MAPK1	1942.91	-0.69419	0.116495	-5.959	2.53794e-09	1.66385e-07
KRT23	48.8502	4.27397	0.71741	5.9575	2.56131e-09	1.67477e-07
CHPT1	699.344	-1.04745	0.176095	-5.94819	2.71121e-09	1.76816e-07
SMO	18.12	3.18315	0.535215	5.94741	2.72413e-09	1.77196e-07
OCLN	1813.41	-0.779633	0.131184	-5.94304	2.79787e-09	1.8152e-07
RNF165	6.55825	3.73276	0.628199	5.94201	2.8154e-09	1.82184e-07
SRP54-AS1	14.9131	-2.03962	0.343343	-5.94047	2.8421e-09	1.83437e-07
PODXL	98.8482	1.7639	0.297027	5.93853	2.87597e-09	1.85144e-07
CTD-2540B15.11	127.812	-1.75667	0.295901	-5.9367	2.90816e-09	1.86364e-07
ANKRD36C	90.015	2.76384	0.465559	5.93661	2.90984e-09	1.86364e-07
RAB17	536.699	-1.17619	0.198197	-5.93445	2.94841e-09	1.88351e-07
CRACR2B	330.053	1.58319	0.267	5.92957	3.03733e-09	1.93314e-07
APOL1	389.154	1.03531	0.174608	5.92934	3.04157e-09	1.93314e-07
C3orf36	2.27664	4.70771	0.794313	5.92678	3.0894e-09	1.95856e-07
SNHG7	410.929	-1.36699	0.230796	-5.92293	3.16265e-09	1.99991e-07
HAUS4	385.657	-0.871482	0.147235	-5.91897	3.23963e-09	2.04342e-07
KRT6B	9.52441	4.4445	0.751532	5.91392	3.3406e-09	2.1018e-07
CLU	4010.54	2.45257	0.414979	5.91009	3.41916e-09	2.14582e-07
AQP5	423.227	2.81967	0.477333	5.90713	3.48124e-09	2.17931e-07
CALD1	96.6252	2.39077	0.405175	5.90059	3.62206e-09	2.2618e-07
DNAJC12	21.9906	3.45408	0.585482	5.89956	3.64479e-09	2.27031e-07
PACS1	356.65	1.75765	0.297983	5.89849	3.66842e-09	2.27935e-07
LRP4	17.2328	2.94057	0.498681	5.8967	3.70834e-09	2.29843e-07
FAM169A	20.0069	1.91584	0.325437	5.88698	3.93309e-09	2.42807e-07
HOMER3	20.8895	2.4762	0.420634	5.88682	3.93694e-09	2.42807e-07
PLAU	96.8255	3.41178	0.579644	5.88598	3.95699e-09	2.43443e-07
PCBP2	5180.18	-0.570981	0.0970654	-5.88244	4.04261e-09	2.48099e-07
FANCE	88.0153	-1.11439	0.189471	-5.88157	4.06392e-09	2.48796e-07
FAM83B	13.1184	3.64967	0.620889	5.87813	4.14928e-09	2.534e-07
ACAT2	1177.68	-2.03891	0.346962	-5.87648	4.19076e-09	2.55309e-07
ZBTB42	456.914	-0.700721	0.119357	-5.87079	4.33724e-09	2.6359e-07
PLD2	153.45	1.02816	0.175219	5.86788	4.41398e-09	2.67603e-07
DDIT4	481.632	2.63831	0.449689	5.86697	4.43835e-09	2.68429e-07
TMEM18	220.334	-0.632453	0.107807	-5.86654	4.44996e-09	2.68481e-07
SNHG6	359.223	-0.797161	0.135978	-5.86241	4.56204e-09	2.7458e-07
TMTC2	478.064	1.15968	0.19809	5.85432	4.78953e-09	2.86959e-07
ESD	820.296	-0.749358	0.128002	-5.85428	4.79069e-09	2.86959e-07
CEMIP	85.2751	2.47713	0.423382	5.85081	4.89177e-09	2.92313e-07
C22orf39	196.06	-0.598816	0.10247	-5.84381	5.10196e-09	3.04145e-07
CACNA2D1	50.9851	1.81565	0.310752	5.84275	5.13447e-09	3.05354e-07
SEMA3A	26.8914	3.32964	0.570148	5.83995	5.22164e-09	3.09336e-07
SLC25A42	152.865	-1.23794	0.211983	-5.83981	5.22618e-09	3.09336e-07
C15orf48	29.4423	2.66399	0.45633	5.83786	5.28756e-09	3.12229e-07
ITGB3	35.4955	3.23833	0.55476	5.83736	5.30345e-09	3.12428e-07
ADH6	15.3127	2.17982	0.373714	5.83287	5.44832e-09	3.20207e-07
PLXNA4	8.94705	2.40256	0.412024	5.83112	5.50569e-09	3.22566e-07
SLAMF7	14.9238	3.19702	0.548294	5.83086	5.51427e-09	3.22566e-07
HS3ST1	181.678	2.95201	0.506324	5.83029	5.53324e-09	3.22919e-07
KRT15	256.082	2.60742	0.447341	5.8287	5.58597e-09	3.25236e-07
GLRB	35.2856	1.24625	0.213889	5.82662	5.65622e-09	3.2856e-07
UNC5B	122.687	2.07844	0.356786	5.82546	5.6955e-09	3.30075e-07
FER1L6	26.5956	3.6201	0.622553	5.81492	6.06614e-09	3.50741e-07
NFIB	686.528	0.622501	0.107157	5.80921	6.27677e-09	3.62081e-07
RARRES1	154.758	3.30206	0.569152	5.80172	6.56383e-09	3.77404e-07
ABCA13	318.971	3.28074	0.565516	5.80133	6.57907e-09	3.77404e-07
SP5	35.2884	-1.60903	0.277367	-5.80111	6.58772e-09	3.77404e-07
SYT7	52.0882	1.51731	0.261884	5.79385	6.87921e-09	3.93201e-07
RP11-58O9.2	5.40159	5.12768	0.885557	5.79034	7.02442e-09	3.99672e-07
CTD-2114J12.1	20.9899	3.57626	0.617989	5.78692	7.16869e-09	4.06953e-07
FAM3D	57.2796	3.42096	0.591396	5.78455	7.27082e-09	4.11816e-07
GJB3	47.7671	3.37314	0.583278	5.78306	7.33523e-09	4.14523e-07
ENTPD7	92.0966	0.877666	0.151852	5.77974	7.4817e-09	4.21847e-07
MSMB	700.004	5.00276	0.865681	5.77899	7.51498e-09	4.22768e-07
PLXNB2	4562.11	0.746415	0.129287	5.77334	7.77155e-09	4.34268e-07
AC074183.3	47.0291	-1.4707	0.254771	-5.77262	7.8048e-09	4.35152e-07
TRPV4	92.028	3.09372	0.536059	5.77123	7.86936e-09	4.37775e-07
CTH	130.008	-1.88914	0.327525	-5.76793	8.02522e-09	4.45453e-07
TBC1D17	480.322	-0.69379	0.120323	-5.76608	8.11356e-09	4.49358e-07
TRPV6	16.3971	2.66656	0.462859	5.76107	8.35833e-09	4.6189e-07
SOGA1	114.869	1.5529	0.269622	5.75954	8.43419e-09	4.65054e-07
CRIP2	582.144	2.28645	0.397153	5.7571	8.55698e-09	4.70785e-07
RP11-21L23.2	2.72029	4.34158	0.75422	5.75638	8.59386e-09	4.71774e-07
SULF2	51.4592	3.60771	0.626868	5.75513	8.65749e-09	4.74226e-07
SOX5	144.515	1.53461	0.266698	5.7541	8.71063e-09	4.76092e-07
SLC4A11	87.7534	3.37448	0.587013	5.74857	9.0001e-09	4.9084e-07
LHX6	12.5636	4.58676	0.798047	5.74748	9.05824e-09	4.92934e-07
GSTA4	848.928	-1.505	0.261888	-5.74673	9.09865e-09	4.94057e-07
RHOV	146.586	3.10918	0.541101	5.74601	9.13718e-09	4.95073e-07
IP6K3	5.48719	4.26343	0.743032	5.73789	9.58636e-09	5.18286e-07
SPHK2	218.043	-0.80415	0.140174	-5.73681	9.64746e-09	5.20463e-07
CCNB1IP1	388.005	-1.06851	0.186399	-5.73237	9.90344e-09	5.33121e-07
TTN	1103.94	-2.3573	0.411723	-5.72546	1.03155e-08	5.54107e-07
VANGL2	42.4007	2.16818	0.37919	5.71792	1.07837e-08	5.78015e-07
FDFT1	3192.92	-1.02162	0.178698	-5.71701	1.08413e-08	5.79856e-07
RP4-794I6.4	15.2317	3.34654	0.585434	5.71633	1.08851e-08	5.80956e-07
PRRX2	5.51362	4.92375	0.862597	5.70805	1.14276e-08	6.08613e-07
DTX2	281.688	1.55411	0.272847	5.69589	1.22731e-08	6.52252e-07
ATP7B	88.1492	1.3805	0.242441	5.69419	1.23962e-08	6.57392e-07
HHAT	101.441	1.24672	0.219086	5.69054	1.26635e-08	6.70147e-07
LRRK1	177.051	0.69525	0.122234	5.68788	1.28628e-08	6.77822e-07
NUAK1	43.7052	2.00287	0.352257	5.68581	1.30195e-08	6.84633e-07
GTPBP6	577.879	-0.688655	0.121156	-5.68405	1.31541e-08	6.90258e-07
TTC39C	59.7261	2.35118	0.413692	5.68341	1.32039e-08	6.91419e-07
NTN1	233.841	2.77557	0.488486	5.68198	1.33142e-08	6.95738e-07
C1QTNF5	42.2209	1.49948	0.263924	5.68148	1.33532e-08	6.96317e-07
HSD11B2	35.3407	2.4047	0.42343	5.67909	1.35413e-08	7.0319e-07
MAPT	112.895	-3.21194	0.565625	-5.67857	1.35829e-08	7.03889e-07
ADH5	1418.17	-0.823901	0.145181	-5.67499	1.38695e-08	7.15934e-07
ERN2	159.775	3.26272	0.574933	5.67495	1.38727e-08	7.15934e-07
STYK1	23.9741	1.88341	0.331934	5.67404	1.39466e-08	7.18264e-07
SYCP2	16.863	2.11235	0.372307	5.67367	1.3977e-08	7.18347e-07
PLCE1	105.64	1.73809	0.306559	5.66969	1.43058e-08	7.33736e-07
FAM114A1	303.627	0.876394	0.154599	5.66882	1.43787e-08	7.35964e-07
ECH1	1548.85	-0.987856	0.174381	-5.66493	1.47082e-08	7.5129e-07
AHNAK2	113.745	2.805	0.495323	5.66298	1.48766e-08	7.58344e-07
SPATA20	240.98	1.24788	0.220467	5.66017	1.51227e-08	7.69317e-07
PEPD	749.575	-0.840915	0.14873	-5.65395	1.568e-08	7.96046e-07
RUNX2	76.0338	1.99108	0.352267	5.65218	1.58425e-08	8.01085e-07
SCARA3	154.984	2.43759	0.431267	5.65217	1.58434e-08	8.01085e-07
MCAM	35.0459	3.66576	0.649372	5.64508	1.65105e-08	8.3313e-07
TMEM184A	133.069	1.44686	0.256349	5.64411	1.66038e-08	8.36147e-07
CARD14	9.99752	2.57256	0.456042	5.64106	1.69002e-08	8.49363e-07
BBC3	59.3871	1.28763	0.228298	5.64015	1.69901e-08	8.52168e-07
MAP1LC3A	326.43	-0.893699	0.158514	-5.63796	1.72074e-08	8.61334e-07
COL9A2	81.0175	2.25215	0.399525	5.63707	1.72971e-08	8.64093e-07
MPDZ	214.888	1.16393	0.206604	5.63364	1.76443e-08	8.79678e-07
PLEKHG4B	54.2505	2.07452	0.368468	5.63012	1.80089e-08	8.96066e-07
SLC9A2	26.0954	-2.3811	0.423007	-5.62899	1.81271e-08	9.00156e-07
INPP4B	62.9814	2.85562	0.507469	5.62717	1.83187e-08	9.07867e-07
NOTCH3	421.205	2.01222	0.357903	5.62224	1.88502e-08	9.32358e-07
RNF39	119.179	1.67865	0.298625	5.62128	1.89544e-08	9.35658e-07
ZNF511	208.981	-0.740556	0.131771	-5.62002	1.9094e-08	9.40689e-07
IVL	30.7847	3.33396	0.593366	5.61872	1.92374e-08	9.45889e-07
HNF4G	17.899	3.2166	0.57288	5.61479	1.96799e-08	9.65744e-07
CA3-AS1	9.27094	-2.27166	0.404685	-5.61341	1.98374e-08	9.70032e-07
SNX29	579.555	-0.977514	0.174148	-5.61313	1.98702e-08	9.70032e-07
SEPW1	1455.1	1.01545	0.180914	5.6129	1.9896e-08	9.70032e-07
PXMP2	147.215	-0.898155	0.160023	-5.61267	1.99226e-08	9.70032e-07
FMN1	1093.29	-0.933441	0.166437	-5.60837	2.04247e-08	9.92544e-07
SNX24	203.87	-0.691209	0.12326	-5.60771	2.05021e-08	9.94373e-07
RP11-290L1.3	19.0126	3.50585	0.625405	5.60572	2.0739e-08	1.00391e-06
BEX2	311.741	-1.24771	0.222745	-5.60152	2.12485e-08	1.02659e-06
EPB41L5	763.931	-0.905996	0.161824	-5.59864	2.16039e-08	1.04174e-06
MAGEH1	299.574	-1.19036	0.212659	-5.59751	2.17455e-08	1.04655e-06
CRIP1	552.253	2.31617	0.414081	5.59352	2.22508e-08	1.06881e-06
MVD	1030.89	-1.63752	0.292782	-5.59297	2.23222e-08	1.07018e-06
ARHGAP40	24.4878	2.26916	0.406123	5.58737	2.30537e-08	1.10102e-06
INHBB	208.595	2.41764	0.432849	5.58543	2.33129e-08	1.10933e-06
TRIM36	60.1162	1.82552	0.326837	5.5854	2.33165e-08	1.10933e-06
RP1-172N19.5	35.6716	-1.74709	0.313083	-5.58027	2.40145e-08	1.14037e-06
JAG2	160.142	1.53373	0.275194	5.57326	2.50012e-08	1.18488e-06
GKN2	1592.83	-2.02065	0.362599	-5.57268	2.50846e-08	1.18488e-06
POF1B	61.5519	2.29642	0.41209	5.57262	2.50941e-08	1.18488e-06
TACR1	35.8	2.50547	0.45026	5.56449	2.62925e-08	1.23912e-06
NSG1	26.3058	3.3748	0.606549	5.56394	2.63753e-08	1.24068e-06
RS1	21.4184	-2.54976	0.458555	-5.56042	2.69132e-08	1.2636e-06
TSTA3	429.968	0.760148	0.136734	5.5593	2.70853e-08	1.2693e-06
HCAR2	154.169	2.79457	0.503111	5.55457	2.78291e-08	1.30171e-06
CLCA4	9.39989	4.82328	0.868633	5.55272	2.81254e-08	1.31312e-06
CD109	69.8098	4.01211	0.722643	5.55199	2.82434e-08	1.31616e-06
FCHO2	1706.39	-0.897702	0.161882	-5.5454	2.93285e-08	1.36419e-06
EPB41L4A	117.469	2.03125	0.366843	5.53711	3.075e-08	1.42765e-06
C2CD4A	26.5316	2.9928	0.541146	5.53048	3.19357e-08	1.47861e-06
SUSD4	138.074	1.70833	0.308903	5.53031	3.19661e-08	1.47861e-06
CLCN4	171.78	-0.814314	0.147276	-5.52917	3.21758e-08	1.48556e-06
RP5-1180D12.1	9.14192	3.55428	0.643133	5.52651	3.26658e-08	1.50481e-06
JMJD7	258.682	-0.81458	0.147402	-5.52626	3.27132e-08	1.50481e-06
MDFI	11.3189	4.10446	0.743213	5.52258	3.34058e-08	1.53384e-06
STAC2	11.3268	-2.3818	0.43138	-5.52134	3.36432e-08	1.54191e-06
SOX4	1085.95	1.84469	0.334251	5.51888	3.41174e-08	1.56078e-06
SCIN	514.174	-1.44017	0.261155	-5.51463	3.49513e-08	1.596e-06
GPAT3	192.598	-1.42692	0.2588	-5.5136	3.51565e-08	1.60245e-06
EHBP1L1	285.108	1.28898	0.233798	5.51321	3.52342e-08	1.60298e-06
GAS6	542.749	2.17254	0.3941	5.51265	3.53468e-08	1.60298e-06
BMP5	15.1953	3.58273	0.649919	5.51258	3.53608e-08	1.60298e-06
SLC4A7	188.036	1.06032	0.192464	5.5092	3.60461e-08	1.62924e-06
GJB4	6.02363	5.03748	0.914395	5.50908	3.60706e-08	1.62924e-06
RP11-192H23.5	15.8939	-2.46153	0.447171	-5.50468	3.69846e-08	1.66751e-06
EPHB2	48.4187	2.23079	0.405487	5.5015	3.76563e-08	1.69474e-06
LDLRAD4	100.125	2.24118	0.407616	5.49825	3.83579e-08	1.72011e-06
HHLA2	117.774	2.73654	0.497969	5.4954	3.89816e-08	1.74495e-06
GADD45A	291.825	2.08719	0.379836	5.49498	3.90754e-08	1.74602e-06
APOLD1	41.784	1.66697	0.303458	5.49325	3.94609e-08	1.7601e-06
RP11-284N8.3	111.514	3.47029	0.632586	5.48587	4.11431e-08	1.83186e-06
FAM184B	16.1023	-2.37917	0.433848	-5.48388	4.16106e-08	1.84937e-06
NBL1	73.9572	2.73026	0.497997	5.48248	4.19395e-08	1.86068e-06
PAPPA-AS1	5.41547	3.92035	0.715249	5.4811	4.22694e-08	1.87199e-06
RP11-281A20.1	2.9576	4.87706	0.889883	5.48057	4.23969e-08	1.87432e-06
VARS2	380.909	-0.680858	0.12424	-5.48016	4.24936e-08	1.87527e-06
PTHLH	3.34103	3.42724	0.625884	5.47583	4.35456e-08	1.91831e-06
SLC5A1	63.9274	3.58617	0.655016	5.47493	4.37678e-08	1.92281e-06
MB	20.5752	3.45472	0.631023	5.4748	4.38016e-08	1.92281e-06
DUSP4	192.673	2.41736	0.441852	5.47098	4.47558e-08	1.96125e-06
EIF4EBP3	147.591	-0.996533	0.182226	-5.46867	4.5343e-08	1.9835e-06
LBR	583.363	-0.662194	0.121131	-5.46675	4.58367e-08	2.00159e-06
ROBO4	31.503	4.86996	0.890944	5.46607	4.60136e-08	2.00581e-06
PLLP	572.461	-1.13367	0.207888	-5.45326	4.94546e-08	2.14988e-06
IDH3B	420.865	-0.506047	0.0928024	-5.45295	4.95402e-08	2.14988e-06
EMCN	23.7664	4.45682	0.817343	5.45282	4.95768e-08	2.14988e-06
HOXB2	7.24746	3.27155	0.600311	5.44976	5.04383e-08	2.18227e-06
CHST4	13.2731	3.46584	0.635987	5.44955	5.04984e-08	2.18227e-06
CYP27C1	12.1401	3.2416	0.595088	5.44726	5.11519e-08	2.20669e-06
ARID3A	150.697	-1.50426	0.276184	-5.44658	5.13461e-08	2.21125e-06
FADS1	2116.27	-2.07056	0.380219	-5.44571	5.16006e-08	2.21838e-06
MAP7D3	21.6262	1.58845	0.29171	5.44531	5.17152e-08	2.21949e-06
KRT6A	134.588	5.08425	0.934062	5.44316	5.23435e-08	2.2426e-06
VPS13C	1245.36	0.64372	0.11833	5.44003	5.32711e-08	2.27772e-06
CLN3	894.559	-0.919371	0.169009	-5.43978	5.33456e-08	2.27772e-06
C8orf82	364.627	-0.718514	0.132123	-5.43823	5.38135e-08	2.29378e-06
PALD1	15.1604	4.69668	0.86391	5.43655	5.43235e-08	2.30774e-06
NDRG1	2274.23	-1.2505	0.230017	-5.43654	5.43258e-08	2.30774e-06
RAD1	656.495	-1.01829	0.187373	-5.43458	5.49259e-08	2.32927e-06
MICALL2	155.314	1.31595	0.242172	5.43393	5.51267e-08	2.33382e-06
SULF1	112.769	2.12499	0.391197	5.43203	5.57158e-08	2.35477e-06
CCND1	2880.32	1.01761	0.187349	5.43166	5.58324e-08	2.35571e-06
MAGED4B	62.5464	2.19809	0.404797	5.43011	5.63181e-08	2.3722e-06
FAM84A	107.076	2.80378	0.516565	5.42773	5.70754e-08	2.40005e-06
EIF2D	445.856	-0.536546	0.0989122	-5.42447	5.81256e-08	2.4401e-06
SLC2A10	182.231	1.10507	0.203844	5.42115	5.92166e-08	2.48173e-06
CHST1	5.52066	3.43307	0.633359	5.42042	5.94594e-08	2.48774e-06
PLA2G3	206.434	-1.60542	0.296418	-5.41606	6.09266e-08	2.54486e-06
ADH7	23.6293	4.11648	0.761349	5.40683	6.41507e-08	2.67505e-06
IGFBP3	305.129	3.50956	0.649377	5.4045	6.49894e-08	2.70551e-06
MRPS36P1	47.4503	-0.977248	0.180863	-5.40325	6.54426e-08	2.71984e-06
XAF1	52.3396	3.0841	0.570879	5.40237	6.57672e-08	2.72879e-06
RP11-38L15.3	22.0472	-1.52596	0.282505	-5.40153	6.60733e-08	2.73694e-06
KCNS1	98.9901	-1.96814	0.364617	-5.39782	6.74538e-08	2.7895e-06
PRICKLE2	243.397	1.20287	0.222906	5.39633	6.80192e-08	2.80824e-06
GNA14	109.844	2.50001	0.464024	5.38768	7.13737e-08	2.93898e-06
ENPEP	17.9807	2.52798	0.469225	5.38756	7.14212e-08	2.93898e-06
WDR49	75.0229	2.8435	0.527868	5.38677	7.17368e-08	2.94238e-06
FGL1	57.9156	-3.77989	0.7017	-5.38676	7.17395e-08	2.94238e-06
SLC12A7	791.842	0.960984	0.178422	5.38601	7.20372e-08	2.94975e-06
WBP2	1891.75	-0.636201	0.118154	-5.3845	7.26457e-08	2.96979e-06
RP3-523K23.2	6.85201	3.24172	0.602759	5.37814	7.52596e-08	3.07162e-06
DST	298.279	1.90512	0.354484	5.37435	7.68605e-08	3.12674e-06
COL1A1	466.335	1.53311	0.285354	5.37266	7.75838e-08	3.14592e-06
RHOC	517.649	1.07077	0.199378	5.37056	7.84945e-08	3.17769e-06
GPHN	336.245	-0.827041	0.154089	-5.36728	7.99341e-08	3.23074e-06
TNS2	1663.43	-1.18561	0.220997	-5.36481	8.10342e-08	3.26991e-06
HS6ST1	303.665	1.36928	0.255622	5.35666	8.4773e-08	3.40976e-06
DNM2	2802.12	-0.776567	0.144981	-5.35633	8.49315e-08	3.41064e-06
PLEC	2642.37	1.18225	0.220975	5.35013	8.78888e-08	3.52373e-06
BCKDHB	316.66	-0.858648	0.160544	-5.34836	8.87566e-08	3.55283e-06
STARD13	346.324	-1.12973	0.211586	-5.33932	9.32957e-08	3.72854e-06
UPK1B	14.1786	6.14657	1.15186	5.3362	9.49126e-08	3.78541e-06
TGFA	191.924	0.952272	0.178462	5.336	9.50218e-08	3.78541e-06
DERA	449.249	-0.674753	0.126464	-5.33554	9.5263e-08	3.78898e-06
LEF1	5.20702	3.673	0.688621	5.33385	9.61532e-08	3.81225e-06
TARBP2	179.886	-0.554863	0.104041	-5.33314	9.65295e-08	3.81505e-06
EDAR	4.50502	4.85794	0.911093	5.33198	9.71457e-08	3.83334e-06
SIRT3	222.767	-0.693006	0.129999	-5.33087	9.77449e-08	3.85056e-06
SMOX	19.6444	2.42408	0.454748	5.3306	9.78903e-08	3.85056e-06
SPDEF	112.25	2.31905	0.43513	5.32957	9.84464e-08	3.86634e-06
CYP2J2	115.918	2.0292	0.380955	5.32661	1.00061e-07	3.92359e-06
TGFBR2	5497.22	-0.877613	0.16482	-5.32466	1.01141e-07	3.95973e-06
LPAR6	44.4262	1.94204	0.364818	5.32332	1.01888e-07	3.98273e-06
RFC1	1016.74	-0.900001	0.169105	-5.32216	1.02544e-07	4.00211e-06
ALDH3A2	1202.93	0.781975	0.146955	5.32118	1.03097e-07	4.01742e-06
DHTKD1	423.954	-0.85385	0.160509	-5.31963	1.03976e-07	4.04535e-06
ATP9A	650.274	1.10222	0.207258	5.31811	1.04853e-07	4.07311e-06
PKIA	43.8474	2.39893	0.45139	5.31454	1.06929e-07	4.14733e-06
BCKDHA	515.954	-0.921761	0.173515	-5.31228	1.08262e-07	4.19251e-06
PKP2	139.821	2.34882	0.442179	5.31192	1.08478e-07	4.19438e-06
NYNRIN	162.776	2.14781	0.404446	5.31051	1.09317e-07	4.22029e-06
PIP5KL1	58.9995	-1.20396	0.226734	-5.31	1.09628e-07	4.22575e-06
HEY1	32.5353	2.88045	0.542782	5.30682	1.11553e-07	4.29112e-06
TAL1	8.4921	5.31768	1.00208	5.30664	1.11667e-07	4.29112e-06
ITGB8	202.942	2.89273	0.545251	5.30533	1.1247e-07	4.31532e-06
LETMD1	410.025	-0.665156	0.125387	-5.30481	1.12793e-07	4.32107e-06
HMGB3	519.914	1.42894	0.269447	5.30323	1.13769e-07	4.3518e-06
GRHL1	148.946	2.24072	0.422624	5.30192	1.14592e-07	4.37656e-06
PLPP2	360.757	2.54067	0.479566	5.29786	1.17167e-07	4.46419e-06
SYNGR1	29.7932	2.56643	0.484439	5.29774	1.17243e-07	4.46419e-06
LINC00342	52.3549	3.22855	0.609481	5.29721	1.17587e-07	4.47047e-06
IGSF9B	22.124	1.95702	0.369468	5.29687	1.17804e-07	4.47188e-06
ZNF543	27.8277	1.54444	0.291626	5.29598	1.18381e-07	4.48697e-06
ADRA2A	64.3092	2.4667	0.465851	5.29505	1.18985e-07	4.50306e-06
DPM2	420.827	-0.757472	0.14309	-5.29368	1.19876e-07	4.5299e-06
UXS1	1141.9	-0.815733	0.154166	-5.29127	1.21472e-07	4.58329e-06
MYO1E	364.094	1.02049	0.192905	5.29011	1.22241e-07	4.60378e-06
ASPA	4.06566	3.94202	0.745198	5.2899	1.22384e-07	4.60378e-06
MFSD6	626.071	1.28741	0.243547	5.28609	1.2496e-07	4.6936e-06
HMGCR	2952.28	-1.39969	0.265068	-5.28052	1.28821e-07	4.83136e-06
RND3	260.797	2.35777	0.447694	5.26648	1.39068e-07	5.20785e-06
RARRES2	69.1605	2.00011	0.379867	5.26527	1.39982e-07	5.23423e-06
OCA2	33.9071	-1.97189	0.374556	-5.26461	1.4049e-07	5.24539e-06
C19orf81	14.3319	-2.5234	0.479363	-5.26406	1.40909e-07	5.25318e-06
ABCB7	250.4	-0.577286	0.109699	-5.26246	1.42142e-07	5.29126e-06
CLDN5	61.0305	4.1191	0.783325	5.25847	1.45257e-07	5.39917e-06
NPR1	1519.54	-1.83956	0.349946	-5.2567	1.46666e-07	5.44343e-06
2021-09-08	265.64	0.570345	0.108525	5.25544	1.4767e-07	5.47255e-06
TMC6	663.549	0.672938	0.128113	5.25269	1.49895e-07	5.54677e-06
ALDH3B2	39.0797	2.212	0.421201	5.25164	1.50754e-07	5.56373e-06
ADAMTSL1	4.90112	2.5818	0.491623	5.25158	1.50799e-07	5.56373e-06
GRHL3	6.5886	3.28662	0.626154	5.24889	1.53019e-07	5.63629e-06
BID	80.2667	1.62397	0.309412	5.24856	1.53296e-07	5.63629e-06
SERPINB13	11.9067	5.12687	0.976847	5.24838	1.53442e-07	5.63629e-06
ITFG2	259.337	-0.728763	0.138881	-5.2474	1.54257e-07	5.65792e-06
AOC1	20.2729	3.65631	0.697001	5.24577	1.55628e-07	5.69981e-06
ABCA2	221.343	1.16633	0.222373	5.24493	1.56342e-07	5.7176e-06
FYN	42.9351	2.81008	0.536067	5.24203	1.58817e-07	5.7996e-06
PDE3A	7.82466	3.302	0.630207	5.23955	1.60972e-07	5.86971e-06
HSPA4L	140.472	1.2512	0.23898	5.2356	1.6445e-07	5.9878e-06
TMEM59L	20.8751	3.17606	0.607239	5.23032	1.69214e-07	6.1523e-06
AC015688.3	17.3811	2.13318	0.408016	5.22818	1.71187e-07	6.215e-06
FDXR	137.284	1.3187	0.252278	5.22717	1.72123e-07	6.23991e-06
MGP	1060.83	2.65855	0.508815	5.22499	1.74164e-07	6.30472e-06
MOCS1	101.889	-0.872924	0.167136	-5.22284	1.76197e-07	6.36908e-06
LDHB	5513.63	-0.864575	0.165578	-5.22155	1.77435e-07	6.40458e-06
FUT6	24.1684	2.25368	0.431634	5.22128	1.77694e-07	6.40466e-06
PCDH12	21.1387	1.89347	0.36268	5.22077	1.78183e-07	6.41305e-06
TXLNB	16.862	3.59788	0.689438	5.21856	1.80316e-07	6.48049e-06
BICD1	42.0022	1.48681	0.285126	5.21456	1.84253e-07	6.60723e-06
RP11-400K9.4	2.70405	5.22396	1.00184	5.21435	1.84464e-07	6.60723e-06
PHLDA3	346.564	1.41948	0.272234	5.21418	1.84636e-07	6.60723e-06
RAP1A	1416.84	-0.850028	0.163093	-5.21192	1.86896e-07	6.67854e-06
SLC51B	54.1485	-2.11535	0.406311	-5.20623	1.92712e-07	6.87653e-06
EHD3	13.7682	2.62882	0.505223	5.20329	1.95792e-07	6.97645e-06
FDPS	2445.58	-1.38423	0.266241	-5.19914	2.00214e-07	7.12387e-06
BMPR1B	168.657	2.81711	0.541935	5.19825	2.01169e-07	7.14764e-06
ACTA2	55.4362	2.24961	0.433069	5.19457	2.05198e-07	7.28046e-06
LINC01207	34.888	2.99842	0.577509	5.19198	2.08071e-07	7.37191e-06
IGHG4	51.151	5.49918	1.05976	5.18909	2.11323e-07	7.47654e-06
TMEM237	145.313	0.805838	0.155441	5.1842	2.16946e-07	7.66452e-06
RHBDF2	97.3384	1.04443	0.201474	5.18394	2.1725e-07	7.66452e-06
IGFL2	3.94758	4.8401	0.933952	5.18238	2.19071e-07	7.71785e-06
CYP2U1	91.0475	1.23276	0.237921	5.18138	2.20255e-07	7.74865e-06
LARP6	17.0608	3.21078	0.620354	5.17572	2.27028e-07	7.97567e-06
C6orf48	708.528	-0.817891	0.158054	-5.17476	2.28209e-07	8.00592e-06
WDR72	51.2206	-1.86271	0.360012	-5.17402	2.29114e-07	8.0264e-06
PARD6G	27.4386	1.97927	0.382691	5.17197	2.31638e-07	8.10343e-06
COL14A1	13.7918	2.7456	0.53132	5.16751	2.3723e-07	8.28744e-06
PLEKHS1	582.354	3.26316	0.632272	5.161	2.45628e-07	8.56885e-06
ATPAF1	514.846	-0.603053	0.116878	-5.15969	2.47362e-07	8.61731e-06
FOXC1	129.051	2.5357	0.491918	5.15472	2.54014e-07	8.83672e-06
STOM	4648.06	0.824959	0.160175	5.15034	2.6001e-07	9.03274e-06
2021-09-11	303.218	1.09477	0.212808	5.14438	2.68401e-07	9.31126e-06
C6orf1	155.102	-0.968096	0.188213	-5.14362	2.6949e-07	9.33609e-06
ACSS2	2682.13	-1.44947	0.281929	-5.14124	2.72933e-07	9.44226e-06
FRAS1	61.2655	2.02206	0.393432	5.13956	2.75387e-07	9.51375e-06
TANGO2	179.746	-0.887711	0.17273	-5.1393	2.75761e-07	9.51375e-06
REEP3	1090.18	0.743349	0.144662	5.13851	2.76931e-07	9.54093e-06
PDP1	326.267	0.831179	0.161822	5.13639	2.80065e-07	9.63563e-06
PCSK1N	103.349	1.30174	0.25354	5.13425	2.83277e-07	9.73274e-06
LINC00511	56.9809	2.1455	0.418002	5.13275	2.85542e-07	9.78985e-06
DHCR7	2309.69	-1.51145	0.294479	-5.13263	2.85724e-07	9.78985e-06
FRMD6	25.9208	1.97565	0.385187	5.12907	2.91173e-07	9.9629e-06
TIE1	19.6224	3.38141	0.659608	5.12639	2.95344e-07	1.0078e-05
KLF13	3418.38	-1.09565	0.213757	-5.12567	2.96476e-07	1.01028e-05
H2AFY2	127.247	1.27424	0.248669	5.12424	2.98745e-07	1.01663e-05
GGA2	1303.31	-0.629536	0.122931	-5.12104	3.03857e-07	1.03262e-05
VMO1	55.8015	3.13043	0.611374	5.12033	3.05005e-07	1.03511e-05
AK4	28.0405	2.35397	0.459795	5.11961	3.06174e-07	1.03654e-05
RAD21	2509.86	-0.63605	0.124239	-5.11956	3.06257e-07	1.03654e-05
DPP10	24.4199	2.45881	0.480462	5.11759	3.09461e-07	1.04597e-05
NSDHL	443.217	-1.23661	0.241672	-5.1169	3.10593e-07	1.04838e-05
HIPK1	1372.06	0.774661	0.151406	5.11644	3.11354e-07	1.04953e-05
RP4-568C11.4	383.285	-0.724071	0.141599	-5.11352	3.16207e-07	1.06302e-05
LRP6	935.032	-0.90011	0.176055	-5.11267	3.17645e-07	1.06631e-05
POLR1D	1065.14	-0.671676	0.131381	-5.11243	3.1804e-07	1.06631e-05
IDI1	2518.63	-1.28299	0.250998	-5.11157	3.19484e-07	1.06972e-05
ABI2	475.159	0.805409	0.15758	5.11111	3.20278e-07	1.07094e-05
LPL	2208.35	-1.85579	0.363302	-5.10812	3.25387e-07	1.08657e-05
MRPS15	504.34	-0.725399	0.142038	-5.10709	3.27151e-07	1.091e-05
ASB3	242.734	-0.870615	0.170509	-5.10597	3.29101e-07	1.09604e-05
RP1-60O19.1	2.70921	3.25487	0.637759	5.10361	3.33242e-07	1.10835e-05
GAS6-AS1	24.7931	2.395	0.469318	5.10316	3.34036e-07	1.10951e-05
WNT5B	46.5995	2.20652	0.432448	5.1024	3.3538e-07	1.1125e-05
TRIM29	297.252	3.07458	0.602678	5.10153	3.36926e-07	1.11546e-05
PLCXD3	3.75429	3.38145	0.662848	5.10139	3.37165e-07	1.11546e-05
UACA	43.383	2.73015	0.535578	5.09758	3.44029e-07	1.13568e-05
EPN3	52.0628	2.61633	0.513259	5.09749	3.44188e-07	1.13568e-05
CYP2F1	281.558	2.82869	0.554962	5.09709	3.44908e-07	1.13656e-05
SOCS6	413.318	0.717663	0.140834	5.09582	3.47237e-07	1.14272e-05
ZNF814	24.3335	1.52441	0.299392	5.09168	3.54906e-07	1.16643e-05
RP11-469H8.6	16.834	2.96174	0.581913	5.08966	3.58714e-07	1.17739e-05
GAB1	599.265	-0.921191	0.181036	-5.08843	3.61039e-07	1.18347e-05
DOC2B	25.0869	2.52507	0.496345	5.08732	3.63152e-07	1.18883e-05
MLST8	292.534	-0.654753	0.128728	-5.08634	3.65031e-07	1.19342e-05
RP11-345P4.9	92.4308	-0.800953	0.157497	-5.08553	3.66603e-07	1.197e-05
DDX60	210.071	1.30645	0.256931	5.08484	3.67938e-07	1.19979e-05
SEPP1	9560.74	-1.37077	0.269654	-5.08343	3.70683e-07	1.20716e-05
EGLN2	1378.55	-0.642334	0.126376	-5.08273	3.72041e-07	1.21e-05
CACFD1	692.878	-0.726652	0.143042	-5.07998	3.77465e-07	1.22549e-05
TP53BP1	486.356	0.722334	0.142197	5.07982	3.77785e-07	1.22549e-05
KLK11	514.487	2.3522	0.463073	5.07955	3.78335e-07	1.22569e-05
TMEM133	48.7118	2.0128	0.396322	5.07871	3.80013e-07	1.22953e-05
ACSS1	654.463	-0.716579	0.141227	-5.07396	3.89631e-07	1.25902e-05
CDH11	32.3665	2.31671	0.456731	5.07237	3.92883e-07	1.26788e-05
SERPINB3	219.016	4.08896	0.806344	5.07098	3.95766e-07	1.27554e-05
VAMP5	53.784	1.54436	0.3048	5.06682	4.04521e-07	1.30208e-05
PRDM8	32.8998	2.57233	0.507772	5.06591	4.0646e-07	1.30663e-05
STEAP1	16.7497	2.90972	0.574471	5.06505	4.08292e-07	1.31084e-05
TENM2	4.87819	4.40307	0.869364	5.0647	4.09041e-07	1.31156e-05
MOAP1	388.78	-0.868936	0.171863	-5.05597	4.2821e-07	1.37098e-05
TMEM35A	6.28578	3.49803	0.691889	5.05576	4.28671e-07	1.37098e-05
EPS8L1	329.883	1.07998	0.213631	5.05535	4.29596e-07	1.37181e-05
OAS3	187.71	1.61409	0.319296	5.05516	4.3003e-07	1.37181e-05
DHRS9	57.3199	3.56109	0.704989	5.05127	4.38892e-07	1.3983e-05
STMN3	27.3328	1.74298	0.345113	5.05046	4.40749e-07	1.40242e-05
RP11-9E17.1	33.8676	1.27632	0.25275	5.04974	4.42419e-07	1.40595e-05
PAM16	114.952	-0.833301	0.16503	-5.0494	4.4319e-07	1.40661e-05
MAP4K4	660.851	0.612636	0.121339	5.04895	4.4424e-07	1.40815e-05
INSIG1	2511.42	-1.53837	0.305044	-5.04311	4.58037e-07	1.45005e-05
C2CD4C	4.29441	3.82773	0.759139	5.0422	4.6021e-07	1.45508e-05
POSTN	41.727	3.19922	0.634909	5.03887	4.68282e-07	1.47873e-05
IL15RA	44.2994	1.13726	0.225784	5.03694	4.73035e-07	1.49139e-05
ARHGAP26	193.012	0.963376	0.191269	5.03676	4.73487e-07	1.49139e-05
TMEM63A	479.419	0.722966	0.143549	5.03638	4.74421e-07	1.49245e-05
SBF2	87.8765	1.40444	0.279082	5.03236	4.84467e-07	1.52214e-05
NA	9.96295	5.82514	1.15801	5.03032	4.8965e-07	1.53649e-05
GCNT2	559.231	-0.922495	0.183559	-5.0256	5.01851e-07	1.5728e-05
SYNPO	938.395	1.16329	0.231505	5.02491	5.03679e-07	1.57655e-05
PHTF1	219.177	0.85835	0.170836	5.0244	5.05002e-07	1.57871e-05
EMD	525.642	-0.499937	0.099559	-5.02151	5.12657e-07	1.60064e-05
SYNE2	1522.77	1.0877	0.216669	5.02009	5.16474e-07	1.61055e-05
SLC25A5	5003.79	-0.875457	0.174455	-5.01825	5.2145e-07	1.62253e-05
FGGY	278.591	-1.08883	0.216977	-5.01819	5.21616e-07	1.62253e-05
TBC1D9	342.345	0.927981	0.184976	5.01677	5.25472e-07	1.63249e-05
FAM107A	57.2109	3.37146	0.672251	5.01517	5.29863e-07	1.64409e-05
HDAC9	24.6539	2.60698	0.519986	5.01356	5.34314e-07	1.65584e-05
VPS51	1295.82	-0.677043	0.13506	-5.01292	5.36091e-07	1.65929e-05
SGPL1	497.637	0.805681	0.160766	5.0115	5.40072e-07	1.66954e-05
TMEM63C	14.9822	3.53896	0.706662	5.00799	5.50004e-07	1.69815e-05
MPC1	426.457	-0.918749	0.183486	-5.0072	5.52281e-07	1.70307e-05
TMEM175	205.271	-0.37817	0.0755318	-5.00677	5.53511e-07	1.70476e-05
NELL1	16.6858	6.53222	1.30476	5.00644	5.54467e-07	1.70484e-05
PLA2G16	1034.77	-0.878414	0.175517	-5.00473	5.5941e-07	1.71658e-05
DLGAP1	73.1891	2.70073	0.539919	5.00211	5.67065e-07	1.73793e-05
GPX8	32.4691	3.10794	0.622221	4.99491	5.88644e-07	1.80186e-05
TEK	12.244	3.463	0.693421	4.99408	5.91167e-07	1.80737e-05
SLC2A1	191.963	2.64174	0.529031	4.99354	5.92829e-07	1.81023e-05
TDRD7	139.807	0.984888	0.197242	4.99329	5.93584e-07	1.81032e-05
COX6C	880.604	-0.73223	0.146698	-4.9914	5.99421e-07	1.8259e-05
IGHG1	90.5878	5.36573	1.07534	4.98982	6.04369e-07	1.83804e-05
CYP2A13	23.0332	2.97471	0.596175	4.98965	6.04878e-07	1.83804e-05
CYP51A1	5894.78	-1.35083	0.270915	-4.98616	6.15899e-07	1.86925e-05
ACADL	937.007	-1.66458	0.334014	-4.98358	6.24195e-07	1.89213e-05
JAM3	27.7638	2.02163	0.405935	4.98018	6.35236e-07	1.92326e-05
CCDC144NL-AS1	4.60115	5.3306	1.07045	4.97979	6.36531e-07	1.92485e-05
MEIS1	23.6707	2.21081	0.444009	4.97919	6.38509e-07	1.9285e-05
C3orf67	23.699	2.4477	0.491644	4.97861	6.40432e-07	1.93197e-05
TRAPPC2L	217.09	-0.749361	0.150582	-4.97643	6.47661e-07	1.95142e-05
CALCRL	30.5061	2.81155	0.565005	4.97615	6.48626e-07	1.95197e-05
TUB	76.1468	1.88414	0.378815	4.97377	6.56637e-07	1.9737e-05
ZNF524	164.2	-0.719285	0.144709	-4.97056	6.676e-07	2.00425e-05
KIF1BP	263.515	0.558339	0.1125	4.96302	6.94056e-07	2.08117e-05
ADAMTSL3	23.0997	1.9734	0.397712	4.96187	6.9817e-07	2.09099e-05
PPP1R1A	14.4722	3.21912	0.648854	4.96124	7.00462e-07	2.09535e-05
PSMB10	211.904	1.08663	0.219087	4.9598	7.05675e-07	2.10841e-05
B4GALNT2	30.8714	3.25027	0.655396	4.95925	7.07669e-07	2.11185e-05
TMEM143	69.9008	-0.720762	0.145371	-4.9581	7.11877e-07	2.12187e-05
U47924.6	142.029	-1.2053	0.24317	-4.95662	7.17313e-07	2.13552e-05
PALMD	99.1022	2.49135	0.502682	4.95611	7.19172e-07	2.13851e-05
EPHA10	14.1017	2.95261	0.595853	4.95527	7.22316e-07	2.1453e-05
TBC1D4	1030.45	-1.47427	0.297546	-4.95477	7.2415e-07	2.1482e-05
CRYM	283.285	1.4117	0.284987	4.95356	7.2868e-07	2.15907e-05
RASIP1	16.8527	2.81341	0.56811	4.95224	7.33658e-07	2.17125e-05
RGS17	12.2533	2.40738	0.486405	4.94935	7.44631e-07	2.20068e-05
VAV2	216.4	0.659832	0.133322	4.94915	7.45366e-07	2.20068e-05
SLC25A12	133.32	1.15216	0.232857	4.94793	7.50055e-07	2.21191e-05
NR1H2	1327.5	-0.700678	0.141679	-4.94554	7.59312e-07	2.23657e-05
NPTXR	30.0895	1.98029	0.400876	4.9399	7.81609e-07	2.29953e-05
MIR205HG	18.1402	3.24564	0.657561	4.93589	7.97881e-07	2.34464e-05
BTBD1	608.8	0.537195	0.108867	4.93442	8.03876e-07	2.35948e-05
PAK1	298.948	0.858267	0.174037	4.93151	8.1596e-07	2.39214e-05
RP1-172H20.4	7.29493	-2.31183	0.46928	-4.92634	8.37826e-07	2.4531e-05
MRPS18B	410.418	-0.524589	0.106516	-4.92499	8.43627e-07	2.46457e-05
NDE1	76.6497	1.22515	0.248812	4.92398	8.48023e-07	2.47452e-05
DAPP1	53.8314	2.78834	0.566366	4.92322	8.51297e-07	2.48118e-05
TRERF1	28.3078	2.28431	0.464294	4.91996	8.65627e-07	2.52e-05
SYT15	519.767	-1.71959	0.349537	-4.91962	8.67117e-07	2.5214e-05
PEX5	769.11	-0.866018	0.176058	-4.91892	8.70219e-07	2.52748e-05
ALDH3A1	163.156	2.75417	0.560207	4.91635	8.81712e-07	2.55789e-05
MED17	168.135	0.658644	0.13399	4.91561	8.85062e-07	2.56463e-05
ANPEP	512.266	2.75882	0.561438	4.91385	8.93053e-07	2.58478e-05
CDH3	514.696	1.97635	0.402231	4.91347	8.94784e-07	2.58679e-05
ZADH2	364.214	-0.665595	0.135486	-4.91267	8.98464e-07	2.59443e-05
AFAP1L1	20.3187	2.54896	0.51902	4.9111	9.05648e-07	2.61216e-05
PFKM	498.724	-0.745588	0.15183	-4.91067	9.07678e-07	2.61499e-05
STARD4	755.912	-1.39269	0.283716	-4.90875	9.1658e-07	2.63439e-05
PLAG1	90.7579	-1.73436	0.353336	-4.90854	9.17576e-07	2.63439e-05
TRIM17	10.3351	2.34872	0.478548	4.90801	9.20033e-07	2.63841e-05
2021-03-02	660.15	-0.982513	0.200206	-4.90751	9.22416e-07	2.64221e-05
ACP5	732.76	-1.09083	0.222335	-4.90626	9.28304e-07	2.65603e-05
ARAP3	75.0372	1.17285	0.239103	4.90523	9.33174e-07	2.66691e-05
KCTD1	129.941	1.44539	0.294903	4.90125	9.52293e-07	2.71534e-05
NAV2	755.571	0.662093	0.135095	4.90096	9.53696e-07	2.71624e-05
HSPA12A	20.3116	1.8293	0.373311	4.9002	9.57414e-07	2.72372e-05
POLR2C	1437.93	-0.970374	0.198119	-4.89792	9.68555e-07	2.75228e-05
KCNE4	6.98589	2.99659	0.611837	4.89769	9.6971e-07	2.75243e-05
FAM3A	453.354	-0.621985	0.127028	-4.89645	9.75843e-07	2.7667e-05
NRK	9.14275	3.5116	0.71773	4.89266	9.94841e-07	2.81736e-05
SCGB1A1	53318.1	2.7074	0.553587	4.89065	1.00501e-06	2.84294e-05
CLMN	208.449	2.34811	0.480784	4.88392	1.03999e-06	2.93856e-05
CD82	443.907	1.41668	0.290158	4.88243	1.04786e-06	2.95745e-05
LY6D	6.01962	5.48669	1.12464	4.87864	1.06819e-06	3.01144e-05
B4GALT4	182.815	0.814612	0.167006	4.87773	1.07312e-06	3.02192e-05
DLG5	387.437	0.855728	0.175495	4.87608	1.08216e-06	3.04395e-05
ICA1L	65.1965	1.80573	0.370385	4.87527	1.08662e-06	3.05304e-05
GPRC5B	22.5074	3.15976	0.648249	4.87429	1.092e-06	3.06471e-05
PGM2L1	187.911	1.81161	0.371806	4.87246	1.10218e-06	3.08949e-05
AC005324.6	6.6817	-3.82164	0.784367	-4.87226	1.1033e-06	3.08949e-05
RGS12	178.453	1.25218	0.25705	4.87134	1.10845e-06	3.10043e-05
ST7-AS2	3.49524	-4.01819	0.82503	-4.87035	1.11399e-06	3.11246e-05
HCAR1	64.9222	2.90363	0.596444	4.86825	1.12592e-06	3.14226e-05
FOXA2	1054.45	-0.883043	0.181416	-4.86751	1.13014e-06	3.14701e-05
PTPRH	3.01661	4.93636	1.01449	4.86587	1.13955e-06	3.16966e-05
CCDC149	263.9	-0.525632	0.108044	-4.86498	1.1447e-06	3.17711e-05
NR1H3	156.93	-0.856071	0.175966	-4.86497	1.14477e-06	3.17711e-05
APOA5	6.56564	-3.29895	0.678171	-4.86448	1.14757e-06	3.18134e-05
AP1S3	25.4072	1.29669	0.266656	4.86279	1.15745e-06	3.20518e-05
KIAA1462	69.7318	2.33357	0.479942	4.86219	1.16095e-06	3.21132e-05
KIF2A	212.837	0.84344	0.173524	4.86066	1.16993e-06	3.23257e-05
ENTPD2	12.2082	2.26482	0.465993	4.86021	1.17263e-06	3.23645e-05
SPATA13	361.314	1.31878	0.271407	4.85905	1.17953e-06	3.24928e-05
TMEM91	115.706	-0.928422	0.191073	-4.85899	1.17988e-06	3.24928e-05
ACPP	307.795	-1.10227	0.226949	-4.8569	1.19239e-06	3.28014e-05
STRA6	14.9385	3.89982	0.803004	4.85653	1.19459e-06	3.28255e-05
ARHGEF15	5.49215	3.65505	0.752759	4.85555	1.20056e-06	3.29533e-05
KDELR3	75.3447	1.47947	0.304807	4.85378	1.21133e-06	3.32125e-05
MUC16	250.722	4.05107	0.834861	4.85239	1.21984e-06	3.3409e-05
ADORA2A	62.537	-1.68271	0.346897	-4.85074	1.23005e-06	3.36518e-05
SFTPB	527950	-1.12958	0.232948	-4.84907	1.24041e-06	3.38983e-05
LGALS7B	8.56972	5.15351	1.06323	4.84702	1.25332e-06	3.42136e-05
HS6ST3	9.18207	4.32585	0.892636	4.84615	1.2588e-06	3.43256e-05
CPE	67.3534	1.94958	0.402423	4.8446	1.26869e-06	3.45575e-05
RP11-203J24.9	381.549	-1.09504	0.22625	-4.83997	1.29858e-06	3.53037e-05
ST8SIA4	319.067	1.80823	0.373607	4.83992	1.29891e-06	3.53037e-05
AC003090.1	6.16649	2.93585	0.60684	4.83793	1.31196e-06	3.56198e-05
FOXI2	3.6592	4.94252	1.02199	4.83616	1.32369e-06	3.58992e-05
DNASE1L1	272.137	-0.595817	0.123222	-4.8353	1.32947e-06	3.59875e-05
PODNL1	4.59874	3.42823	0.709083	4.83474	1.3332e-06	3.60397e-05
VSTM2L	457.569	2.48175	0.514041	4.82792	1.37966e-06	3.72553e-05
NCMAP	386.157	-1.33246	0.276066	-4.82661	1.38875e-06	3.74539e-05
TPPP3	2163.58	1.45071	0.300576	4.82643	1.39002e-06	3.74539e-05
PIK3CA	448.334	-0.596922	0.123745	-4.82381	1.40839e-06	3.79083e-05
ADCY9	1344.7	-0.544126	0.11282	-4.82297	1.41439e-06	3.80287e-05
FAM117A	352.13	-0.918695	0.190598	-4.82006	1.43513e-06	3.85449e-05
C11orf1	163.545	-0.701743	0.145611	-4.81931	1.44059e-06	3.86498e-05
BCAS1	94.3037	3.2219	0.668995	4.81603	1.46444e-06	3.92476e-05
FRMD8	226.719	0.703489	0.146085	4.81562	1.46743e-06	3.92856e-05
CCDC80	163.976	2.48389	0.516098	4.81283	1.48806e-06	3.97953e-05
TBCE	193.512	-0.655261	0.136191	-4.81134	1.49921e-06	4.00047e-05
FAM177A1	1558.87	-0.770856	0.160221	-4.8112	1.50024e-06	4.00047e-05
ASIC1	16.1856	2.33409	0.485143	4.81114	1.5007e-06	4.00047e-05
LGALS9C	7.87431	4.01555	0.834745	4.81051	1.50542e-06	4.00808e-05
TP63	75.6693	2.74812	0.571295	4.81034	1.50676e-06	4.00808e-05
CAMSAP3	753.439	-0.765511	0.159267	-4.80647	1.53619e-06	4.07768e-05
MTCH1	2164.94	-0.517199	0.107613	-4.80611	1.53893e-06	4.07937e-05
TNIP3	56.293	2.9475	0.613302	4.80596	1.54009e-06	4.07937e-05
TMEM40	10.7927	3.84244	0.799811	4.80418	1.55385e-06	4.11145e-05
RBM38	324.886	1.45895	0.303835	4.80179	1.57251e-06	4.15643e-05
TMOD1	53.7623	-1.50303	0.313243	-4.79828	1.60034e-06	4.22365e-05
VKORC1L1	1329.19	-0.864176	0.180111	-4.79801	1.60249e-06	4.22365e-05
TMEM120A	229.448	-0.662756	0.138133	-4.79794	1.60302e-06	4.22365e-05
MT1G	63.457	-3.48784	0.727172	-4.79645	1.61502e-06	4.25079e-05
AGRN	2971.46	0.904541	0.188631	4.79528	1.62447e-06	4.27115e-05
RUNX3	9.66895	2.99773	0.62522	4.79469	1.6293e-06	4.27935e-05
ZFAND1	416.062	-0.671793	0.140122	-4.79435	1.63206e-06	4.28211e-05
STK38	322.468	1.12718	0.235162	4.7932	1.6414e-06	4.30209e-05
ARPC2	3321.73	-0.808074	0.168608	-4.79261	1.64625e-06	4.31027e-05
CNTN4	72.3756	-1.42374	0.297194	-4.79062	1.6627e-06	4.3488e-05
ANAPC16	1326.19	-0.431437	0.0900933	-4.78878	1.67801e-06	4.38423e-05
SPATA18	581.173	2.10782	0.440332	4.78687	1.69398e-06	4.42135e-05
IQCA1	197.285	1.58457	0.331054	4.78645	1.69755e-06	4.42378e-05
FNDC1	6.21414	3.18518	0.665473	4.78635	1.69846e-06	4.42378e-05
BNC1	6.06499	5.72535	1.19657	4.78479	1.71163e-06	4.45344e-05
PMF1	551.491	-0.760498	0.158967	-4.78399	1.71848e-06	4.46662e-05
IVD	1355.79	-0.900686	0.188423	-4.78013	1.7518e-06	4.5485e-05
NID2	5.1316	2.35021	0.492038	4.77648	1.7839e-06	4.62703e-05
ADGRL1	579.159	-0.651314	0.136382	-4.77567	1.79112e-06	4.64094e-05
LXN	139.237	1.55635	0.325932	4.77509	1.79624e-06	4.64938e-05
JMJD1C-AS1	14.7245	1.56701	0.328304	4.77303	1.81478e-06	4.6925e-05
GYG2	34.1411	1.73844	0.364297	4.77205	1.82364e-06	4.71054e-05
SLC4A4	1485.55	0.866143	0.181548	4.77089	1.83414e-06	4.72899e-05
MAPRE2	415.625	-0.795303	0.166701	-4.77084	1.83457e-06	4.72899e-05
AC144652.1	24.1811	-1.22031	0.255928	-4.76817	1.85904e-06	4.78712e-05
CDC14B	260.461	0.886299	0.185917	4.76716	1.86838e-06	4.80623e-05
PRKAR2B	47.7223	2.02028	0.423834	4.76668	1.87286e-06	4.8128e-05
LTA4H	3200.13	-0.681256	0.14303	-4.76302	1.9072e-06	4.89164e-05
SMIM4	133.408	-0.805234	0.169061	-4.76299	1.90746e-06	4.89164e-05
CLDN18	12947.3	-1.79623	0.377355	-4.76004	1.93555e-06	4.95858e-05
SMIM10L2B	37.7896	-1.50787	0.316968	-4.75717	1.9633e-06	5.02451e-05
TYMP	668.365	1.16827	0.245676	4.75534	1.98115e-06	5.06501e-05
DNAJA4	628.714	2.21288	0.465636	4.75238	2.01036e-06	5.13444e-05
MAB21L3	18.469	-2.46206	0.518173	-4.75142	2.01997e-06	5.15002e-05
DGKA	77.3226	1.29111	0.271929	4.74798	2.05459e-06	5.23135e-05
CHAC2	62.3768	-1.14148	0.24045	-4.74727	2.06176e-06	5.23689e-05
SMARCC1	841.656	0.469581	0.0989178	4.74719	2.06267e-06	5.23689e-05
NAGLU	574.416	-0.753554	0.158738	-4.74715	2.06305e-06	5.23689e-05
CUBN	31.2414	1.83582	0.386772	4.74652	2.06947e-06	5.24784e-05
RP11-444D3.1	9.25384	1.53327	0.323154	4.74472	2.08796e-06	5.28936e-05
NRN1L	16.4635	-2.23191	0.470658	-4.7421	2.11516e-06	5.35283e-05
FAHD2A	155.135	-0.674501	0.142246	-4.74179	2.11842e-06	5.35566e-05
GALE	735.637	-0.876495	0.184888	-4.74067	2.13015e-06	5.37986e-05
NRXN3	153.548	1.19405	0.252025	4.73781	2.1604e-06	5.45075e-05
PRR15	113.689	3.14833	0.664555	4.7375	2.16369e-06	5.45356e-05
HOXB3	4.2425	3.64918	0.770326	4.73719	2.16699e-06	5.45636e-05
KIAA1549	117.222	0.917673	0.193733	4.73679	2.1713e-06	5.46171e-05
PCP4	6.2317	3.39653	0.717383	4.73461	2.19475e-06	5.51172e-05
ATP6V1B1	17.5223	2.76699	0.585051	4.7295	2.25078e-06	5.64458e-05
BEAN1	4.14806	2.69783	0.570452	4.72929	2.2531e-06	5.64472e-05
NUPR1	1530.94	-1.26414	0.267317	-4.729	2.25633e-06	5.64715e-05
HMGCS1	5406.83	-1.81149	0.383102	-4.72848	2.26211e-06	5.65594e-05
SLC46A1	440.689	-0.811407	0.171775	-4.72367	2.31631e-06	5.78568e-05
MYBPC2	4.04979	3.14968	0.667049	4.72182	2.33745e-06	5.83086e-05
AC016831.7	14.4791	-2.53264	0.536385	-4.72168	2.33907e-06	5.83086e-05
EGFL6	6.67708	3.006	0.636851	4.7201	2.35734e-06	5.87054e-05
ZNF711	35.1343	1.15615	0.245177	4.71556	2.41047e-06	5.99688e-05
FLT1	27.2779	3.68886	0.782341	4.71516	2.41517e-06	6.0026e-05
TPI1	2965.86	-0.578802	0.122887	-4.71005	2.4766e-06	6.14916e-05
RP11-532E4.2	35.2321	4.78089	1.01563	4.7073	2.51024e-06	6.2265e-05
ECI1	415.936	-0.556476	0.118223	-4.70701	2.51382e-06	6.22919e-05
TMEM229B	12.328	2.75264	0.585139	4.70426	2.54792e-06	6.30743e-05
UCK2	18.3054	2.06014	0.438006	4.70346	2.55795e-06	6.32598e-05
GNG11	15.3423	3.35406	0.71315	4.70317	2.56156e-06	6.32865e-05
LPAR1	97.9477	1.6515	0.351312	4.70095	2.58954e-06	6.39146e-05
2021-09-09	1403.15	0.974592	0.207367	4.69984	2.60368e-06	6.42001e-05
NAT1	66.5879	1.37649	0.292921	4.69919	2.61191e-06	6.43395e-05
TUSC3	364.574	1.16344	0.247641	4.69812	2.62571e-06	6.46158e-05
PPP2R5A	1662.36	-0.887384	0.188909	-4.69742	2.63462e-06	6.47713e-05
HAX1	463.545	-0.558181	0.118845	-4.69672	2.64372e-06	6.49311e-05
CTD-2540B15.7	140.116	-1.59009	0.338601	-4.69605	2.6524e-06	6.50802e-05
TBC1D22A	367.03	-0.461013	0.0982774	-4.69094	2.71955e-06	6.66623e-05
APOBEC3H	5.70198	3.74957	0.799406	4.69045	2.72603e-06	6.67012e-05
CDH2	13.4219	2.65051	0.565091	4.69042	2.72648e-06	6.67012e-05
LGALS9	154.417	2.38775	0.509244	4.68881	2.74802e-06	6.71626e-05
STRA13	263.908	-0.793425	0.169351	-4.68508	2.79848e-06	6.82621e-05
EPDR1	1680.46	-1.05745	0.225834	-4.68241	2.83521e-06	6.90906e-05
UVRAG	394.331	-0.764061	0.163208	-4.68152	2.84752e-06	6.93229e-05
EPSTI1	36.5009	1.97632	0.422427	4.67849	2.88994e-06	7.02871e-05
RNF128	686.383	-0.948285	0.202804	-4.67587	2.92715e-06	7.1123e-05
NDRG2	282.067	1.19536	0.255664	4.6755	2.93232e-06	7.11794e-05
RCN1	821.356	0.75403	0.161285	4.67514	2.93757e-06	7.12374e-05
CPLX1	5.29256	2.26186	0.483851	4.67472	2.94358e-06	7.1314e-05
XPR1	747.459	0.735391	0.157342	4.67384	2.95622e-06	7.15507e-05
PCDHAC1	206.877	-1.09413	0.234245	-4.67086	2.99936e-06	7.24716e-05
SLC7A8	1007.5	-0.750972	0.16078	-4.67082	3.00007e-06	7.24716e-05
MYEOV	4.8718	3.34848	0.717038	4.66988	3.01373e-06	7.27314e-05
PAK3	17.4832	2.37342	0.508296	4.66936	3.02135e-06	7.28448e-05
HRASLS5	152.07	-1.27679	0.273516	-4.66807	3.04039e-06	7.32332e-05
MUC20	390.028	2.09999	0.450028	4.66635	3.06591e-06	7.37769e-05
EXOC3L4	2.34015	4.5205	0.96923	4.66401	3.1011e-06	7.45518e-05
WASF1	9.3962	2.75688	0.591219	4.66304	3.11565e-06	7.48079e-05
FASN	24867.4	-1.55762	0.334045	-4.66291	3.11774e-06	7.48079e-05
NOVA1	19.5727	1.20667	0.258933	4.66014	3.15991e-06	7.56867e-05
HSD17B6	1464.22	-1.53294	0.328949	-4.66011	3.16043e-06	7.56867e-05
HMGCL	387.391	-0.587109	0.125994	-4.6598	3.16511e-06	7.57262e-05
BUB1	49.7935	-1.53301	0.329108	-4.65808	3.19168e-06	7.62887e-05
ENAH	965.398	0.729254	0.156577	4.65749	3.20091e-06	7.64362e-05
PLSCR4	129.282	0.879388	0.188841	4.65676	3.21226e-06	7.66339e-05
NATD1	357.743	-0.891416	0.191476	-4.65549	3.23212e-06	7.70342e-05
TRIM47	184.108	1.67303	0.359463	4.65425	3.25163e-06	7.73699e-05
UNC119	143.424	-0.558177	0.11993	-4.6542	3.2524e-06	7.73699e-05
KCCAT333	14.7955	2.96987	0.638189	4.65359	3.262e-06	7.75244e-05
NDUFB9	774.718	-0.654069	0.140607	-4.65174	3.2915e-06	7.81491e-05
GSTA1	494.059	2.76146	0.593665	4.65155	3.29454e-06	7.81491e-05
GPM6A	213.064	-1.92746	0.414899	-4.64562	3.39062e-06	8.02803e-05
C16orf74	8.21457	1.77171	0.381373	4.6456	3.39081e-06	8.02803e-05
SURF1	356.048	-0.685412	0.147551	-4.64525	3.39661e-06	8.03415e-05
KAZN	84.6342	1.68546	0.362861	4.64492	3.40202e-06	8.03932e-05
GMNN	111.96	1.00617	0.216651	4.64422	3.41365e-06	8.05919e-05
APBA2	8.13471	2.58142	0.555949	4.64326	3.42947e-06	8.08889e-05
ATP2A2	2928.63	0.690622	0.148752	4.64279	3.43742e-06	8.1e-05
TTYH3	336.427	0.848092	0.182759	4.64048	3.47599e-06	8.18315e-05
NTF4	9.81055	2.34397	0.505146	4.64018	3.48101e-06	8.18725e-05
BTN2A2	101.436	0.755287	0.162789	4.63966	3.48975e-06	8.2001e-05
BNIP3L	1971.51	-0.736891	0.158862	-4.63856	3.50853e-06	8.23646e-05
ALKBH7	476.797	-0.742659	0.160157	-4.63707	3.53384e-06	8.28809e-05
DOCK3	4.74884	2.96531	0.639532	4.63669	3.5403e-06	8.29545e-05
SDHB	469.898	-0.562101	0.121247	-4.63601	3.55195e-06	8.31496e-05
EMID1	6.56656	2.65563	0.572938	4.63511	3.56747e-06	8.33917e-05
MYO5A	180.707	0.775531	0.16732	4.63502	3.56897e-06	8.33917e-05
CHRD	4.38463	2.75224	0.593943	4.63385	3.58923e-06	8.37868e-05
KRT42P	8.09788	2.93322	0.633042	4.63353	3.59487e-06	8.384e-05
ERG	17.8983	2.38583	0.514964	4.63301	3.60391e-06	8.39724e-05
CDKL5	885.386	-1.32057	0.285141	-4.63129	3.6339e-06	8.45922e-05
ABC7-42404400C24.1	342.393	-2.02973	0.438571	-4.62805	3.69122e-06	8.58465e-05
CCDC69	1446.44	-0.777996	0.168165	-4.62639	3.7209e-06	8.64563e-05
RNF168	318.004	-0.490668	0.106072	-4.62579	3.73165e-06	8.661e-05
AHDC1	192.368	1.17746	0.254552	4.62564	3.73445e-06	8.661e-05
RP1-154K9.2	4.35555	-4.76202	1.02963	-4.62498	3.74641e-06	8.6807e-05
PCCB	527.133	-0.68132	0.147322	-4.62469	3.75167e-06	8.68482e-05
SPINK1	13.1578	2.33689	0.505449	4.6234	3.77508e-06	8.73092e-05
ARHGAP6	18.2578	2.54716	0.551334	4.61999	3.83757e-06	8.86725e-05
PSCA	159.347	3.46131	0.74924	4.61976	3.84191e-06	8.86906e-05
DZIP1	33.0141	2.83639	0.614015	4.61942	3.84823e-06	8.87188e-05
IPCEF1	48.7766	1.6246	0.351698	4.61931	3.85024e-06	8.87188e-05
RP11-506F3.1	8.46792	-2.2092	0.47879	-4.61413	3.94738e-06	9.08734e-05
CRACR2A	22.8629	2.50795	0.543797	4.61192	3.98972e-06	9.17635e-05
ARHGAP23	291.122	1.56649	0.339678	4.61168	3.99421e-06	9.17822e-05
UNC5CL	41.3049	1.87615	0.406931	4.6105	4.01698e-06	9.22206e-05
NEURL1B	58.6333	2.20221	0.478641	4.60096	4.20539e-06	9.64575e-05
POU2AF1	9.60848	2.08903	0.454177	4.5996	4.23308e-06	9.70037e-05
OTX1	18.1745	3.11292	0.676931	4.59857	4.25393e-06	9.73873e-05
PRKCA	456.164	-1.17959	0.256521	-4.59839	4.25763e-06	9.73873e-05
TXN2	528.428	-0.537816	0.116996	-4.59689	4.28845e-06	9.79513e-05
KCNG3	40.6456	-1.72169	0.37454	-4.59681	4.29013e-06	9.79513e-05
HOPX	7154.74	-1.31144	0.285375	-4.59548	4.31756e-06	9.84877e-05
FSCN1	34.8388	2.55689	0.556814	4.59201	4.39008e-06	0.00010005
RP11-660L16.2	37.4758	-1.54867	0.337284	-4.59161	4.39839e-06	0.000100149
KANK2	716.599	-0.635339	0.138406	-4.5904	4.42388e-06	0.000100637
RASD2	2.514	4.43243	0.96587	4.58905	4.45267e-06	0.0001012
AATBC	10.6405	2.28517	0.498386	4.58514	4.53688e-06	0.000103016
ATP10B	4.98416	3.1574	0.688644	4.58496	4.54081e-06	0.000103016
KIAA1841	111.871	1.83433	0.400227	4.58322	4.57862e-06	0.000103779
SGF29	158.719	-0.842286	0.183796	-4.58273	4.5895e-06	0.000103932
LINC00891	228.296	-1.47642	0.322213	-4.5821	4.60323e-06	0.000104131
RRM2B	979.543	0.965146	0.210641	4.58195	4.60666e-06	0.000104131
GALNT18	250.236	1.00742	0.219954	4.58016	4.64617e-06	0.000104929
BFAR	1207.56	-0.82155	0.17945	-4.57815	4.69116e-06	0.00010585
LRRC3	111.367	-1.19853	0.261941	-4.57559	4.74888e-06	0.000107056
DSTNP2	138.924	-1.04741	0.228944	-4.57497	4.76299e-06	0.000107215
TMEM44	29.7535	1.3116	0.286695	4.5749	4.76454e-06	0.000107215
PXDN	98.8877	2.5631	0.560327	4.57429	4.7784e-06	0.00010743
DEFB1	5.31205	2.59067	0.56659	4.57239	4.82199e-06	0.000108313
VAV3	43.2618	3.15292	0.689608	4.57204	4.82993e-06	0.000108394
WNK2	126.464	2.44552	0.534966	4.57136	4.84565e-06	0.000108649
PROM1	472.478	3.01241	0.659019	4.57105	4.85278e-06	0.000108682
RHBDF1	217.922	0.830596	0.181713	4.57092	4.85584e-06	0.000108682
ZNF607	34.0874	1.51118	0.330667	4.57009	4.87522e-06	0.000109018
LBH	431.355	2.01766	0.441675	4.56819	4.91943e-06	0.000109908
WFDC2	3451.52	1.84033	0.403033	4.56622	4.96607e-06	0.000110851
TCTEX1D4	39.4046	2.02292	0.443106	4.56532	4.98738e-06	0.000111129
ABCC13	22.8622	-2.26254	0.495594	-4.56532	4.98742e-06	0.000111129
TOM1L1	512.272	-0.57414	0.125794	-4.56414	5.01557e-06	0.000111657
GRID1	25.0238	-1.48543	0.325487	-4.56373	5.02522e-06	0.000111772
GBP4	45.5011	2.62857	0.576053	4.56307	5.04107e-06	0.000112025
C14orf119	480.734	-0.693277	0.151939	-4.56287	5.04588e-06	0.000112032
SIX3	2.86436	4.17954	0.916541	4.56012	5.11236e-06	0.000113321
TRIM71	105.416	-1.23105	0.26996	-4.5601	5.11299e-06	0.000113321
RMST_10	5.13109	-3.37188	0.73957	-4.55924	5.13384e-06	0.000113682
SP6	7.59187	2.89395	0.634921	4.55797	5.16511e-06	0.000114273
MICAL3	46.4125	2.20965	0.484844	4.55745	5.17783e-06	0.000114453
AIP	391.308	-0.597467	0.131129	-4.55631	5.20595e-06	0.000114973
KCNJ1	2.11461	4.37867	0.961404	4.55445	5.25217e-06	0.000115891
PGD	1211.71	-0.638912	0.140324	-4.55313	5.28548e-06	0.000116466
C1orf21	1919.03	-1.10932	0.243643	-4.55304	5.28753e-06	0.000116466
ZNHIT6	148.642	0.614064	0.134899	4.55203	5.31308e-06	0.000116925
SPATS2L	626.423	0.787956	0.173168	4.55024	5.35842e-06	0.000117819
XG	2.94825	3.41186	0.750518	4.54601	5.46713e-06	0.000120104
GTF2F2	231.27	-0.505911	0.111341	-4.54381	5.52464e-06	0.00012126
VGLL1	17.596	2.39758	0.527717	4.5433	5.53799e-06	0.000121447
PIP5K1B	1124.71	-1.22134	0.26891	-4.54182	5.577e-06	0.000122195
ANKRD9	355.406	-0.609492	0.134238	-4.54039	5.61506e-06	0.000122741
ELOVL5	2653.26	-0.670639	0.147707	-4.54033	5.61665e-06	0.000122741
BRI3	1865.2	-1.00411	0.221197	-4.53945	5.64019e-06	0.000123147
MEIS3P2	40.8259	1.55784	0.343217	4.53894	5.65375e-06	0.000123261
RP11-1260E13.2	21.7595	-1.93205	0.425667	-4.53888	5.65525e-06	0.000123261
SIVA1	430.33	-0.469707	0.103494	-4.53851	5.66518e-06	0.00012337
AC093627.10	66.2893	-1.06761	0.235277	-4.53769	5.68741e-06	0.000123746
EDN2	32.0779	2.99931	0.661054	4.53716	5.70155e-06	0.000123946
PDP2	475.877	-1.20889	0.26662	-4.53413	5.78404e-06	0.000125602
CASC4	1220.46	0.35677	0.0786877	4.534	5.78781e-06	0.000125602
NEU1	1187.73	-0.934162	0.206119	-4.53215	5.83857e-06	0.000126594
MBOAT2	263.963	1.09753	0.242182	4.53184	5.84731e-06	0.000126673
SMOC1	6.1817	3.99423	0.881542	4.53096	5.87165e-06	0.00012709
PHLDB3	32.3698	2.0034	0.442268	4.52984	5.90271e-06	0.000127652
BBOX1	11.9543	2.88029	0.636102	4.52803	5.95364e-06	0.000128539
SH3PXD2B	143.913	1.49108	0.329314	4.52785	5.9588e-06	0.000128539
RAMP2	14.4863	2.72619	0.602096	4.52783	5.95917e-06	0.000128539
C1orf189	18.4431	2.73618	0.60447	4.52657	5.99475e-06	0.000129195
KIF7	20.1615	1.54791	0.341991	4.52619	6.00568e-06	0.000129319
LYPD5	6.21903	2.70307	0.597287	4.52558	6.02306e-06	0.000129581
DENND1A	36.9709	2.2101	0.488559	4.5237	6.07682e-06	0.000130625
METTL23	186.626	-0.508924	0.112529	-4.52262	6.108e-06	0.000131183
RAB6B	50.0222	1.38483	0.306225	4.52227	6.11802e-06	0.000131285
C1QTNF1	48.0754	2.01123	0.444879	4.52086	6.159e-06	0.000132051
EFCAB11	29.0386	2.62188	0.579996	4.52051	6.16918e-06	0.000132156
TMEM176B	59.2235	2.44468	0.540882	4.51981	6.18956e-06	0.000132479
RP11-299G20.5	6.82342	2.35499	0.521069	4.51953	6.1977e-06	0.00013254
TMEM263	542.042	0.664343	0.147067	4.51729	6.2636e-06	0.000133717
TATDN1	153.389	-0.545376	0.120736	-4.51708	6.2697e-06	0.000133717
B3GNT6	9.68498	3.07511	0.68079	4.51697	6.27321e-06	0.000133717
SPAG1	325.074	0.947052	0.209667	4.51693	6.27415e-06	0.000133717
CAMK2N1	12.6794	2.66621	0.590635	4.51414	6.35732e-06	0.000135269
CLEC1A	3.26623	4.07292	0.902261	4.51413	6.35781e-06	0.000135269
SLC25A23	1264.36	-0.650225	0.144061	-4.51353	6.37561e-06	0.000135532
LONP1	990.908	-0.611994	0.135651	-4.51152	6.43643e-06	0.000136708
TSPAN18	9.06818	2.85993	0.634001	4.51092	6.45472e-06	0.00013698
NFATC2	117.908	0.880003	0.195099	4.51055	6.46612e-06	0.000137106
NFYC	413.243	-0.452783	0.100394	-4.51007	6.48059e-06	0.000137296
MN1	4.89964	2.97002	0.658634	4.50936	6.50221e-06	0.000137637
GAS6-AS2	5.45214	2.70852	0.600707	4.50889	6.5168e-06	0.00013783
IL17RD	5.46398	2.88762	0.640492	4.50844	6.53045e-06	0.000138001
POLL	186.096	-0.658238	0.146036	-4.50735	6.56414e-06	0.000138596
ATP5SL	380.557	-0.735235	0.16319	-4.50541	6.62456e-06	0.000139753
ASTN2	36.7207	1.8013	0.400037	4.50284	6.70521e-06	0.000141336
PRKAG2	421.547	-0.50928	0.11311	-4.50253	6.71492e-06	0.000141421
PITX1	24.8781	3.56101	0.791041	4.50167	6.74208e-06	0.000141873
EYA1	64.5465	2.76316	0.613886	4.50109	6.7605e-06	0.000142022
MVK	409.833	-1.00982	0.22436	-4.5009	6.76657e-06	0.00014203
CILP	14.4533	2.39785	0.532963	4.49908	6.82478e-06	0.000143131
COL22A1	6.09286	2.01845	0.448671	4.49873	6.83618e-06	0.00014325
ODAM	78.5791	-2.05481	0.456996	-4.49634	6.91333e-06	0.000144745
CMIP	702.662	0.838594	0.186532	4.49571	6.93369e-06	0.00014505
SLAIN1	498.818	-1.22411	0.272306	-4.49533	6.94613e-06	0.000145189
RNPEP	916.713	-0.469666	0.10449	-4.49483	6.96255e-06	0.00014541
ARL8B	1565.78	-0.729848	0.162392	-4.49437	6.97769e-06	0.000145605
FAM83F	30.6844	2.41875	0.538207	4.49409	6.98679e-06	0.000145673
STON2	17.9805	1.69834	0.378023	4.49269	7.03291e-06	0.000146419
COX18	149.212	-0.657635	0.146381	-4.49263	7.03482e-06	0.000146419
IL13RA2	9.37935	2.79293	0.62169	4.49247	7.04018e-06	0.000146419
RANGRF	219.02	-0.873733	0.194574	-4.4905	7.10551e-06	0.000147655
SLC9A3R1	391.715	1.13897	0.253753	4.48852	7.1721e-06	0.000148915
SIRT2	354.819	-0.547832	0.122087	-4.48721	7.21611e-06	0.000149704
NCAM2	20.3361	2.35354	0.524534	4.48691	7.22635e-06	0.000149792
CROT	110.763	1.47259	0.328214	4.48668	7.23424e-06	0.000149811
HES4	93.8643	1.65797	0.369543	4.48653	7.23926e-06	0.000149811
RASA4CP	82.9162	-1.15388	0.257371	-4.48334	7.34849e-06	0.00015182
CTB-60B18.23	3.3177	3.278	0.73126	4.48268	7.37114e-06	0.000152162
DMGDH	3.24532	3.25834	0.727292	4.4801	7.46096e-06	0.000153889
MYCT1	17.812	2.59112	0.578404	4.47977	7.47227e-06	0.000153995
KCNK6	28.6635	1.84168	0.411179	4.47902	7.49862e-06	0.000154411
PPIP5K1	136.066	0.965314	0.215665	4.47599	7.60579e-06	0.000156489
TBC1D32	26.8898	1.20577	0.269397	4.47579	7.61293e-06	0.000156507
H1FX	1850.95	-0.660709	0.147642	-4.47509	7.63808e-06	0.000156895
SSH2	451.36	-0.92038	0.205701	-4.47435	7.66431e-06	0.000157285
BTC	157.126	0.669561	0.149649	4.4742	7.66965e-06	0.000157285
MTURN	857.785	-0.593535	0.132714	-4.4723	7.73841e-06	0.000158564
RP11-964E11.2	2.93338	3.48403	0.779228	4.47113	7.78059e-06	0.000159298
SERPINF1	855.884	2.29676	0.513863	4.4696	7.83655e-06	0.000160312
MBD4	293.157	0.529134	0.118467	4.46651	7.95061e-06	0.000162513
MMS19	458.65	-0.646029	0.144658	-4.46591	7.97309e-06	0.000162839
SHMT1	607.284	-0.837068	0.187496	-4.46445	8.0275e-06	0.000163816
ZNF189	207.299	0.551243	0.123517	4.46288	8.08649e-06	0.000164885
NCS1	76.9329	2.32143	0.520184	4.4627	8.09327e-06	0.000164889
SEMA3G	11.7079	3.57216	0.800588	4.46193	8.12258e-06	0.000165351
USP44	275.369	-1.20713	0.270578	-4.46132	8.14573e-06	0.000165599
LRPPRC	1318.31	-0.539509	0.120932	-4.46126	8.148e-06	0.000165599
GCLC	188.614	2.33723	0.523937	4.46089	8.16183e-06	0.000165745
NR2F1-AS1	5.92786	3.87211	0.868234	4.45976	8.20525e-06	0.000166491
SERPINI1	64.2429	1.46435	0.328529	4.4573	8.3e-06	0.000168141
CYB5R2	18.1603	1.81584	0.407424	4.45689	8.31561e-06	0.00016832
APOPT1	164.648	-0.501242	0.112475	-4.45647	8.33212e-06	0.000168518
RASSF7	640.308	-0.687076	0.154182	-4.45628	8.33951e-06	0.000168531
C18orf63	37.7161	-1.89397	0.425106	-4.4553	8.37742e-06	0.00016916
PLA2G10	117.352	-0.947238	0.212678	-4.45387	8.43379e-06	0.000170161
CLSTN1	1352.12	0.995186	0.223513	4.45248	8.48855e-06	0.000171127
RP11-297A16.4	48.4088	-0.997768	0.224269	-4.44897	8.62824e-06	0.000173803
RP11-368I7.4	13.2089	2.50029	0.562201	4.44731	8.69504e-06	0.000175008
CCDC53	205.197	-0.579765	0.130393	-4.44628	8.7369e-06	0.000175709
TFF3	171.686	2.79479	0.628607	4.44601	8.74817e-06	0.000175754
SH3TC2	2.26701	4.17343	0.938723	4.44586	8.75424e-06	0.000175754
SPRR2D	5.91297	2.53968	0.571297	4.44547	8.76982e-06	0.000175754
ATP23	30.9526	-0.955247	0.214886	-4.44536	8.77433e-06	0.000175754
ABHD14B	611.039	-0.551754	0.124202	-4.4424	8.89628e-06	0.000178054
C4orf48	30.5686	1.60582	0.361613	4.44072	8.96572e-06	0.0001793
ZNF286A	46.1968	0.855625	0.192711	4.43993	8.99868e-06	0.000179753
CTD-2531D15.4	46.1889	2.82145	0.635485	4.43984	9.00278e-06	0.000179753
ABCA4	25.9619	1.75013	0.394381	4.43766	9.09438e-06	0.000181437
TMEM192	443.04	-0.595839	0.134292	-4.43688	9.1272e-06	0.000181947
ZNF385A	98.2523	1.82486	0.411838	4.43101	9.37917e-06	0.000186821
EFHC2	87.5038	2.38056	0.53736	4.43011	9.41839e-06	0.000187421
AKAP12	46.6984	2.48789	0.56161	4.42992	9.42683e-06	0.000187421
COL5A1	47.4784	1.75368	0.395882	4.42981	9.43183e-06	0.000187421
SERP2	25.5027	-1.10198	0.248791	-4.42931	9.45332e-06	0.000187652
HINT2	222.221	-0.55119	0.124447	-4.42913	9.46151e-06	0.000187652
PRSS12	366.999	1.86415	0.420895	4.42903	9.46598e-06	0.000187652
CXADR	1212.5	-0.609	0.137517	-4.42856	9.48661e-06	0.000187912
LINC01133	6.58803	3.76611	0.850532	4.42795	9.51332e-06	0.000188291
ESM1	4.5754	5.5392	1.2511	4.42748	9.534e-06	0.000188546
TMEM178B	3.72981	3.96255	0.895024	4.42732	9.5413e-06	0.000188546
NUCB2	764.222	1.22193	0.276034	4.42674	9.56688e-06	0.000188902
GUCY1A3	583.655	-1.39633	0.315449	-4.42647	9.57858e-06	0.000188932
SCUBE2	239.524	2.60479	0.588471	4.42636	9.5835e-06	0.000188932
ACTR1B	614.461	-0.394326	0.0891363	-4.42385	9.69554e-06	0.00019099
TCTA	482.394	-0.493996	0.11169	-4.42294	9.73689e-06	0.000191653
CTTNBP2	8.97635	2.48203	0.561255	4.42227	9.76672e-06	0.000192089
RP11-815I9.3	3.15159	-4.29018	0.970406	-4.42101	9.82393e-06	0.000193062
OLFM2	5.50175	2.63785	0.596847	4.41964	9.88635e-06	0.000194136
SOX2	207.261	2.48255	0.561865	4.4184	9.94331e-06	0.000195101
PRKAR1A	7764	-0.338888	0.0767169	-4.41739	9.99001e-06	0.000195864
RPUSD3	109.167	-0.796408	0.180354	-4.4158	1.00635e-05	0.00019715
SPAG16	158.85	1.15631	0.261887	4.41531	1.00865e-05	0.000197445
HTR1F	4.12312	3.74809	0.84908	4.41429	1.01341e-05	0.000198221
KB-68A7.1	11.7259	-2.05164	0.46491	-4.41297	1.01961e-05	0.00019928
SMAGP	608.98	-1.17892	0.267283	-4.41076	1.03007e-05	0.000200851
AMPD3	126.533	1.23583	0.280339	4.40833	1.0417e-05	0.000202961
DHPS	415.873	-0.477733	0.10841	-4.40672	1.04949e-05	0.00020432
GDF11	51.6855	0.999094	0.226869	4.40384	1.06354e-05	0.000206892
CEBPA-AS1	73.535	-1.46733	0.333293	-4.40254	1.06993e-05	0.000207974
ZNF277	287.29	-0.624867	0.141986	-4.40091	1.07797e-05	0.000209374
TSPAN4	756.969	-0.827775	0.188101	-4.40069	1.07905e-05	0.000209421
SRGAP1	44.2611	1.98822	0.451824	4.40043	1.08034e-05	0.000209483
MLF1	357.084	0.914563	0.207841	4.40029	1.08105e-05	0.000209483
SERPINB9	41.1049	2.56049	0.58203	4.39924	1.0863e-05	0.000210185
RASAL1	6.16781	3.01995	0.686472	4.39923	1.08635e-05	0.000210185
VSIG1	38.1847	2.64369	0.601021	4.39867	1.08918e-05	0.000210569
FHOD3	62.5823	2.07842	0.47272	4.39672	1.09899e-05	0.000212301
NFIA	657.72	0.570789	0.129834	4.39631	1.10106e-05	0.000212536
SIX2	15.2265	2.57414	0.585586	4.39583	1.1035e-05	0.000212844
ZSWIM4	160.272	0.884582	0.201277	4.39485	1.1085e-05	0.000213643
GCDH	184.209	-0.665922	0.151555	-4.39392	1.11326e-05	0.000214395
MERTK	330.493	-1.27413	0.289998	-4.39358	1.11499e-05	0.000214562
CHRM3-AS2	12.8039	-4.15902	0.946912	-4.39219	1.12215e-05	0.000215774
PLCB1	20.9824	2.1362	0.486387	4.39198	1.12322e-05	0.000215814
FAM19A5	70.2588	-1.73763	0.395838	-4.38975	1.13483e-05	0.000217877
FGG	2488.65	3.51751	0.801403	4.38919	1.13774e-05	0.000218268
CDCP1	399.845	0.875992	0.199616	4.38838	1.142e-05	0.000218917
DGAT2	158.778	-1.53187	0.349308	-4.38545	1.15749e-05	0.000221716
PDGFB	11.0088	1.82848	0.417063	4.38419	1.16415e-05	0.000222822
FOPNL	304.48	-0.369988	0.0844025	-4.38361	1.16727e-05	0.000223247
SQLE	2423.2	-1.03326	0.235826	-4.38145	1.17889e-05	0.000225298
LINC00665	20.2517	2.80643	0.640577	4.38109	1.18086e-05	0.000225394
TEX9	109.187	1.74156	0.397524	4.38103	1.1812e-05	0.000225394
PHLDB1	145.35	0.998452	0.227942	4.3803	1.18517e-05	0.000225979
CSPG4P10	217.562	1.73325	0.395723	4.37996	1.187e-05	0.000226154
HMGN4	307.03	-0.577122	0.131805	-4.37861	1.19438e-05	0.000227388
MUT	729.909	-0.795441	0.181679	-4.37827	1.19627e-05	0.000227575
SAT2	588.235	-0.750136	0.171361	-4.37752	1.20038e-05	0.000228182
EGFEM1P	7.49128	2.73053	0.623851	4.3769	1.2038e-05	0.000228657
POLR2E	1206.58	-0.455332	0.104062	-4.3756	1.21098e-05	0.000229846
GBP6	23.3879	3.21026	0.733796	4.37487	1.21506e-05	0.000230446
PHKA2-AS1	9.1678	-2.34011	0.535048	-4.37365	1.22188e-05	0.000231563
ART5	14.8258	-2.65028	0.606233	-4.37171	1.23276e-05	0.000233272
HACD4	132.932	1.61003	0.36841	4.37022	1.24123e-05	0.000234697
PPP2R2B	3.69757	3.00086	0.68683	4.36914	1.24735e-05	0.000235675
FGF1	3.36366	2.93711	0.672404	4.36807	1.25347e-05	0.000236612
AFAP1L2	24.9983	1.5455	0.353828	4.36795	1.2542e-05	0.000236612
SLC50A1	507.354	-0.8529	0.195278	-4.36763	1.25603e-05	0.000236778
THAP7	154.564	-0.49856	0.114284	-4.36247	1.28604e-05	0.000241947
NAV1	41.5429	1.65225	0.378747	4.36242	1.28631e-05	0.000241947
MANBA	421.095	-0.815836	0.187015	-4.36241	1.28636e-05	0.000241947
NUDT16	1469.59	-0.82293	0.188744	-4.36003	1.30043e-05	0.000244409
TRIM2	1278.04	0.912677	0.20939	4.35875	1.30809e-05	0.000245666
PSMB9	111.053	1.47703	0.338998	4.35706	1.31824e-05	0.000247386
DKK3	78.2229	2.43852	0.559823	4.35587	1.32537e-05	0.000248472
NUDT16L1	335.982	-0.68392	0.157018	-4.35568	1.32652e-05	0.000248472
TBX3	12.3432	3.90192	0.895838	4.3556	1.32702e-05	0.000248472
CCDC146	270.846	2.42272	0.556356	4.35463	1.33293e-05	0.000249393
CTBP2	637.36	0.575488	0.132194	4.35337	1.3406e-05	0.00025064
ESRP1	1088.53	-0.353171	0.0811637	-4.35134	1.3531e-05	0.000252788
MROH6	54.7241	1.00619	0.231281	4.35053	1.35806e-05	0.000253526
LL22NC03-N95F10.1	163.502	-2.02571	0.465687	-4.34994	1.36178e-05	0.000254029
INPP5D	69.4134	3.07014	0.705903	4.34923	1.36615e-05	0.000254654
RP11-390E23.6	116.322	-0.761933	0.175264	-4.34734	1.37801e-05	0.000256533
DPH5	145.584	-0.736164	0.169339	-4.34729	1.37828e-05	0.000256533
RP11-517H2.6	5.92886	2.99649	0.689586	4.34535	1.39054e-05	0.000258622
EEF2K	303.926	0.854911	0.196847	4.34302	1.4054e-05	0.00026119
ZNF385D	1.94401	3.38813	0.780417	4.34143	1.41558e-05	0.000262865
GPX3	274.601	1.59871	0.368275	4.34109	1.41776e-05	0.000262865
CATSPERB	15.3906	1.84431	0.424851	4.34107	1.4179e-05	0.000262865
SYT3	28.0892	-1.93613	0.446014	-4.34096	1.41861e-05	0.000262865
CYP4F12	7.02607	3.46332	0.798066	4.33964	1.42714e-05	0.000264249
OXA1L	946.048	-0.527405	0.121553	-4.33889	1.43203e-05	0.000264958
FMOD	210.388	2.05075	0.472702	4.33835	1.43555e-05	0.000265411
SRGAP3	115.116	2.04592	0.471646	4.33783	1.43898e-05	0.000265849
KIAA1324	1081.7	1.61606	0.372599	4.33725	1.44274e-05	0.000266348
KIF3C	27.6689	1.93442	0.446031	4.33695	1.44472e-05	0.000266516
PLEKHG7	42.3956	2.90377	0.669767	4.3355	1.45431e-05	0.000268087
FZD6	596.799	0.426874	0.0984833	4.33449	1.46102e-05	0.000269124
SOX7	15.7057	2.05475	0.47411	4.33391	1.46483e-05	0.000269628
HES1	426.245	1.03771	0.239534	4.33219	1.47631e-05	0.00027142
RAB37	22.5487	2.20098	0.508061	4.33213	1.47674e-05	0.00027142
IGHG2	6.5451	3.97358	0.917298	4.33183	1.47878e-05	0.000271596
LMCD1	96.1375	1.31135	0.302897	4.32936	1.49543e-05	0.000274443
HYI	586.103	-0.942601	0.217731	-4.32921	1.49648e-05	0.000274443
SLC25A47P1	4.1362	3.58686	0.828614	4.32875	1.49959e-05	0.000274811
CACNB3	80.7311	1.64412	0.380038	4.32621	1.51697e-05	0.000277793
C6orf106	1693.22	-0.605019	0.139907	-4.32445	1.52912e-05	0.000279812
ZNF235	20.1232	1.07315	0.248247	4.32293	1.53969e-05	0.00028154
SNAI2	6.75391	3.38736	0.783629	4.32265	1.54164e-05	0.000281691
RP11-472K17.3	25.0596	2.78997	0.645559	4.32179	1.54772e-05	0.000282594
EFHD1	40.6397	2.31694	0.536133	4.32158	1.54918e-05	0.000282654
PGP	189.592	-0.74504	0.172417	-4.32116	1.5521e-05	0.000282981
CYC1	626.416	-0.547335	0.126673	-4.32086	1.55423e-05	0.000283162
STT3B	2300.8	0.606706	0.140451	4.31969	1.56251e-05	0.000284464
PLXNA3	224.034	1.00576	0.232849	4.31936	1.56481e-05	0.000284675
TMEM200A	2.81905	4.36027	1.00956	4.319	1.56739e-05	0.000284904
C19orf47	120.036	-0.500096	0.115793	-4.31886	1.56835e-05	0.000284904
SLC9A9	6.6426	2.26989	0.525638	4.31836	1.57195e-05	0.00028535
PJA1	151.867	0.483832	0.11207	4.31722	1.58006e-05	0.000286597
KCNN3	58.7858	2.22657	0.515918	4.31576	1.59058e-05	0.000288104
OPLAH	320.988	-0.952938	0.220821	-4.31544	1.59286e-05	0.000288307
BDH2	501.372	-0.619579	0.143579	-4.31526	1.59415e-05	0.000288332
FAIM	174.516	0.683647	0.158459	4.31436	1.60069e-05	0.000289305
FBXO17	18.0978	1.26657	0.293588	4.3141	1.60255e-05	0.000289433
C3orf80	42.2876	-1.7763	0.411933	-4.3121	1.6171e-05	0.000291786
ZBTB7C	204.879	1.48403	0.344165	4.31199	1.61792e-05	0.000291786
HYAL1	729.972	-1.53425	0.355863	-4.31135	1.62263e-05	0.000292425
TNFSF12	182.248	-0.723216	0.167813	-4.30966	1.63506e-05	0.000294422
KCNA3	74.2147	2.67386	0.620453	4.30952	1.63607e-05	0.000294422
ADCY2	16.1685	2.72322	0.632156	4.30782	1.64869e-05	0.00029648
MCRIP2	189.062	-0.613111	0.14247	-4.30345	1.68159e-05	0.000302179
MRPL45	313.085	-0.581351	0.135157	-4.30128	1.69811e-05	0.000304928
PRKACB	79.0629	1.18085	0.274693	4.29879	1.7173e-05	0.000308152
PLEKHM3	400.51	-0.910322	0.211851	-4.29698	1.73137e-05	0.000310453
EVA1C	446.272	1.0108	0.235257	4.29658	1.73454e-05	0.000310602
LRRC75A-AS1	2613.37	-0.698164	0.162494	-4.29656	1.73469e-05	0.000310602
ACKR1	25.6425	3.27506	0.76243	4.29556	1.74252e-05	0.000311602
C11orf80	60.3189	1.52053	0.35398	4.29553	1.74277e-05	0.000311602
CERS2	3843.84	-0.770742	0.179528	-4.29316	1.76146e-05	0.000314719
PPT2	12.1322	2.59317	0.60408	4.29276	1.76465e-05	0.000315064
SLC35D2	302.519	-0.527535	0.122912	-4.29198	1.77084e-05	0.00031591
FLRT2	3.4301	3.05952	0.712868	4.29185	1.77192e-05	0.00031591
CCDC186	713.88	0.532203	0.124047	4.29035	1.78395e-05	0.000317828
C15orf61	108.916	-0.765722	0.178519	-4.2893	1.79235e-05	0.000319097
NDUFV1	858.778	-0.377622	0.0880793	-4.2873	1.80857e-05	0.000321755
GYS1	522.151	-0.583012	0.136043	-4.2855	1.82325e-05	0.000323937
SOX21	11.0982	3.32416	0.775679	4.28548	1.82343e-05	0.000323937
ODF2L	331.049	1.15791	0.270266	4.28432	1.83296e-05	0.00032517
CLIP2	17.495	1.74479	0.407256	4.28425	1.83353e-05	0.00032517
DAAM2	462.738	-1.30532	0.304685	-4.28416	1.83427e-05	0.00032517
FAM129A	493.283	1.08911	0.254314	4.28255	1.84761e-05	0.000327302
TRIM24	572.149	-0.715341	0.167105	-4.28078	1.86236e-05	0.000329681
ASXL3	5.01902	3.5073	0.819502	4.27979	1.87066e-05	0.000330916
RP1-34M23.5	2.24277	4.43929	1.03822	4.27589	1.90379e-05	0.000336538
ZNF385B	1712.94	-1.54158	0.360652	-4.27443	1.91626e-05	0.000338503
ATP6V1E1	1048.01	-0.50992	0.119325	-4.27338	1.92533e-05	0.000339865
C6orf223	645.51	-1.89629	0.443826	-4.27259	1.93214e-05	0.000340825
SERPINB11	12.7495	3.18844	0.74632	4.27222	1.93541e-05	0.000340927
SLC25A1	812.692	-0.788591	0.184586	-4.27221	1.93544e-05	0.000340927
MUCL1	6.11312	3.50652	0.82101	4.27098	1.94616e-05	0.000342574
MYO1G	171.337	2.55712	0.598837	4.27014	1.95351e-05	0.000343625
MARCKS	339.523	1.83131	0.428946	4.26932	1.96069e-05	0.000344645
2021-03-01	449.487	-1.30153	0.304915	-4.26849	1.96797e-05	0.000345682
COX7A2L	826.727	-0.594803	0.139404	-4.26676	1.98335e-05	0.000348138
GPN3	234.251	-0.640687	0.150211	-4.26526	1.99673e-05	0.000350241
GPR75	18.4458	1.47256	0.345406	4.26327	2.01457e-05	0.000353122
SPSB2	289.098	-1.15401	0.270727	-4.26263	2.02039e-05	0.000353895
EDA	23.6313	1.45196	0.340732	4.26131	2.03235e-05	0.000355654
RP11-352D13.6	133.043	-1.91918	0.450384	-4.2612	2.03328e-05	0.000355654
CHST9	467.035	2.76787	0.649671	4.26041	2.0405e-05	0.000356666
TMC4	1234.58	0.564456	0.132503	4.25993	2.04492e-05	0.000357188
TGFB1I1	91.672	-0.914415	0.214786	-4.25733	2.06881e-05	0.000361109
RFX3	265.724	1.46681	0.344575	4.25688	2.07302e-05	0.000361592
TTC39A-AS1	27.341	-0.94883	0.222917	-4.25642	2.07724e-05	0.000361943
EDARADD	14.5774	2.91029	0.683753	4.25635	2.07794e-05	0.000361943
NRARP	50.7966	2.08935	0.490897	4.25619	2.07939e-05	0.000361945
ATP2A3	300.766	2.14642	0.504701	4.25286	2.11056e-05	0.000367114
CCDC94	174.481	-0.492026	0.115724	-4.25173	2.12128e-05	0.000368722
ELK3	328.125	1.35484	0.318756	4.25038	2.13407e-05	0.000370688
ZNRF3	491.788	-0.940763	0.221345	-4.25021	2.13567e-05	0.000370707
BAX	334.071	0.588572	0.138518	4.24908	2.14651e-05	0.000372331
FAM171B	7.34119	2.27496	0.535544	4.24795	2.15737e-05	0.000373954
GUCY2D	20.2684	-1.26026	0.296729	-4.24718	2.16479e-05	0.000374981
TDP1	26.0649	2.04461	0.481531	4.24605	2.17571e-05	0.000376611
RP11-588K22.2	193.549	-1.38786	0.326921	-4.24526	2.18345e-05	0.000377688
SELENBP1	7142.31	-0.964226	0.227197	-4.24401	2.19563e-05	0.000379533
CBFA2T3	5.94714	3.00352	0.707772	4.24363	2.19931e-05	0.000379898
TMEM92	180.863	-0.946814	0.223122	-4.24348	2.20079e-05	0.000379898
RERG	7.34608	2.47753	0.584463	4.23898	2.24535e-05	0.000387322
PDE10A	11.7421	3.01821	0.712074	4.23862	2.24903e-05	0.00038769
DKK1	40.5283	2.83055	0.668102	4.2367	2.26834e-05	0.000390748
RP11-412H8.2	5.77134	3.87772	0.915408	4.23606	2.2748e-05	0.00039155
CTSE	2234.77	1.87086	0.441666	4.23592	2.27613e-05	0.00039155
HHIP-AS1	247.698	-1.87766	0.44336	-4.23508	2.28472e-05	0.000392758
MUM1L1	18.0141	1.88428	0.445105	4.23333	2.30261e-05	0.00039556
LYPD2	15.6598	4.29103	1.01369	4.2331	2.30491e-05	0.000395683
DLL1	38.3732	2.28535	0.539897	4.23293	2.30666e-05	0.000395712
DEF6	36.0928	1.53212	0.362015	4.2322	2.3142e-05	0.000396733
ABHD4	368.804	-0.838683	0.19821	-4.23127	2.32371e-05	0.00039809
SLFN13	188.137	2.00755	0.474596	4.23003	2.33664e-05	0.000400032
PPP1R16B	35.699	2.6246	0.620612	4.22905	2.34678e-05	0.000401446
B3GAT1	6.3043	2.39887	0.567252	4.22892	2.34812e-05	0.000401446
PEF1	751.059	-0.579062	0.136938	-4.22866	2.3509e-05	0.000401646
SORT1	2803.7	-0.696469	0.164714	-4.22836	2.35405e-05	0.000401911
A2ML1	6.66813	4.01819	0.950351	4.22811	2.35666e-05	0.000401931
TMEM255B	8.77695	1.6437	0.388762	4.22804	2.35739e-05	0.000401931
EPHA3	1.58944	3.44093	0.814166	4.22633	2.37534e-05	0.000404716
LGR6	13.8133	2.34463	0.554813	4.22598	2.37901e-05	0.000405064
SYNM	16.9193	2.16093	0.511391	4.22559	2.38314e-05	0.000405491
EVA1B	44.2551	1.03139	0.244115	4.22504	2.389e-05	0.000406212
PLCXD1	493.182	-1.39155	0.329501	-4.22319	2.4087e-05	0.000409283
FSTL1	353.707	1.93209	0.457681	4.22147	2.42711e-05	0.00041213
LDB2	14.4138	3.143	0.74465	4.22078	2.43459e-05	0.00041312
KCNJ10	12.4019	-2.94702	0.698254	-4.22056	2.437e-05	0.000413247
APOBEC3C	160.284	1.07937	0.255833	4.21905	2.45339e-05	0.000415745
SLC16A2	54.9642	1.32407	0.313867	4.21856	2.45864e-05	0.000416351
WFDC12	33.453	-2.20353	0.522671	-4.21589	2.48791e-05	0.000420804
BHMT2	1.95741	4.97712	1.18058	4.21583	2.48866e-05	0.000420804
IQUB	46.3423	1.9435	0.461029	4.21558	2.49136e-05	0.000420804
MAP1B	104.632	2.24901	0.533515	4.21546	2.49269e-05	0.000420804
ANKRD18B	7.93406	3.05227	0.724077	4.2154	2.49335e-05	0.000420804
GIPC2	24.9811	2.08309	0.494217	4.21493	2.49858e-05	0.000421401
IFI44	100.096	1.38469	0.328591	4.21402	2.50865e-05	0.000422814
RHOT1	659.894	-0.669416	0.158873	-4.21352	2.51416e-05	0.000423458
HACD2	1510.86	-0.814952	0.193433	-4.2131	2.51895e-05	0.000423977
RP11-896J10.3	1055.97	-0.883174	0.209648	-4.21265	2.52392e-05	0.000424359
CHAD	46.4327	2.38884	0.567072	4.21259	2.52461e-05	0.000424359
TSPAN1	1599.51	2.296	0.54513	4.21183	2.53306e-05	0.000425258
TMEM41B	1456.79	-0.883625	0.209797	-4.21181	2.53336e-05	0.000425258
ESRRG	27.2401	1.79362	0.426001	4.21035	2.5497e-05	0.000427713
NCCRP1	3.94741	3.73934	0.888474	4.20872	2.56821e-05	0.000430528
AC012146.7	11.6032	-1.23744	0.294254	-4.20534	2.60696e-05	0.000436731
CDK4	664.17	-0.681129	0.162012	-4.2042	2.62009e-05	0.000438636
OAF	55.4395	1.15006	0.273589	4.20358	2.62721e-05	0.000439534
METTL26	319.915	-0.592359	0.140941	-4.20288	2.63536e-05	0.000440602
EGLN3	24.2381	3.04636	0.724978	4.20201	2.64558e-05	0.000442015
NDUFA10	672.025	-0.397303	0.0945946	-4.20006	2.66842e-05	0.000445533
C12orf75	184.066	2.45428	0.584454	4.19928	2.6777e-05	0.000446785
GPAM	319.256	-1.48525	0.353717	-4.19898	2.68122e-05	0.000447073
CDR2	176.609	0.763401	0.181853	4.19791	2.69393e-05	0.000448892
PRDX6	2624.07	-0.553109	0.131783	-4.19712	2.70334e-05	0.000450161
MPV17L2	107.566	-0.620705	0.147913	-4.19641	2.71178e-05	0.000450947
ATP6V0A1	1266.43	-1.03372	0.246346	-4.19623	2.71392e-05	0.000450947
RARB	48.1859	2.1482	0.511948	4.19614	2.71506e-05	0.000450947
2021-09-05	88.8652	2.09775	0.499926	4.19612	2.71528e-05	0.000450947
SCGB3A2	7428.68	1.66175	0.396116	4.19511	2.72744e-05	0.000452664
AC011330.13	5.60595	1.81214	0.432407	4.19082	2.77951e-05	0.000461
SOX21-AS1	7.23379	2.83626	0.677053	4.18913	2.80022e-05	0.000464127
SNX15	142.783	-0.63465	0.151523	-4.18847	2.80842e-05	0.000465178
C1orf168	53.2029	2.44146	0.583082	4.18717	2.82459e-05	0.000467545
HLA-F	479.064	1.05988	0.253199	4.18596	2.83969e-05	0.000469734
POLR3GL	181.626	-0.527195	0.125966	-4.1852	2.84911e-05	0.00047098
ZNF154	18.5034	2.05776	0.491775	4.18436	2.85972e-05	0.000472422
ARAF	842.818	-0.450004	0.10759	-4.18259	2.88204e-05	0.000475794
BBOF1	226.897	1.72637	0.412777	4.18234	2.88528e-05	0.000476014
DCLK1	35.2708	2.33343	0.558025	4.1816	2.89466e-05	0.000477246
ATP5L	1059.38	-0.592988	0.141826	-4.18109	2.90111e-05	0.000477994
ARHGAP39	175.932	1.56028	0.373412	4.17843	2.93524e-05	0.000483299
RSAD1	260.025	-0.595658	0.142572	-4.17795	2.94145e-05	0.000484003
DIMT1	235.858	0.48226	0.11546	4.17685	2.95567e-05	0.000486023
IGFBP7	743.645	1.90242	0.455738	4.17437	2.98813e-05	0.000491036
XAB2	548.351	-0.440548	0.105554	-4.17366	2.99743e-05	0.000492241
ODF3B	410.658	1.35375	0.324419	4.17284	3.00828e-05	0.000493698
HSD17B13	169.269	2.56969	0.615846	4.17262	3.01123e-05	0.000493858
PAMR1	12.0883	4.20162	1.00703	4.17228	3.01566e-05	0.000493956
SHC4	13.6117	2.02529	0.485416	4.17227	3.01579e-05	0.000493956
OSTF1	346.576	-0.412679	0.0989366	-4.17115	3.03071e-05	0.000496075
SFTA2	2579.29	-1.06419	0.255169	-4.17053	3.03888e-05	0.000497034
STARD10	1517.69	-0.665869	0.159665	-4.17041	3.04054e-05	0.000497034
GIMAP5	8.70362	4.17381	1.00086	4.1702	3.04327e-05	0.000497154
SLC25A11	451.21	-0.61871	0.148468	-4.16729	3.08238e-05	0.00050303
GS1-358P8.4	180.652	-0.883979	0.212127	-4.16723	3.08327e-05	0.00050303
EML1	152.651	0.815972	0.195949	4.1642	3.12442e-05	0.000509411
KYAT3	275.935	-0.471062	0.113126	-4.16403	3.12682e-05	0.00050947
APOC1	290.582	-1.26583	0.304107	-4.16245	3.14851e-05	0.000512321
RP11-259K15.2	49.0812	-1.43406	0.344533	-4.16233	3.15016e-05	0.000512321
ITGAV	1067.13	0.52298	0.125647	4.16231	3.15048e-05	0.000512321
PPP1R3E	76.5448	-0.822245	0.197624	-4.16066	3.17331e-05	0.0005157
RP11-108M9.5	21.9553	-1.41364	0.339921	-4.15874	3.20004e-05	0.000519705
LRRC26	44.2852	3.18232	0.765548	4.15692	3.22573e-05	0.000523537
CFAP45	154.247	2.19914	0.529074	4.15659	3.23036e-05	0.000523948
C5orf38	340.438	-0.677371	0.162992	-4.15585	3.24074e-05	0.00052529
PHEX	3.17298	3.22524	0.776234	4.15498	3.25312e-05	0.000526956
SUCLG1	574.203	-0.420398	0.101198	-4.15421	3.26412e-05	0.000528393
C12orf74	13.2383	2.76948	0.667011	4.15207	3.29482e-05	0.000533018
RP11-352D13.5	15.1514	-1.76095	0.424195	-4.15127	3.30629e-05	0.000534527
ESRRA	574.651	-0.482134	0.116154	-4.15083	3.31271e-05	0.000535219
MEG3	5.16107	2.44127	0.588276	4.14987	3.32662e-05	0.000537119
LMTK2	1041.76	-0.612559	0.147667	-4.14824	3.3504e-05	0.000540609
HLA-K	90.6477	0.964325	0.232561	4.14654	3.37537e-05	0.000544287
RPL13AP17	156.23	1.80242	0.434711	4.14626	3.37947e-05	0.000544596
RP11-109D20.2	21.6105	2.64054	0.637045	4.14499	3.39831e-05	0.000547278
CHST6	79.4784	2.79442	0.674245	4.14451	3.40541e-05	0.000548069
SCNN1B	1012.3	1.70459	0.411358	4.14382	3.4157e-05	0.000549192
PLIN5	272.175	-1.2406	0.299391	-4.14375	3.41679e-05	0.000549192
TMEM251	138.085	-0.784023	0.189214	-4.14358	3.41925e-05	0.000549235
SGK3	268.83	-0.522683	0.126148	-4.14343	3.42152e-05	0.000549247
COL13A1	1.87964	2.86858	0.692388	4.14302	3.4276e-05	0.000549869
ST3GAL4	53.1139	1.89088	0.456668	4.14061	3.46389e-05	0.000555334
SH3D19	498.806	0.469296	0.113352	4.14015	3.47077e-05	0.00055608
RP5-862P8.2	246.68	-0.865264	0.209004	-4.13994	3.4739e-05	0.000556225
SCD5	228.768	2.07301	0.500782	4.13955	3.47982e-05	0.000556815
CCDC13	36.695	2.30272	0.556309	4.13928	3.48402e-05	0.000556818
AKR1B10	1.67656	4.71859	1.13996	4.13926	3.48429e-05	0.000556818
DRD1	8.10098	2.15723	0.52131	4.1381	3.50194e-05	0.00055928
ZSCAN4	2.77485	2.8982	0.700495	4.13737	3.51316e-05	0.000560401
DVL2	283.343	-0.574025	0.138742	-4.13735	3.51344e-05	0.000560401
TCEAL1	190.943	-0.518132	0.125241	-4.13708	3.51756e-05	0.000560699
PLK2	540.785	1.74704	0.422361	4.13638	3.52835e-05	0.000561773
SPRTN	89.2451	0.49436	0.119516	4.13635	3.5288e-05	0.000561773
SEMA6A	19.1639	1.52932	0.369757	4.13603	3.5337e-05	0.000561914
APLN	9.49236	3.70637	0.896126	4.136	3.53418e-05	0.000561914
RP11-87E22.2	10.1774	-1.78296	0.431282	-4.13409	3.56364e-05	0.000566238
ORAI2	158.829	1.4019	0.339127	4.13386	3.56722e-05	0.000566311
PDS5B	374.212	-0.406436	0.0983209	-4.13377	3.56863e-05	0.000566311
ITLN2	15.383	-3.07296	0.743406	-4.13362	3.57096e-05	0.00056632
ANKRD35	27.0326	2.56657	0.621138	4.13205	3.5955e-05	0.000569849
STK25	631.608	-0.348526	0.0843696	-4.13095	3.61273e-05	0.000572217
IER5L	106.222	1.06558	0.258008	4.13004	3.62703e-05	0.000574119
TMEM204	13.4564	3.37662	0.81776	4.1291	3.6418e-05	0.000576092
C14orf80	47.2101	1.05341	0.255258	4.12686	3.67747e-05	0.000581366
JAM2	9.24855	2.84038	0.688429	4.12589	3.69305e-05	0.00058346
NRG4	5.09621	2.95751	0.716935	4.12521	3.70396e-05	0.000584813
MMP11	3.9282	2.40783	0.583752	4.12474	3.71151e-05	0.000585636
GAB2	1133.13	-1.19197	0.288994	-4.12456	3.71446e-05	0.000585732
SLC35F2	143.55	0.860181	0.208729	4.12104	3.77165e-05	0.000594374
CCDC40	182.884	2.06132	0.500371	4.11959	3.79554e-05	0.000597761
GPSM1	25.8237	1.44464	0.350765	4.11853	3.81292e-05	0.000600121
MAK	76.9929	1.64083	0.398446	4.11806	3.82076e-05	0.000600976
DPP10-AS1	6.10457	2.26074	0.549088	4.11726	3.83406e-05	0.000602688
RP11-216N14.9	12.3778	-1.46498	0.355899	-4.11628	3.85029e-05	0.000604649
ZFHX2	43.9795	1.9078	0.463499	4.11607	3.85379e-05	0.000604649
DIO3OS	1.63463	3.89122	0.945489	4.11556	3.86241e-05	0.000605619
RAB40C	845.118	-0.534439	0.129932	-4.11322	3.90177e-05	0.000611408
RFK	263.186	0.620305	0.150854	4.11196	3.92319e-05	0.000614379
PCDHAC2	363.591	-1.06987	0.260216	-4.11146	3.93167e-05	0.000615322
PROB1	11.8942	1.68955	0.410976	4.11106	3.93853e-05	0.000616009
GSN	3007.16	1.37335	0.334113	4.11045	3.94893e-05	0.000617249
SREBF2	4455.74	-0.62253	0.151494	-4.10928	3.96901e-05	0.00062
PLA2G1B	1215.19	-2.14556	0.522416	-4.107	4.00836e-05	0.000625756
CCDC34	38.8933	2.00512	0.488656	4.10335	4.07216e-05	0.000635318
COQ6	122.002	-0.392761	0.0957281	-4.10288	4.08043e-05	0.000636211
CHST7	123.457	-1.14963	0.280301	-4.10139	4.10667e-05	0.000639903
KIAA1211L	218.375	1.63723	0.399342	4.09982	4.13474e-05	0.000643875
KIAA0556	313.515	0.970869	0.236881	4.09855	4.15749e-05	0.000647012
MAGED1	1175.87	0.641019	0.156407	4.09841	4.16007e-05	0.000647012
TMPRSS3	84.5414	1.35386	0.330369	4.09803	4.1668e-05	0.000647656
PHYHD1	459.665	-0.801297	0.195551	-4.09764	4.17384e-05	0.000648348
RP11-363E7.4	50.8695	0.758441	0.185176	4.09579	4.20723e-05	0.000653127
KCNJ12	3.3076	4.82064	1.17703	4.09558	4.21106e-05	0.000653316
NOXRED1	5.7554	1.97531	0.482376	4.09495	4.22264e-05	0.000654705
PHACTR1	959.604	-1.1373	0.277762	-4.09452	4.23045e-05	0.000655103
TCF3	332.808	0.50788	0.124045	4.09433	4.23387e-05	0.000655226
BICC1	47.3316	2.2945	0.560644	4.09262	4.26527e-05	0.000659677
TXNDC16	109.497	-0.887519	0.216906	-4.09172	4.28188e-05	0.000661837
AC007255.8	5.06249	3.61462	0.883559	4.09098	4.29554e-05	0.000663538
DZIP1L	77.5868	1.98198	0.484603	4.0899	4.31563e-05	0.000666229
SRCIN1	51.439	1.83471	0.448616	4.08971	4.31921e-05	0.000666369
RARG	257.431	0.784358	0.191812	4.0892	4.32868e-05	0.000667419
PSKH1	475.49	-0.50876	0.124443	-4.08829	4.34565e-05	0.000669622
RMND5B	276.024	-0.503783	0.123272	-4.08675	4.37458e-05	0.000673664
PITPNM1	587.973	1.00744	0.246641	4.08462	4.41491e-05	0.000679037
CCDC191	121.133	1.55103	0.379828	4.0835	4.43624e-05	0.000681898
LITAF	1297.96	0.646468	0.158337	4.08286	4.44843e-05	0.000683352
MELTF	52.3948	1.18103	0.289299	4.0824	4.45733e-05	0.000684212
RFXANK	310.51	-0.510574	0.125071	-4.08228	4.45951e-05	0.000684212
PELI2	333.859	-0.809899	0.198415	-4.08184	4.46801e-05	0.00068454
OTUB2	13.3857	1.17247	0.287242	4.08183	4.46832e-05	0.00068454
ZNF423	7.03364	2.37593	0.582086	4.08175	4.46987e-05	0.00068454
S100A3	2.68267	3.7995	0.931054	4.08085	4.48707e-05	0.000686752
GSTM3	60.3791	1.50348	0.368509	4.0799	4.50553e-05	0.000689156
GBAS	801.241	-0.419643	0.102863	-4.07962	4.51097e-05	0.000689264
NBEA	226.759	1.06455	0.260947	4.07958	4.51175e-05	0.000689264
MACROD2	2640.09	-1.68624	0.413478	-4.07819	4.53869e-05	0.000692954
RP11-95I16.2	19.5786	-1.84062	0.451442	-4.0772	4.55822e-05	0.000695512
RAMP1	26.4649	2.44387	0.599433	4.07698	4.56249e-05	0.000695738
MOXD1	6.09429	2.65972	0.652421	4.0767	4.56793e-05	0.000696143
CCDC50	671.289	-0.803341	0.197074	-4.07635	4.57491e-05	0.000696781
KLHDC8A	10.1313	1.62253	0.398242	4.07424	4.61649e-05	0.000702685
LRGUK	28.5931	2.08968	0.512978	4.07362	4.62884e-05	0.000704137
CR392000.1	14.905	2.90313	0.712813	4.07277	4.64572e-05	0.000705846
PHB2	1291.98	-0.527911	0.12962	-4.07277	4.64573e-05	0.000705846
OSGIN1	121.906	-1.01052	0.248215	-4.07115	4.67809e-05	0.000710072
CTD-2562J17.7	30.6497	-1.27189	0.312421	-4.0711	4.67923e-05	0.000710072
SLC39A6	545.136	0.828279	0.203484	4.07049	4.69152e-05	0.000711504
PCAT19	15.729	2.33691	0.574286	4.06924	4.71665e-05	0.000714882
SYT16	3.30644	3.04067	0.747809	4.06611	4.7804e-05	0.000724104
RP11-693N9.2	4.83952	2.26077	0.556169	4.0649	4.80538e-05	0.000727447
DOCK9-AS2	37.8531	-1.22796	0.302131	-4.06435	4.81673e-05	0.000728724
TRO	11.8167	1.97549	0.486277	4.06248	4.85532e-05	0.000733407
ACSL1	5249.6	-0.995546	0.245062	-4.06243	4.8565e-05	0.000733407
CRLF2	2.04474	3.87808	0.954802	4.06166	4.87247e-05	0.000735315
TSPAN6	419.864	1.21992	0.300358	4.06154	4.87502e-05	0.000735315
LGALS7	17.6792	4.9517	1.21948	4.06051	4.89662e-05	0.000738128
ZNF469	20.8448	1.8824	0.463713	4.05941	4.91972e-05	0.000741162
BACH2	4.70512	2.83195	0.698071	4.05682	4.97453e-05	0.000748968
CRISPLD1	61.707	1.68617	0.415707	4.05616	4.98864e-05	0.00075064
DANCR	309.898	-0.629971	0.155374	-4.05454	5.02336e-05	0.00075541
HNF4A	5.22913	2.37076	0.584923	4.05312	5.05399e-05	0.000759101
ADIPOR1	1943.69	-0.446181	0.110099	-4.05256	5.06596e-05	0.000760442
RAB4B	352.615	-0.558504	0.137844	-4.05171	5.08455e-05	0.000762774
CDH15	20.931	-1.52724	0.376964	-4.05141	5.09096e-05	0.000763277
PCNX2	74.94	0.872004	0.215476	4.04688	5.19045e-05	0.00077726
ECHDC3	356.989	-0.863285	0.213448	-4.04447	5.24409e-05	0.000784822
ARHGAP35	1305.14	-0.551504	0.136407	-4.04308	5.27542e-05	0.000789039
bP-21264C1.1	3.7079	3.27654	0.810682	4.04171	5.30629e-05	0.000793181
CYB5R4	235.333	-0.472168	0.11686	-4.04044	5.33505e-05	0.000797004
ADI1	1869.79	-0.777406	0.192493	-4.03862	5.37672e-05	0.000802749
FAM150A	5.24277	3.06754	0.760068	4.03588	5.43978e-05	0.000811677
C4orf32	321.553	-1.03488	0.256492	-4.03475	5.46613e-05	0.000814642
NRTN	33.3059	-1.30035	0.322288	-4.03474	5.46617e-05	0.000814642
ZNF703	101.53	1.28664	0.319039	4.03285	5.51034e-05	0.000820735
TRADD	247.18	0.503095	0.124782	4.03178	5.53556e-05	0.000824001
PTPRB	39.9387	2.69879	0.669416	4.03156	5.54073e-05	0.000824279
C11orf54	746.765	-0.874546	0.217024	-4.02971	5.58455e-05	0.000830303
A1BG	14.444	1.7871	0.443515	4.0294	5.59204e-05	0.000830922
SCD	16781.5	-1.50847	0.374448	-4.02852	5.61303e-05	0.000833545
NDRG4	11.4424	2.08072	0.516567	4.02798	5.62572e-05	0.000834933
CLEC14A	12.2235	3.16188	0.785049	4.02762	5.6344e-05	0.000835725
COX11	525.814	-0.493346	0.122531	-4.02628	5.66658e-05	0.000839999
SLC52A1	15.8329	1.92967	0.479424	4.02498	5.69812e-05	0.000844173
NDUFS7	401.117	-0.566276	0.140698	-4.02476	5.70339e-05	0.000844453
RAMP3	11.5404	3.34778	0.83186	4.02445	5.71092e-05	0.000845068
SUCLG2	1099.56	-0.612303	0.152151	-4.02431	5.71432e-05	0.00084507
IQCG	246.061	1.592	0.395737	4.02286	5.74952e-05	0.000849323
H1F0	3118.32	-0.849765	0.211235	-4.02285	5.74988e-05	0.000849323
CTDSP2	2916.99	-0.566451	0.140822	-4.02247	5.7591e-05	0.000850183
PDLIM7	58.7048	1.07963	0.268416	4.02225	5.7645e-05	0.000850477
OSBPL1A	414.57	-0.637435	0.158496	-4.02178	5.77603e-05	0.000851674
ZNF587	150.341	1.11049	0.276256	4.0198	5.82487e-05	0.000858369
PDHX	366.681	-0.565738	0.140813	-4.01764	5.8783e-05	0.000865732
TPK1	30.6311	-0.771163	0.191952	-4.01748	5.88241e-05	0.000865827
MMRN2	20.5969	2.78422	0.693074	4.0172	5.88929e-05	0.000866329
SDC2	854.566	-0.947836	0.235969	-4.01678	5.89976e-05	0.000867285
SEC14L1	501.627	1.03315	0.257221	4.01659	5.90452e-05	0.000867285
SLC16A14	9.25993	2.42351	0.603385	4.01653	5.90621e-05	0.000867285
FBLN1	119.323	2.28272	0.568374	4.01622	5.91382e-05	0.000867893
MSI2	688.378	0.798572	0.198953	4.01387	5.97301e-05	0.00087555
PLCB4	41.5326	2.49512	0.621646	4.01374	5.97653e-05	0.000875553
PDGFA	201.445	0.711064	0.177164	4.01358	5.98045e-05	0.000875613
GAB3	69.4458	-1.14512	0.285396	-4.0124	6.01034e-05	0.000879475
FBXO16	22.2727	1.03285	0.257431	4.01215	6.0169e-05	0.000879918
NECTIN1	273.998	1.36231	0.339635	4.01109	6.04381e-05	0.000883337
CCDC24	90.0618	1.11519	0.27814	4.00946	6.08586e-05	0.000888962
MMD	27.1233	1.44022	0.359342	4.00792	6.12555e-05	0.000894236
PFN2	329.646	1.38992	0.346995	4.00561	6.18588e-05	0.000902517
CYGB	80.9216	1.96747	0.491255	4.00499	6.20201e-05	0.000904342
MGST3	778.788	-0.534873	0.133601	-4.00351	6.24101e-05	0.000908181
PLA2G4F	4726.18	-1.58166	0.395073	-4.00347	6.24204e-05	0.000908181
PLVAP	14.7017	3.81646	0.953297	4.00343	6.24306e-05	0.000908181
STARD7	1854.98	-0.673421	0.168214	-4.00335	6.24519e-05	0.000908181
VWA3B	238.065	2.5172	0.628781	4.0033	6.24652e-05	0.000908181
DUSP18	87.6035	1.35207	0.337857	4.0019	6.28358e-05	0.000913037
LANCL1-AS1	225.85	-1.77431	0.44344	-4.00124	6.30119e-05	0.00091454
MED11	157.249	-0.42571	0.106398	-4.00111	6.30468e-05	0.00091454
SPTBN5	17.1406	2.12407	0.530872	4.0011	6.3049e-05	0.00091454
MAPKBP1	215.327	0.653131	0.163268	4.00037	6.32437e-05	0.000916832
ZNF812P	12.9644	2.95648	0.739276	3.99916	6.35676e-05	0.000920459
CTB-96E2.3	38.692	-1.39921	0.349912	-3.99875	6.36778e-05	0.000921521
HN1L	881.333	0.830701	0.207748	3.9986	6.37179e-05	0.000921567
DISC1	13.1963	1.83334	0.458628	3.99745	6.40282e-05	0.000925238
RPP25	194.088	-1.1083	0.277263	-3.99731	6.40674e-05	0.000925238
NAPA	1627.05	-0.592002	0.148102	-3.99725	6.40828e-05	0.000925238
LYPD1	21.52	3.58589	0.897295	3.99633	6.43318e-05	0.000928295
KRT16	11.4822	3.03271	0.758927	3.99605	6.44078e-05	0.000928855
RMST_9	1.98056	-3.60127	0.901389	-3.99524	6.46288e-05	0.000931506
RLN3	2.18031	-3.73838	0.935844	-3.99466	6.47866e-05	0.00093324
DTX2P1	26.5352	2.24297	0.561556	3.9942	6.49128e-05	0.00093452
MCCC2	684.878	-0.461924	0.115662	-3.99375	6.50374e-05	0.000935775
ERP27	148.872	1.33803	0.33505	3.99352	6.5099e-05	0.000936041
STK39	258.121	0.811041	0.203101	3.99329	6.51632e-05	0.000936041
TRIM38	283.146	0.430593	0.10783	3.99327	6.51684e-05	0.000936041
SEMA4A	1258.25	-0.930784	0.233153	-3.99217	6.54723e-05	0.000939866
CACNA1D	88.8238	1.14787	0.2876	3.9912	6.57404e-05	0.000943172
TBC1D26	8.83715	-4.14982	1.04	-3.99023	6.60104e-05	0.000946502
PDE4B	64.3397	-1.62334	0.40687	-3.98983	6.61199e-05	0.000947528
FMO2	861.588	2.38144	0.596912	3.9896	6.61854e-05	0.000947924
AC008440.5	97.4314	1.30441	0.326974	3.98933	6.62603e-05	0.000948453
C1GALT1	800.791	-0.953418	0.23903	-3.9887	6.64355e-05	0.000950415
VPS35	1152.36	0.488796	0.122561	3.98819	6.65795e-05	0.00095193
CTDSP1	1023.55	-0.417646	0.10478	-3.98592	6.72181e-05	0.000960511
CDC42BPG	369.397	0.638184	0.160123	3.98558	6.73159e-05	0.000961098
ERICH5	27.799	2.39532	0.601009	3.98551	6.73361e-05	0.000961098
STARD3NL	802.118	-0.682989	0.171377	-3.98531	6.73924e-05	0.000961352
RP11-11N9.4	21.7213	-1.25049	0.313799	-3.985	6.74792e-05	0.000961944
MDFIC	368.892	0.537947	0.134997	3.98489	6.75109e-05	0.000961944
PLEKHF1	41.936	1.67972	0.421911	3.98122	6.85638e-05	0.000975766
CFHR3	1.70248	3.17741	0.798119	3.98112	6.8591e-05	0.000975766
CDR2L	119.528	1.47129	0.36957	3.9811	6.85982e-05	0.000975766
ISY1	254.128	-0.395479	0.0993493	-3.98069	6.87152e-05	0.000976874
PRPH	10.5145	2.71112	0.681198	3.97993	6.89351e-05	0.000979348
PNPLA3	9.84549	-2.89055	0.726301	-3.97982	6.89676e-05	0.000979348
ITPRIPL1	17.9724	2.45564	0.617112	3.97924	6.91372e-05	0.000981199
DNAH1	173.361	1.81712	0.456688	3.9789	6.92351e-05	0.00098203
FAM47E	62.588	1.43076	0.359637	3.97836	6.93922e-05	0.000983699
GPLD1	72.5959	-1.10489	0.277777	-3.97762	6.96075e-05	0.000986191
LIFR	1302.24	-0.900661	0.226459	-3.97715	6.97468e-05	0.000987605
ARHGEF1	1358.96	-0.776297	0.195319	-3.97452	7.05226e-05	0.000997531
HMCN2	6.02152	2.66812	0.671309	3.9745	7.05276e-05	0.000997531
SLC22A23	1217.2	0.744112	0.187259	3.97371	7.07608e-05	0.00100026
ACSM1	6.21007	1.89648	0.477304	3.97333	7.08759e-05	0.00100132
SV2C	1.44563	3.59121	0.903877	3.97312	7.09384e-05	0.00100164
PRR5L	33.9223	2.51977	0.634278	3.97266	7.10733e-05	0.00100298
SHF	24.051	1.4015	0.352813	3.97236	7.11644e-05	0.0010037
ATAD3C	144.105	-0.946966	0.238434	-3.9716	7.13917e-05	0.00100633
TAOK3	915.14	-0.870767	0.219345	-3.96985	7.19175e-05	0.00101317
ITIH2	43.4917	2.58044	0.650546	3.96657	7.29147e-05	0.00102664
CST5	2.53033	3.70307	0.933733	3.96587	7.31279e-05	0.00102906
SFRP2	6.55847	2.84665	0.717876	3.96538	7.32783e-05	0.0010306
DARS2	214.544	-0.522514	0.131782	-3.96497	7.34038e-05	0.00103178
S1PR1	30.9173	2.63595	0.66487	3.96461	7.35167e-05	0.00103279
ZFYVE28	43.7637	1.05803	0.266883	3.9644	7.35797e-05	0.00103309
GBP3	306.17	1.38925	0.350498	3.96366	7.38092e-05	0.00103573
ADPGK	601.862	-0.419601	0.105903	-3.96214	7.42819e-05	0.00104178
SNRPF	301.376	-0.534185	0.134844	-3.9615	7.44809e-05	0.00104399
RGS10	16.4025	2.25608	0.569688	3.96021	7.48851e-05	0.00104848
PRICKLE1	142.362	-1.10889	0.280021	-3.96001	7.49465e-05	0.00104875
NPTX1	13.8748	-2.99138	0.755513	-3.9594	7.51374e-05	0.00105083
RP3-407E4.4	4.419	1.91263	0.483225	3.95805	7.55641e-05	0.00105621
NPHP1	121.396	1.44873	0.366056	3.95767	7.56833e-05	0.00105728
KLHDC7B	3.80657	2.89253	0.731043	3.95672	7.59849e-05	0.00105986
SPTB	11.154	1.5035	0.379987	3.95671	7.59894e-05	0.00105986
HES2	30.4084	2.63743	0.666591	3.95659	7.60271e-05	0.00105986
LINC01436	7.59318	3.36939	0.851598	3.95656	7.60376e-05	0.00105986
PVT1_1	1.47827	3.13559	0.792586	3.95616	7.61657e-05	0.00106105
SCUBE3	21.3915	1.54167	0.389801	3.95501	7.6531e-05	0.00106555
TRIM55	8.09343	2.7396	0.692736	3.95475	7.66154e-05	0.00106613
MAP3K15	54.4018	-2.08567	0.527431	-3.9544	7.67271e-05	0.00106709
MACROD1	225.374	-0.610589	0.154417	-3.95414	7.6809e-05	0.00106763
RP4-647J21.1	29.1415	3.48146	0.880581	3.9536	7.69844e-05	0.00106948
HKR1	108.132	1.16977	0.295962	3.95243	7.73616e-05	0.00107412
HERC5	22.8658	1.67596	0.424096	3.95184	7.75514e-05	0.00107616
SLCO4C1	2246.72	-1.48358	0.375497	-3.95099	7.78283e-05	0.0010794
RPIA	201.395	-0.485435	0.122914	-3.94937	7.83569e-05	0.00108604
FAXC	84.6379	0.851784	0.215682	3.94926	7.83941e-05	0.00108604
COL16A1	50.8572	1.4567	0.368951	3.94821	7.87391e-05	0.00109021
FAM213A	777.57	-0.720916	0.182655	-3.94688	7.91778e-05	0.00109568
SFRP1	6.51011	3.70143	0.938142	3.94549	7.96378e-05	0.00110103
PKP4	553.082	0.454828	0.115282	3.94534	7.96875e-05	0.00110103
TTR	1.96216	4.88474	1.23811	3.94531	7.96966e-05	0.00110103
RIN1	32.0179	1.12222	0.284489	3.94468	7.99052e-05	0.0011033
PTN	12.2194	2.61483	0.663205	3.94271	8.05653e-05	0.0011118
ERP29	2031.48	-0.607332	0.154076	-3.94176	8.08871e-05	0.00111532
NLRC5	91.7163	1.24523	0.315913	3.94169	8.09099e-05	0.00111532
CLOCK	631.758	-0.579489	0.147046	-3.94087	8.11849e-05	0.0011185
PARD3B	192.802	0.591022	0.150031	3.93934	8.17049e-05	0.00112504
CDRT1	4.39928	2.40594	0.61081	3.93894	8.18407e-05	0.00112629
SVOPL	7.38424	2.50061	0.634872	3.93876	8.19036e-05	0.00112654
CASC15	5.79766	2.54543	0.646287	3.93854	8.19796e-05	0.0011269
EIF4E3	468.014	-0.489957	0.124404	-3.93842	8.20206e-05	0.0011269
AACS	567.495	-0.852834	0.216662	-3.93623	8.27709e-05	0.00113659
TTC39A	921.043	-0.847183	0.215243	-3.93595	8.28696e-05	0.00113732
TMEM80	143.242	-0.615713	0.15645	-3.93553	8.30142e-05	0.00113868
FLJ27354	2.46538	2.38104	0.605119	3.93482	8.32575e-05	0.00114122
ANK2	42.0443	2.21807	0.563717	3.93473	8.32909e-05	0.00114122
RTN4R	72.0223	-0.830752	0.211184	-3.93378	8.36208e-05	0.00114511
CSPP1	300.094	1.18725	0.301836	3.93344	8.37394e-05	0.00114611
CYBRD1	4627.1	-1.05586	0.268485	-3.93266	8.40123e-05	0.00114921
ZCCHC10	148.844	0.441259	0.112213	3.93235	8.41197e-05	0.00115005
PLA2G4C	10.469	2.17771	0.553874	3.93178	8.43206e-05	0.00115217
ECSCR	8.73803	2.99055	0.760783	3.93089	8.46328e-05	0.0011558
STAM	604.84	-0.849692	0.216178	-3.93052	8.47627e-05	0.00115694
QPRT	239.779	-1.65722	0.421663	-3.9302	8.48743e-05	0.00115783
RAB6A	1577.47	-0.319101	0.0812091	-3.92937	8.5167e-05	0.00116065
RP11-293P20.2	3.67747	-3.36478	0.856319	-3.92936	8.51737e-05	0.00116065
DBP	153.647	-1.25658	0.320003	-3.92679	8.60871e-05	0.00117246
COL5A2	23.2796	1.38686	0.353208	3.92648	8.61984e-05	0.00117333
HSPA6	457.322	2.71282	0.691004	3.92591	8.64036e-05	0.00117526
AC090616.2	364.856	-1.53662	0.391414	-3.92582	8.64344e-05	0.00117526
NHS	61.7572	1.65553	0.421785	3.92507	8.67049e-05	0.00117805
GLIS2	417.95	-0.610814	0.155626	-3.92489	8.67702e-05	0.00117805
UBE2L6	334.364	0.756507	0.192748	3.92486	8.67806e-05	0.00117805
CCDC138	29.146	1.71512	0.437044	3.92436	8.69596e-05	0.00117983
KCTD15	43.6673	1.53924	0.392359	3.92303	8.7444e-05	0.00118576
RP11-609D21.3	24.7225	3.20757	0.817735	3.9225	8.76348e-05	0.00118678
CXorf36	7.83934	3.51969	0.897318	3.92245	8.76525e-05	0.00118678
CNGB1	2.75472	2.09294	0.533582	3.92243	8.76614e-05	0.00118678
PAQR7	144.187	1.07885	0.275103	3.92163	8.79523e-05	0.00119007
ANKIB1	436.633	0.302313	0.0770933	3.92139	8.80401e-05	0.00119061
CNTROB	891.053	-0.880829	0.224669	-3.92056	8.83425e-05	0.00119406
AP5Z1	225.15	-0.563202	0.143736	-3.91831	8.91718e-05	0.0012042
ADGRF4	3.86892	3.67514	0.937952	3.91826	8.91891e-05	0.0012042
RP11-62H7.2	2.513	2.39672	0.611902	3.91684	8.97191e-05	0.0012107
GPR89A	151.698	-0.660988	0.168764	-3.91664	8.97923e-05	0.00121103
MSI1	50.9718	-1.35721	0.346555	-3.9163	8.9918e-05	0.00121207
RASA4	207.929	-1.19949	0.306356	-3.91535	9.0275e-05	0.00121623
MBOAT1	75.9599	1.51174	0.386132	3.91508	9.03756e-05	0.00121693
CIDECP	34.887	-0.664343	0.169698	-3.91486	9.04569e-05	0.00121737
CFAP69	61.7287	1.8098	0.462326	3.91455	9.05742e-05	0.00121829
PNMA1	127.027	1.26136	0.32228	3.91386	9.08332e-05	0.00122112
HPCAL1	1438.65	-0.962249	0.245869	-3.91367	9.09044e-05	0.00122141
ANXA8	64.9632	3.08456	0.788257	3.91314	9.11041e-05	0.00122344
NDUFA7	226.867	-0.569297	0.145511	-3.9124	9.1383e-05	0.00122653
TSR2	331.276	-0.42797	0.109394	-3.91218	9.14657e-05	0.00122698
REEP1	39.4749	1.91449	0.489445	3.91156	9.1703e-05	0.00122949
PNKD	1566.1	-0.670029	0.171303	-3.91137	9.17733e-05	0.00122949
RP11-799B12.1	2.6707	2.45947	0.628813	3.9113	9.1801e-05	0.00122949
RPGR	166.754	0.866634	0.221592	3.91095	9.19326e-05	0.0012306
KIAA1217	844.228	0.55175	0.141086	3.91075	9.20108e-05	0.00123098
TRAPPC6A	149.05	-0.613192	0.15683	-3.90991	9.23314e-05	0.00123461
AARS	1463.82	-0.630203	0.161187	-3.90977	9.23842e-05	0.00123466
CAMSAP1	346.888	0.72302	0.18498	3.90863	9.28224e-05	0.00123985
NPC1	2209.39	-0.992388	0.254161	-3.90457	9.43932e-05	0.00126
PTPRT	136.894	2.05039	0.525139	3.90447	9.4432e-05	0.00126
ENPP3	17.5812	2.08495	0.534043	3.9041	9.45786e-05	0.00126128
MTTP	8.38033	1.58961	0.407187	3.90387	9.46648e-05	0.00126176
FAAH2	142.702	0.671951	0.172135	3.90364	9.47583e-05	0.00126233
NEK11	139.595	1.74409	0.447022	3.90157	9.55717e-05	0.00127181
HACD1	262.613	-1.24434	0.31914	-3.89905	9.65726e-05	0.00128445
PTPRF	3894.94	0.56977	0.146151	3.89849	9.67953e-05	0.00128672
RP5-1056H1.2	1.01312	3.45532	0.886436	3.89799	9.69944e-05	0.00128868
TM4SF1-AS1	3.07317	2.49436	0.639946	3.89777	9.70812e-05	0.00128915
SPRR1B	2.97879	3.98474	1.02269	3.89633	9.76601e-05	0.00129615
ZNF503	600.823	-0.803847	0.206392	-3.89477	9.82932e-05	0.00130386
VSIG10L	22.5164	1.55911	0.400335	3.89451	9.83974e-05	0.00130455
MCF2L2	10.7564	-1.34397	0.345187	-3.89346	9.88235e-05	0.0013095
RP11-552F3.9	10.8539	1.42284	0.365611	3.89167	9.95567e-05	0.00131852
PAQR5	741.931	-1.19688	0.307563	-3.89151	9.96236e-05	0.00131871
IVNS1ABP	942.452	0.543034	0.139579	3.89052	0.000100029	0.00132337
LPA	4.1552	3.39438	0.872535	3.89025	0.000100143	0.00132418
CALML4	69.7298	1.59369	0.40968	3.89008	0.000100212	0.00132438
IQCD	69.9271	1.91088	0.49129	3.88952	0.000100443	0.00132674
SLC47A1	36.4765	2.30116	0.592095	3.88648	0.000101708	0.00134274
C9orf84	5.68274	2.75386	0.708649	3.88607	0.000101879	0.00134428
GPR161	54.9269	1.59426	0.410377	3.88485	0.000102392	0.00135034
WFDC5	9.4979	-2.64932	0.681995	-3.88466	0.000102472	0.00135068
NEK8	153.918	-0.90983	0.234235	-3.88425	0.000102645	0.00135225
LY75	152.492	1.96241	0.505362	3.88317	0.000103104	0.00135759
AFF3	673.136	-1.53669	0.395868	-3.88182	0.00010368	0.00136444
TNFRSF14	287.911	0.561788	0.144735	3.88149	0.000103819	0.00136556
LINC01503	8.91986	1.96701	0.506854	3.88081	0.000104107	0.00136862
ACHE	8.95835	1.91008	0.49223	3.88047	0.000104254	0.00136984
DZIP3	287.287	1.3834	0.356542	3.88004	0.000104438	0.00137153
PARN	642.177	-0.631775	0.162855	-3.87937	0.000104729	0.00137464
SSB	675.741	0.457571	0.118002	3.87766	0.000105468	0.0013836
RP11-644F5.11	67.1358	-0.775693	0.200058	-3.87734	0.000105604	0.00138454
VAT1L	6.85906	2.63874	0.680571	3.87724	0.00010565	0.00138454
SNX8	271.896	-0.700091	0.180575	-3.87701	0.000105748	0.00138509
ATAT1	43.8955	0.933581	0.240853	3.87614	0.000106125	0.0013893
PMP22	90.0416	1.52108	0.392574	3.87463	0.000106788	0.00139724
RCHY1	315.972	-0.560585	0.144701	-3.87411	0.000107017	0.00139902
ALS2CR12	36.0111	2.16519	0.558898	3.87404	0.000107047	0.00139902
TMEM51	92.7328	1.20682	0.311534	3.87379	0.000107156	0.00139902
SSU72	1446.29	-0.420586	0.108574	-3.87372	0.000107188	0.00139902
F2RL3	4.27543	2.12774	0.549294	3.87358	0.000107248	0.00139902
TMEM44-AS1	31.6282	-0.817559	0.211062	-3.87356	0.000107259	0.00139902
FBXL20	311.008	-0.828531	0.213988	-3.87187	0.000108005	0.0014073
CCDC160	14.7376	2.70757	0.699295	3.87186	0.000108007	0.0014073
LRRIQ1	285.313	2.21207	0.571705	3.86926	0.000109167	0.00142167
PIAS3	401.419	0.709323	0.183334	3.86903	0.000109269	0.00142226
CNTD1	18.3408	1.71779	0.444135	3.86771	0.000109861	0.00142923
C1orf43	2116.94	-0.517039	0.133701	-3.86713	0.000110125	0.00143124
HN1	276.653	0.71265	0.184285	3.86711	0.000110131	0.00143124
CFAP47	80.7503	2.38813	0.617599	3.86679	0.000110276	0.00143238
CLEC3B	19.8339	2.65741	0.687305	3.86642	0.000110446	0.00143385
PPM1H	171.764	0.947051	0.244985	3.86575	0.000110748	0.00143702
WDR47	160.889	0.790773	0.204568	3.86557	0.000110831	0.00143736
MDM2	1014.24	0.496824	0.1286	3.86332	0.000111856	0.00144914
UCKL1-AS1	42.3798	1.94939	0.50466	3.86278	0.000112106	0.00145162
CCDC187	185.844	2.69513	0.697754	3.86258	0.000112195	0.00145162
RHOBTB3	589.534	1.09626	0.283838	3.86225	0.000112345	0.00145162
ARAP1	1548.36	-0.496373	0.128521	-3.86219	0.000112376	0.00145162
ETFA	643.368	-0.493269	0.127719	-3.86214	0.000112397	0.00145162
TRAF3IP1	318.971	1.12409	0.291055	3.86211	0.000112412	0.00145162
TMEM176A	48.4265	2.43305	0.630022	3.86185	0.000112532	0.00145162
KCNJ16	42.7061	2.66705	0.690648	3.86167	0.000112616	0.00145162
NIN	235.486	0.76658	0.198515	3.86157	0.00011266	0.00145162
PDK4	979.368	1.40244	0.363181	3.86155	0.00011267	0.00145162
RP11-61K9.3	28.7396	-1.01009	0.261578	-3.86151	0.000112687	0.00145162
MLIP	2.37177	2.40908	0.624033	3.8605	0.000113156	0.00145691
SLC10A2	14.4176	6.78334	1.75736	3.85996	0.000113406	0.00145938
EPHB6	48.2893	1.21181	0.313979	3.85954	0.0001136	0.00146112
ADGRF1	284.238	1.44471	0.374389	3.85885	0.000113921	0.0014645
SERTAD4	139.484	1.68744	0.437315	3.85864	0.00011402	0.00146502
ST14	1605.63	0.651654	0.168921	3.85775	0.000114433	0.00146892
HNF1B	381.506	-1.09293	0.283309	-3.85774	0.000114442	0.00146892
DONSON	54.3856	0.672302	0.174303	3.85709	0.000114746	0.00147207
DNAH3	209.365	2.51068	0.651117	3.85596	0.000115277	0.00147812
SLC22A20	3.06186	2.13925	0.554823	3.85573	0.000115382	0.00147872
MAN2A1	247.195	-0.6908	0.179185	-3.85524	0.000115615	0.00148094
RCC2	541.907	0.61186	0.158734	3.85461	0.000115913	0.001484
LRRC49	62.144	1.80482	0.468434	3.85288	0.000116739	0.0014938
RNH1	1823.34	-0.374881	0.0973094	-3.85247	0.000116932	0.00149551
PPP5C	589.909	-0.368164	0.0955708	-3.85226	0.000117032	0.00149603
LAMC2	803.738	1.47377	0.382595	3.85205	0.000117135	0.00149657
RMST_6	2.51372	-3.57062	0.927451	-3.84993	0.000118153	0.00150823
MIR34A	40.2799	1.48354	0.385346	3.8499	0.000118168	0.00150823
ZNF200	52.2817	0.650037	0.168887	3.84895	0.000118625	0.00151329
ACP1	1081.08	-0.569954	0.148098	-3.84848	0.000118851	0.00151539
RRP9	210.462	-0.577723	0.150124	-3.8483	0.00011894	0.00151575
SCNN1A	4219.7	-0.540216	0.140431	-3.84686	0.000119644	0.00152395
SPATA17	67.6437	2.11342	0.549439	3.8465	0.000119819	0.0015254
ILF3-AS1	168.282	-0.815786	0.212152	-3.84529	0.000120409	0.00153214
CERK	402.253	-0.531384	0.138247	-3.84372	0.000121182	0.00154118
CORO2B	41.2695	2.59059	0.674122	3.84291	0.000121585	0.00154539
TP53I3	517.75	-0.698489	0.181766	-3.84279	0.000121641	0.00154539
SH3RF2	61.4022	1.98008	0.515294	3.84261	0.00012173	0.00154539
NAGS	182.687	-0.966444	0.251511	-3.84256	0.00012176	0.00154539
AMBP	20.7354	-1.45434	0.378581	-3.84157	0.00012225	0.00155082
KLHL23	54.2967	0.942735	0.245444	3.84094	0.000122563	0.001554
ME3	54.5123	0.788092	0.205218	3.84027	0.0001229	0.00155748
GNA15	205.316	0.853357	0.222325	3.83833	0.000123873	0.00156902
TRIM50	2.2069	-3.67985	0.959117	-3.83671	0.000124695	0.00157821
[truncated: 3,048 more rows]

## Sheet: Supplemental Table 4C
Supplemental Table 4. Summary of the differential analysis and correlation between the L1HS and their functionally related genes in AT2 cells.
C. Summary of the linear model test of association between the expression of L1HS -related genes and L1HS.
Gene	L1HS	p value1	p.adjust1	p value2	p.adjust2			p value1 - represents relationship between gene expression and L1HS expression
CX3CL1	L1HS	1.27657e-06	2.9361e-05	1.27657e-06	2.9361e-05			p.adjust1 - BH adjusted p value1
NOS2	L1HS	0.0309568	0.037474	0.0309568	0.037474			p value2 - represent difference in the regression slopes between the two groups (IPF and donor)
MMP2	L1HS	0.00677353	0.0106221	0.00677353	0.0106221			p.adjust2 - BH adjusted p value2
OAS1	L1HS	0.00107506	0.00309081	0.00107506	0.00309081
SAMHD1	L1HS	0.00155211	0.00411905	0.00155211	0.00411905
TIMP1	L1HS	4.85095e-06	8.36789e-05	4.85095e-06	8.36789e-05
TGFB1	L1HS	0.00338324	0.00655609	0.00338324	0.00655609
SERPINE1	L1HS	0.000328706	0.00169309	0.000328706	0.00169309
DDX58	L1HS	0.0169206	0.0220287	0.0169206	0.0220287
CXCL12	L1HS	0.000134256	0.00107482	0.000134256	0.00107482
OAS2	L1HS	0.00299989	0.00623752	0.00299989	0.00623752
IFIH1	L1HS	0.00936192	0.0137441	0.00936192	0.0137441
STAT1	L1HS	0.004494	0.00795093	0.004494	0.00795093
IGFBP2	L1HS	0.00097544	0.00292632	0.00097544	0.00292632
TNFSF10	L1HS	0.0123864	0.0171079	0.0123864	0.0171079
CXCL6	L1HS	0.0062129	0.00996954	0.0062129	0.00996954
EREG	L1HS	0.0400776	0.0460893	0.0400776	0.0460893
BMP2	L1HS	0.00225073	0.00517668	0.00225073	0.00517668
IFI6	L1HS	0.012397	0.0171079	0.012397	0.0171079
IRF5	L1HS	0.0106572	0.0153197	0.0106572	0.0153197
FOXA1	L1HS	0.0242321	0.0298574	0.0242321	0.0298574
BST2	L1HS	0.000556947	0.00224899	0.000556947	0.00224899
IL15RA	L1HS	0.000901075	0.0028261	0.000901075	0.0028261
CALCOCO2	L1HS	0.000171349	0.00107482	0.000171349	0.00107482
MMP7	L1HS	8.94288e-08	6.17058e-06	8.94288e-08	6.17058e-06
MMP13	L1HS	8.43701e-06	0.000116431	8.43701e-06	0.000116431
ITPKA	L1HS	0.00306877	0.00623752	0.00306877	0.00623752
CXCL9	L1HS	0.000343526	0.00169309	0.000343526	0.00169309
IFNAR1	L1HS	0.0148204	0.0198622	0.0148204	0.0198622
IGFBP1	L1HS	0.037269	0.0436065	0.037269	0.0436065
PTGES	L1HS	0.00292346	0.00623752	0.00292346	0.00623752
MMP3	L1HS	0.00506391	0.00852219	0.00506391	0.00852219
VEGFC	L1HS	0.000828533	0.00272232	0.000828533	0.00272232
BMP6	L1HS	0.000163731	0.00107482	0.000163731	0.00107482
MOV10	L1HS	0.000395911	0.00182119	0.000395911	0.00182119
MX1	L1HS	0.00342057	0.00655609	0.00342057	0.00655609
IFNAR2	L1HS	0.000553689	0.00224899	0.000553689	0.00224899
SQSTM1	L1HS	0.0149686	0.0198622	0.0149686	0.0198622
JAK1	L1HS	0.00403065	0.00751662	0.00403065	0.00751662
IFI16	L1HS	0.000676026	0.00233229	0.000676026	0.00233229
CXCL1	L1HS	0.0372867	0.0436065	0.0372867	0.0436065
ITGA2	L1HS	2.58654e-05	0.000254959	2.58654e-05	0.000254959
CSF2	L1HS	1.86154e-05	0.000214077	1.86154e-05	0.000214077
IFI27	L1HS	0.00618708	0.00996954	0.00618708	0.00996954
MMP10	L1HS	0.000158014	0.00107482	0.000158014	0.00107482
CXCL10	L1HS	0.00466919	0.00805436	0.00466919	0.00805436
ISG20	L1HS	0.00307356	0.00623752	0.00307356	0.00623752
MYD88	L1HS	0.00204235	0.00485939	0.00204235	0.00485939
TNFRSF10C	L1HS	0.000625131	0.00227021	0.000625131	0.00227021
SOX2	L1HS	0.0232269	0.0291392	0.0232269	0.0291392
MX2	L1HS	0.000586694	0.00224899	0.000586694	0.00224899
CSF1	L1HS	0.00183842	0.0045304	0.00183842	0.0045304
TMEM173	L1HS	0.00871188	0.0130678	0.00871188	0.0130678
IFITM1	L1HS	0.000275037	0.00158146	0.000275037	0.00158146
ISG15	L1HS	0.00716785	0.0109907	0.00716785	0.0109907
MMP1	L1HS	8.3261e-07	2.87251e-05	8.3261e-07	2.87251e-05
SERPINB2	L1HS	0.00414007	0.0075175	0.00414007	0.0075175
IRF9	L1HS	0.0195452	0.0249745	0.0195452	0.0249745
ANG	L1HS	0.00146379	0.00404007	0.00146379	0.00404007
APOBEC3G	L1HS	0.00164723	0.0042096	0.00164723	0.0042096
