# Supplementary material for: The derepression of transposable elements in lung cells is associated with the inflammatory response and gene activation in idiopathic pulmonary fibrosis
Source: Mob DNA. 2021 Jun 9;12:14. doi: 10.1186/s13100-021-00241-3 (PMC8191028; doi:10.1186/s13100-021-00241-3)
Supplement: Supplementary file 8 — Additional file 8: Supplemental Table 5. Summary of the differential analysis of the TE loci and genes between the IPF patients and the donors in different cells. A. Whole-lung (WL) tissue, B. Alveolar type II (AT2) cells. C. Alveolar macrophages (AM). The columns represent the gene expression base mean (baseMean), log2 fold change (log2FoldChange), lfcSE (log fold standard error), stat (Wald statistics; lfc/standard error), p-value, p.adj (BH adjusted p-value). The plus and minus signs next to the gene names indicate the gene orientation. [file 13100_2021_241_MOESM8_ESM.xlsx]

## Sheet: Supplemental Table 5A. 
Supplemental Table 5. Summary of the differential analysis of the TE loci and genes between the IPF patients and the donors in different cells. A. Whole-lung (WL) tissue
	baseMean	log2FoldChange	lfcSE	stat	pvalue	padj
LY6D,-	31.6237	24.3468	2.93716	8.28923	1.13984e-16	7.35832e-12
GNG10,+	76.7748	-24.8826	3.08478	-8.06625	7.24917e-16	2.38119e-11
BTNL9,+	1746.89	-2.70706	0.34071	-7.94534	1.93657e-15	5.08895e-11
PROK2,-	104.251	-4.22921	0.535116	-7.90335	2.71502e-15	5.94549e-11
IL1R2,+	908.015	-2.9353	0.372777	-7.87415	3.43064e-15	6.43936e-11
PRMT5,-	41.0562	-24.027	3.08496	-7.78841	6.7858e-15	8.46977e-11
S100A8,-	7875.2	-3.1989	0.411019	-7.78285	7.09086e-15	8.46977e-11
MUC5B,+	77.6171	5.72331	0.737094	7.76469	8.1843e-15	8.57145e-11
S100A12,-	338.687	-3.20174	0.412585	-7.76018	8.4807e-15	8.57145e-11
GOLM1,-	134.109	1.72014	0.224296	7.66907	1.73254e-14	1.58906e-10
ASPN,-	160.78	3.54837	0.465179	7.62797	2.38478e-14	1.88021e-10
DIO2,-	112.665	3.37931	0.443165	7.6254	2.43271e-14	1.88021e-10
HSPB3,+	35.855	1.86759	0.246212	7.5853	3.31716e-14	2.29392e-10
HPSE2,-	28.9939	2.64917	0.352527	7.51478	5.70054e-14	3.745e-10
UBD,-	186.249	3.28629	0.438133	7.50068	6.34891e-14	3.96165e-10
S100A9,+	3919.11	-2.53123	0.337725	-7.49493	6.63336e-14	3.96165e-10
ITLN2,-	68.8021	-4.22848	0.565055	-7.48331	7.24756e-14	4.14028e-10
MMP13,-	7.33777	6.80704	0.921172	7.38955	1.47326e-13	7.74293e-10
APLNR,-	35.0069	4.01912	0.557328	7.2114	5.53782e-13	2.59864e-09
SOD2,-	1203.3	-4.20152	0.585983	-7.17004	7.49772e-13	3.39701e-09
DSC3,-	13.6884	4.25674	0.595559	7.14747	8.83928e-13	3.74646e-09
BPIFB1,+	516.351	5.18333	0.730572	7.09489	1.2945e-12	5.30055e-09
RDH14,-	8.9511	-21.8853	3.08634	-7.09102	1.33128e-12	5.30055e-09
NUDT17,+	4.14742	21.5176	3.05158	7.0513	1.77255e-12	6.46937e-09
ALPP,+	29.6585	-5.07046	0.722698	-7.01602	2.28278e-12	8.1064e-09
SERP2,+	12.2783	-6.89543	0.991502	-6.95453	3.53745e-12	1.22313e-08
SPTBN2,-	40.3291	2.1342	0.310802	6.86676	6.56785e-12	2.21271e-08
SCGB3A1,-	1157.23	4.30953	0.63672	6.76833	1.30276e-11	4.0755e-08
OLFM4,+	32.7391	-8.30486	1.23409	-6.72956	1.70181e-11	5.20006e-08
VCL,+	492.136	-3.15585	0.469536	-6.72121	1.80216e-11	5.38153e-08
ECEL1P2,-	81.521	-2.47915	0.373181	-6.6433	3.06741e-11	8.76153e-08
TMPRSS4,+	14.5473	4.9042	0.739687	6.63011	3.35441e-11	9.37743e-08
SPOCK1,-	83.149	-3.32347	0.504618	-6.58612	4.51471e-11	1.23582e-07
MXRA5,-	153.692	2.48508	0.381498	6.514	7.3176e-11	1.81409e-07
CSF3R,-	442.762	-1.63121	0.25088	-6.50196	7.92817e-11	1.92905e-07
MMP25,+	172.211	-2.76233	0.425685	-6.48912	8.63371e-11	2.0257e-07
FGGY,+	997.473	-2.02243	0.314203	-6.43668	1.22115e-10	2.71947e-07
VNN2,-	713.412	-2.38507	0.373762	-6.38125	1.75643e-10	3.84631e-07
CXCL14,-	224.402	2.85154	0.449226	6.34766	2.18608e-10	4.70093e-07
TPPP3,-	693.589	1.94414	0.306384	6.34542	2.21824e-10	4.70093e-07
IL18RAP,+	34.1894	-2.71608	0.433174	-6.27019	3.60619e-10	7.19342e-07
APOBEC3A,+	48.6494	-2.79914	0.44661	-6.26753	3.66813e-10	7.19342e-07
MMP7,-	267.234	3.87007	0.622266	6.21931	4.99345e-10	9.37277e-07
AOX1,+	263.196	-1.80735	0.291025	-6.21029	5.28885e-10	9.78743e-07
ADRA1A,-	111.388	-2.62172	0.422825	-6.20049	5.62868e-10	1.02716e-06
ADRA1B,+	130.083	-1.8143	0.297616	-6.09611	1.0868e-09	1.90394e-06
TACC2,+	834.321	-1.54061	0.253275	-6.08276	1.18132e-09	2.0423e-06
FMO5,-	229.129	-1.54996	0.257947	-6.00883	1.86865e-09	3.06905e-06
SDK2,-	25.7924	2.043	0.341538	5.98175	2.20752e-09	3.58085e-06
ADAMTS4,-	127.404	-2.22201	0.371968	-5.97368	2.31967e-09	3.62838e-06
COL10A1,-	34.6402	5.52915	0.932898	5.92686	3.08791e-09	4.66349e-06
TIMP4,-	35.4418	-2.92678	0.495513	-5.90656	3.49331e-09	5.15059e-06
CD302,-	215.481	-5.2856	0.898585	-5.88213	4.05008e-09	5.84774e-06
GALNT15,+	110.827	-2.27575	0.387809	-5.86822	4.40491e-09	6.22328e-06
SNX22,+	215.707	-2.59474	0.443827	-5.84628	5.02689e-09	7.02647e-06
ABCC3,+	130.663	1.72728	0.296194	5.83157	5.49073e-09	7.45756e-06
PLCXD3,-	119.718	-1.64018	0.281281	-5.83112	5.50558e-09	7.45756e-06
ARG1,+	35.7647	-4.82575	0.828242	-5.8265	5.66019e-09	7.58875e-06
IRX1,+	98.4512	-1.73737	0.299009	-5.81042	6.23148e-09	8.10653e-06
SCN7A,-	714.409	-1.23091	0.212001	-5.80617	6.39168e-09	8.23343e-06
PLA2G1B,-	294.639	-2.17259	0.375109	-5.7919	6.95956e-09	8.72715e-06
TSPAN1,+	283.208	2.54594	0.442313	5.75596	8.61505e-09	1.06787e-05
ERP29,+	522.191	-3.27783	0.573963	-5.71087	1.12397e-08	1.34254e-05
NKD1,+	355.214	-1.59663	0.280406	-5.694	1.241e-08	1.46898e-05
DCXR,-	137.316	-1.47447	0.260664	-5.6566	1.54398e-08	1.76404e-05
IGFL2,+	4.63453	6.14644	1.09002	5.63883	1.71209e-08	1.90638e-05
CD300E,-	160.006	-1.73917	0.309063	-5.62725	1.83101e-08	2.01707e-05
TWIST2,+	215.469	-1.93111	0.343823	-5.61659	1.94766e-08	2.11492e-05
CXCL12,-	326.494	1.69646	0.305075	5.56077	2.68583e-08	2.88164e-05
SPDEF,-	4.80615	6.18886	1.11588	5.54619	2.91965e-08	3.06893e-05
FASN,-	1757.55	-1.46271	0.264702	-5.52586	3.27869e-08	3.39205e-05
KRT17,-	69.1881	6.47915	1.18254	5.479	4.27735e-08	4.23275e-05
GABBR2,-	31.2024	3.58135	0.653687	5.4787	4.28459e-08	4.23275e-05
CD40,+	18.0299	3.08466	0.563555	5.47357	4.41057e-08	4.27385e-05
TNNT2,-	42.0289	-2.65519	0.48514	-5.47304	4.42377e-08	4.27385e-05
CD24,-	227.382	1.8033	0.330087	5.46311	4.67859e-08	4.48704e-05
HOXA5,-	246.188	-1.63611	0.300497	-5.44469	5.18958e-08	4.87046e-05
VSIG10,-	242.418	-1.14032	0.20985	-5.434	5.51042e-08	5.13489e-05
DUOX1,+	201.35	-2.60156	0.48023	-5.41732	6.04998e-08	5.52023e-05
FN1,-	819.01	1.64822	0.304952	5.40486	6.48577e-08	5.87705e-05
RIN2,+	213.185	-1.30031	0.241201	-5.39099	7.00712e-08	6.26308e-05
CLEC4E,-	279.265	-1.69905	0.315481	-5.38559	7.22081e-08	6.41047e-05
ANTXR1,+	422.351	1.38016	0.256439	5.38201	7.36599e-08	6.49547e-05
HLX,+	263.779	-1.50205	0.279203	-5.37978	7.4576e-08	6.53241e-05
CACNA2D3,+	10.6563	-4.28507	0.796903	-5.37715	7.56756e-08	6.58483e-05
PLXDC1,-	39.6637	1.39337	0.259477	5.36992	7.87724e-08	6.8092e-05
INMT,+	48.966	-1.60209	0.298948	-5.35911	8.36341e-08	7.13556e-05
IL13RA2,-	17.3118	8.04149	1.5009	5.35779	8.42453e-08	7.14134e-05
CTHRC1,+	87.0022	2.44778	0.457458	5.35084	8.75455e-08	7.32656e-05
BHLHE22,+	113.46	2.11842	0.39942	5.30375	1.1345e-07	9.37506e-05
LOC643802,-	11.869	-4.64398	0.877343	-5.29323	1.20174e-07	9.86865e-05
NSG1,+	22.4655	2.61708	0.495161	5.28531	1.2549e-07	0.000100883
LCN6,-	6.06766	-5.87304	1.11133	-5.28469	1.2592e-07	0.000100883
COL14A1,+	482.41	1.88773	0.357862	5.27501	1.32746e-07	0.00010507
OLAH,+	42.2722	-3.31294	0.630402	-5.25528	1.47798e-07	0.000113563
MPO,-	31.3889	-5.37648	1.02378	-5.25161	1.50778e-07	0.00011461
RMST,+	14.6639	-2.96437	0.565581	-5.24128	1.59464e-07	0.000120415
FGFBP3,-	74.6363	-1.56887	0.299984	-5.22984	1.69659e-07	0.000127381
SNCG,+	6.59497	-5.98373	1.14682	-5.21768	1.8118e-07	0.000133738
MEX3A,-	18.5326	2.05394	0.393858	5.21492	1.83895e-07	0.000134234
TSHZ2,+	211.133	1.16325	0.223504	5.2046	1.94416e-07	0.000140354
LGI4,-	251.23	-1.64165	0.31633	-5.18968	2.10659e-07	0.000150588
CCBE1,-	398.782	-1.04596	0.202986	-5.15285	2.56556e-07	0.000178355
RAB6A,-	330.163	-2.09779	0.407648	-5.14609	2.65966e-07	0.000182008
IVL,+	4.22806	6.01054	1.16939	5.1399	2.74878e-07	0.000187132
ZNF812P,-	12.48	2.17697	0.424589	5.12724	2.94019e-07	0.00019811
FZD5,-	296.57	-1.40389	0.273976	-5.12414	2.98905e-07	0.000200375
CHST6,-	12.815	3.14875	0.615056	5.11945	3.0643e-07	0.000203032
ST6GALNAC3,+	62.0421	-1.80144	0.351928	-5.11879	3.07506e-07	0.000203032
HGC6.3,-	3.93218	5.44379	1.06751	5.09952	3.40524e-07	0.000220909
C12orf75,+	129.376	1.53759	0.301543	5.09908	3.41306e-07	0.000220909
CD36,+	1222.93	-1.28624	0.252318	-5.09769	3.43816e-07	0.000221443
LTBP2,-	944.544	1.53117	0.30047	5.09591	3.47066e-07	0.000222446
NDRG2,-	1124.33	-1.33132	0.261648	-5.0882	3.61475e-07	0.000230556
TIGIT,+	38.2557	2.02155	0.399343	5.06217	4.14504e-07	0.000256897
TNR,-	9.52106	2.88796	0.573367	5.03685	4.73261e-07	0.000286554
VIPR1,+	83.099	-2.39809	0.477341	-5.02385	5.06452e-07	0.000305244
RIMKLA,+	100.856	-1.45825	0.292326	-4.98843	6.08717e-07	0.000350789
RS1,-	21.2665	-7.68578	1.54268	-4.98211	6.28949e-07	0.000359378
ACOT2,+	88.9944	-3.66395	0.736314	-4.97607	6.48866e-07	0.00036907
WNT7A,-	14.8974	-3.14947	0.634639	-4.96261	6.95505e-07	0.000393892
CD177,+	62.9251	-2.75711	0.556127	-4.9577	7.13328e-07	0.000402253
SNHG14,+	34.6568	2.58969	0.52415	4.94073	7.78294e-07	0.000435152
SPOCD1,-	48.3355	1.44569	0.292939	4.93513	8.00987e-07	0.000445942
OSM,-	33.4182	-2.21093	0.448736	-4.92702	8.34918e-07	0.000460927
ADH1B,-	1353.73	-1.54991	0.314916	-4.92168	8.58064e-07	0.00046899
ERICH5,+	8.64121	4.31927	0.878321	4.91764	8.75929e-07	0.000470319
MTMR14,+	56.8419	-3.45042	0.702055	-4.91475	8.88978e-07	0.000472902
SFRP2,-	293.578	2.42419	0.493249	4.91474	8.89001e-07	0.000472902
CES1,-	353.466	-5.08436	1.03563	-4.90944	9.13363e-07	0.000483753
CCDC170,+	141.518	1.69927	0.346174	4.90871	9.16764e-07	0.000483753
ARHGAP6,-	139.183	-1.13515	0.231827	-4.89651	9.75526e-07	0.000510409
FNDC1,+	19.0162	4.61744	0.943507	4.89391	9.88511e-07	0.000511344
SP5,+	18.3261	-3.42738	0.701757	-4.884	1.03954e-06	0.000533214
HLA-DOA,-	242.697	1.25043	0.256264	4.87947	1.06374e-06	0.000541727
CCL26,-	5.83759	-5.81141	1.19326	-4.87018	1.11494e-06	0.000561611
B3GNT3,+	6.50451	4.0873	0.839271	4.87007	1.11561e-06	0.000561611
PROM2,+	19.9434	3.04289	0.625115	4.86773	1.12886e-06	0.000564184
COL15A1,+	178.286	1.78248	0.366795	4.85961	1.17616e-06	0.000583155
FCGR2A,+	100.562	-1.84593	0.380204	-4.85511	1.20322e-06	0.000594331
LOC100507516,-	31.0545	1.5225	0.314103	4.84715	1.25248e-06	0.000607248
CCDC85A,+	57.257	-1.39676	0.289918	-4.81776	1.45181e-06	0.00068371
FABP5,+	889.086	-1.23414	0.256209	-4.81695	1.45771e-06	0.000684035
KMT2E-AS1,-	123.193	-0.953197	0.198542	-4.80099	1.57885e-06	0.000729304
LRRC17,+	42.1342	2.18029	0.45423	4.79996	1.58694e-06	0.000729304
AASS,-	909.041	-1.07828	0.22523	-4.78745	1.68916e-06	0.000767959
NREP,-	99.92	1.56472	0.326933	4.78607	1.70078e-06	0.000770447
TGFBR3,-	1029.31	-1.32597	0.277249	-4.7826	1.73044e-06	0.000778643
EBI3,+	5.82089	-4.69167	0.98202	-4.77757	1.77426e-06	0.000790241
SFRP4,-	283.769	1.70561	0.361104	4.72334	2.32004e-06	0.00098017
NAALADL2,+	22.7656	1.74945	0.371184	4.71317	2.43895e-06	0.00102056
NUDT16,+	648.185	-0.81421	0.172824	-4.7112	2.4626e-06	0.00102718
RYR2,+	106.497	0.974899	0.207214	4.70478	2.54136e-06	0.00103674
KRT5,-	45.4469	5.42154	1.15396	4.69819	2.62475e-06	0.00105788
HIF3A,+	126.14	-1.4188	0.302474	-4.69066	2.72326e-06	0.00109203
S100B,-	30.0305	1.75811	0.374828	4.69045	2.72611e-06	0.00109203
CDA,+	29.0532	-4.02212	0.858238	-4.68649	2.77936e-06	0.00110327
HIST1H4C,+	2816.97	-1.32732	0.28346	-4.68255	2.83322e-06	0.00111302
RPS6KA2,-	870.777	-1.08815	0.2324	-4.68222	2.8378e-06	0.00111302
PTCHD4,-	10.1095	2.92973	0.626213	4.67849	2.88995e-06	0.00112675
BLVRB,-	645.122	-0.942055	0.201558	-4.67387	2.9558e-06	0.00114901
TMEM139,+	66.3212	-1.30342	0.279858	-4.65743	3.20187e-06	0.00123011
SERPINB5,+	8.96274	6.43672	1.38469	4.6485	3.34353e-06	0.00127513
FAM83A,+	8.72901	3.71197	0.79858	4.64822	3.34818e-06	0.00127513
RET,+	4.09834	5.29542	1.14024	4.64413	3.41518e-06	0.00128944
CFH,+	879.461	1.04516	0.225254	4.6399	3.48577e-06	0.00131232
AKAP12,+	1204.49	-1.83521	0.396135	-4.63278	3.60795e-06	0.00134674
TFAP2A,-	14.2285	3.47905	0.751072	4.63211	3.61966e-06	0.00134728
GPR4,-	172.687	-1.18905	0.256774	-4.63074	3.64357e-06	0.00135235
BEX2,-	236.597	-1.24277	0.268959	-4.62066	3.82521e-06	0.00141179
SOX2,+	105.542	2.47787	0.536498	4.6186	3.8633e-06	0.00142185
ARHGEF26,+	195.521	-1.37735	0.298636	-4.61213	3.98562e-06	0.00145465
DZIP1L,-	49.6282	1.38548	0.300515	4.61034	4.0201e-06	0.00145888
CCL22,+	14.1955	3.68728	0.804221	4.58491	4.54186e-06	0.00158713
HHIP-AS1,-	50.3718	-2.03089	0.443378	-4.58049	4.6389e-06	0.00160501
MNDA,+	511.746	-1.40345	0.306587	-4.57766	4.70216e-06	0.00162158
SLC39A8,-	477.122	-2.29307	0.502009	-4.56779	4.92883e-06	0.00167773
FIBIN,+	576.14	-1.42967	0.313203	-4.56466	5.00297e-06	0.00169857
CHRM3,+	44.2847	-1.98735	0.435443	-4.56398	5.01933e-06	0.00169973
MT1G,-	306.782	-2.24076	0.49141	-4.55987	5.11853e-06	0.00172886
CXCR1,-	60.7117	-2.2595	0.497125	-4.54514	5.49e-06	0.00182617
GCA,+	225.35	-2.68893	0.592068	-4.54158	5.58332e-06	0.00184321
ARID3A,+	253.871	-0.91507	0.201644	-4.53805	5.6776e-06	0.00186497
S100A14,-	1348.54	-0.994634	0.219403	-4.53336	5.8052e-06	0.00189884
LINC01088,+	26.4356	-2.41181	0.533138	-4.5238	6.07389e-06	0.00198028
OSBPL9,+	281.701	-1.31133	0.290512	-4.51387	6.36544e-06	0.00205494
SELL,-	287.865	-1.31179	0.291315	-4.50298	6.70078e-06	0.00214215
KDR,-	225.852	-1.56237	0.347868	-4.49128	7.0795e-06	0.00223066
RHOXF1-AS1,+	21.0206	-2.22006	0.494398	-4.49044	7.1076e-06	0.00223415
MED11,+	67.1981	-2.51452	0.562369	-4.4713	7.77438e-06	0.00238664
HABP2,+	3.87424	5.46941	1.22637	4.45985	8.2018e-06	0.00248878
MUC4,-	49.6451	3.49961	0.784793	4.45928	8.22359e-06	0.00248965
NFE2,-	39.9094	-2.23099	0.501016	-4.45294	8.4704e-06	0.00254615
SULT1B1,-	43.4808	-1.96566	0.441473	-4.4525	8.48775e-06	0.00254615
CTSK,-	151.974	1.37787	0.310377	4.43935	9.0231e-06	0.00268225
TMEM38A,+	67.4943	-1.12524	0.253798	-4.43362	9.26637e-06	0.00273599
ITGB8,+	69.5763	1.16022	0.261751	4.43254	9.31283e-06	0.00274355
FOXL1,+	10.2575	2.44079	0.551079	4.4291	9.46262e-06	0.00276905
SSC5D,+	133.632	1.71611	0.387911	4.42397	9.69025e-06	0.00282309
TCEAL4,+	1458.82	-1.42343	0.321932	-4.42153	9.8006e-06	0.00284263
ZNF385B,-	140.015	-1.29101	0.292909	-4.40755	1.04546e-05	0.00298864
ADIRF,+	498.905	-0.970925	0.220972	-4.39389	1.1134e-05	0.00312588
RNA45SN4,+	130.778	2.3463	0.534222	4.39199	1.12319e-05	0.00313962
PTPRG,+	410.071	-1.21963	0.278109	-4.38543	1.15754e-05	0.00320191
LINC01614,+	3.15528	5.59068	1.27515	4.38433	1.16345e-05	0.00320475
HMGCS1,-	43.4596	-1.9632	0.448086	-4.38129	1.17978e-05	0.00321598
MED4,-	1037.11	-1.14562	0.261722	-4.37724	1.20193e-05	0.00325386
IRS2,-	3568.64	-1.41206	0.322612	-4.37694	1.20356e-05	0.00325386
CYP27C1,-	7.85357	3.34059	0.766172	4.3601	1.30003e-05	0.00346475
FNDC5,-	3.82152	3.7267	0.855272	4.35733	1.31658e-05	0.00348764
GATA2,-	517.476	-1.53801	0.353069	-4.35612	1.32386e-05	0.00349987
VNN1,-	41.1867	-1.98915	0.456965	-4.35295	1.34316e-05	0.00354376
PTPRQ,+	6.78751	-3.37318	0.775291	-4.35086	1.35602e-05	0.00357052
CDH6,+	74.2112	1.36707	0.314511	4.34665	1.38231e-05	0.00362521
MTTP,+	6.58278	4.57001	1.0517	4.34536	1.39046e-05	0.00363932
AATK,-	738.841	-1.19527	0.275545	-4.33783	1.43899e-05	0.00373656
RN7SL832P,+	24.0716	-1.56744	0.361555	-4.33529	1.45571e-05	0.00375601
PTGFRN,+	116.083	1.27252	0.293584	4.33444	1.46135e-05	0.00375749
LGI2,-	28.5552	1.48226	0.342412	4.32887	1.49879e-05	0.00382007
SESTD1,-	556.995	-0.893855	0.20715	-4.31501	1.59598e-05	0.00401718
PGM2L1,-	206.091	1.00029	0.231874	4.31393	1.60377e-05	0.00402905
MMP16,-	30.9287	2.13645	0.495988	4.30745	1.65146e-05	0.00411778
SERPINB13,+	3.09467	5.55637	1.29208	4.30034	1.70535e-05	0.00421972
EMP2,-	9626.14	-1.19664	0.278443	-4.2976	1.72658e-05	0.0042324
SNHG19,-	458.82	-1.15512	0.268945	-4.29501	1.74687e-05	0.00426624
HOTAIRM1,+	234.953	-1.13252	0.263995	-4.28991	1.7875e-05	0.00434123
AQP9,+	161.615	-1.68924	0.394035	-4.28704	1.81069e-05	0.0043788
GNAO1,+	14.3302	1.78981	0.417772	4.28417	1.83419e-05	0.00438332
PRSS12,-	38.0398	1.39498	0.325627	4.28397	1.83587e-05	0.00438332
HAS1,-	169.967	-4.75046	1.10896	-4.28369	1.83818e-05	0.00438332
ACAT2,+	41.5274	-3.24311	0.757548	-4.28106	1.86008e-05	0.0044115
N4BP2L1,-	100.882	-1.20812	0.282372	-4.27848	1.88172e-05	0.00444678
GREM2,-	43.0252	1.87454	0.43836	4.27626	1.90061e-05	0.00448336
CRYM,-	45.8241	1.87385	0.438294	4.27533	1.90852e-05	0.00449395
KCNMB4,+	114.099	-1.45173	0.339737	-4.2731	1.9277e-05	0.00451681
SRPX,-	253.66	-1.56622	0.366679	-4.27138	1.94268e-05	0.00451772
C1orf21,+	602.308	-0.895938	0.209806	-4.27032	1.95193e-05	0.00453119
DEFA3,-	89.7095	-6.73832	1.57835	-4.26922	1.96158e-05	0.00453757
RGN,+	113.744	-1.89358	0.444696	-4.25814	2.06133e-05	0.00470208
TREML2,-	4.72408	-4.39402	1.03238	-4.25619	2.07938e-05	0.00473505
MYH11,-	1528.68	1.01443	0.238767	4.24861	2.151e-05	0.00485586
ZMAT3,-	227.043	1.29262	0.304252	4.24852	2.15189e-05	0.00485586
HLA-DRB1,-	4380.92	1.25225	0.29538	4.23946	2.24055e-05	0.00501514
UCKL1-AS1,+	28.5784	1.76033	0.41561	4.23554	2.28003e-05	0.0050648
ADAMTS1,-	1752.07	-1.45987	0.344687	-4.23534	2.28201e-05	0.0050648
FHDC1,+	135.785	-1.41509	0.334202	-4.23424	2.29327e-05	0.0050812
ASAH1,-	400.198	-1.92723	0.456497	-4.22177	2.42393e-05	0.00529921
SIX4,-	27.2061	1.86988	0.443128	4.21973	2.44598e-05	0.00533853
PROM1,-	29.8861	4.04877	0.959755	4.21854	2.45886e-05	0.00534003
GPRIN2,-	142.761	-1.05663	0.250857	-4.21207	2.53037e-05	0.00546823
HSPA1B,+	719.79	-2.65142	0.629774	-4.21012	2.5524e-05	0.00550678
SERPINA3,+	552.61	-1.66407	0.395397	-4.20862	2.56936e-05	0.00552522
MRPL33,+	1371.69	-0.934647	0.222188	-4.20656	2.59288e-05	0.0055576
KRT15,-	94.1552	3.33747	0.793813	4.20436	2.61827e-05	0.00559637
LINC01239,+	16.5077	-2.68727	0.639597	-4.2015	2.65147e-05	0.0056372
GPR171,-	56.2623	1.39183	0.332342	4.18795	2.81484e-05	0.00591752
SNORD3B-1,+	11.0297	6.73498	1.61003	4.18314	2.87512e-05	0.00600831
MCCC1,-	246.859	-1.29143	0.308886	-4.18092	2.90334e-05	0.00604249
NUPR1,-	923.149	-0.980917	0.234728	-4.17895	2.92857e-05	0.00606959
ZNF503,-	762.539	-1.15829	0.277433	-4.17503	2.97953e-05	0.00615541
MSMB,-	269.559	11.5757	2.77489	4.17159	3.02479e-05	0.00622246
ACTG2,+	302.493	1.43479	0.344034	4.1705	3.03938e-05	0.0062398
MMP2,+	181.402	-2.14483	0.514733	-4.16687	3.08808e-05	0.00632004
CA3,+	189.708	-1.84633	0.443163	-4.16626	3.0964e-05	0.0063272
CYP4F35P,+	3.06728	4.39467	1.0565	4.15963	3.18763e-05	0.00648337
ESPN,+	2.56774	4.52878	1.08893	4.15891	3.19765e-05	0.0064937
C5AR2,+	93.8745	-1.23374	0.297051	-4.15329	3.27726e-05	0.00661447
NLRP12,-	18.6321	-2.0364	0.491069	-4.14687	3.37047e-05	0.00670984
MYOZ1,-	7.86722	3.63808	0.87762	4.14539	3.39233e-05	0.00673506
WDR49,-	5.13006	4.14514	0.999955	4.14532	3.39339e-05	0.00673506
NPR1,+	202.781	-1.0871	0.262296	-4.14455	3.40475e-05	0.00674741
PPP1R12B,+	122.281	0.862086	0.20806	4.14346	3.4211e-05	0.00675943
ADH1A,-	8.71791	-1.94587	0.469768	-4.14219	3.43999e-05	0.00678655
ACPP,+	40.2233	-1.46879	0.355173	-4.13543	3.54292e-05	0.00695826
SELENOK,-	973.206	-0.819849	0.198339	-4.13358	3.5715e-05	0.00700392
MASP1,-	14.9364	2.13209	0.517337	4.12129	3.76762e-05	0.00731226
MFGE8,-	768.716	-1.13772	0.276066	-4.1212	3.76911e-05	0.00731226
HSPA1A,+	4988	-2.48567	0.603181	-4.12094	3.77325e-05	0.00731226
VSIG1,+	25.0288	3.94688	0.958176	4.11916	3.80253e-05	0.00734213
IL1RL1,+	728.397	-2.56884	0.623677	-4.11886	3.80758e-05	0.00734213
ST6GALNAC1,-	51.6553	1.63065	0.395919	4.11865	3.81102e-05	0.00734213
TMEM245,-	1299.59	-0.729401	0.177141	-4.11764	3.82777e-05	0.00736362
IGFBP6,+	225.216	-1.54469	0.375313	-4.11574	3.85942e-05	0.00741364
SMIM31,+	6.76903	4.12689	1.00302	4.11447	3.88068e-05	0.0074436
LINC00342,-	141.674	1.27397	0.310137	4.10776	3.9952e-05	0.00762984
MEFV,-	13.914	-1.79645	0.437903	-4.10238	4.08914e-05	0.00778661
PIP5K1B,+	90.8794	-1.29812	0.316471	-4.10185	4.09857e-05	0.00779327
CDKN2D,-	335.773	-1.75361	0.428127	-4.09599	4.2036e-05	0.00791334
NES,-	807.906	-1.17303	0.28641	-4.09564	4.20999e-05	0.00791334
ADAMTS8,-	751.736	-1.30299	0.318173	-4.09523	4.21744e-05	0.00791334
SOGA3,-	233.123	-1.1164	0.272649	-4.09466	4.22796e-05	0.00791334
AOC3,+	81.1989	3.15114	0.77034	4.09059	4.30281e-05	0.00802241
HMCN1,+	113.216	1.29429	0.31644	4.09016	4.31084e-05	0.00802241
SUSD4,-	19.3828	2.09253	0.512063	4.08647	4.3798e-05	0.00810516
SLC5A5,+	5.62432	4.36667	1.06993	4.08127	4.47909e-05	0.00821945
CFB,+	266.441	1.44861	0.355073	4.07976	4.50825e-05	0.00825307
FFAR2,+	56.6435	-1.52137	0.372948	-4.07933	4.51665e-05	0.00825307
DGKG,-	21.0703	-1.5904	0.389933	-4.07865	4.52988e-05	0.00825307
PLIN5,-	52.5772	-1.11842	0.274439	-4.0753	4.59553e-05	0.00832994
NBPF3,+	18.5712	-7.48877	1.83762	-4.07526	4.59636e-05	0.00832994
AKR1C2,-	49.296	-1.50814	0.370254	-4.07327	4.6358e-05	0.00838983
CCDC146,+	184.31	1.70607	0.419812	4.06388	4.82626e-05	0.00865112
ROBO1,-	118.683	1.24783	0.307191	4.06208	4.86382e-05	0.00865956
EPN2,+	356.55	-1.46091	0.36001	-4.05797	4.95001e-05	0.00876533
CDH2,-	22.7953	1.99581	0.494007	4.04005	5.34404e-05	0.0092511
SRSF5,+	1019.64	-1.12005	0.277285	-4.03934	5.36014e-05	0.00926676
ADGRD1,+	159.045	-1.78913	0.443367	-4.03533	5.45256e-05	0.00936815
MFAP5,-	36.9519	-1.58878	0.393725	-4.03525	5.45443e-05	0.00936815
METTL7A,+	3322.89	-0.971529	0.240835	-4.034	5.48359e-05	0.00940351
SCN2B,-	36.4844	1.54968	0.384777	4.02748	5.63784e-05	0.009567
SLPI,-	4036.91	-1.17404	0.291598	-4.02621	5.6682e-05	0.0095973
MBD4,-	107.906	-2.0343	0.50557	-4.02378	5.72711e-05	0.00966836
CAPN5,+	40.7313	1.27091	0.315893	4.02325	5.74017e-05	0.00966836
DEFA4,-	36.7703	-4.32982	1.07629	-4.02292	5.74809e-05	0.00966836
PAM16,-	14.3155	-7.11379	1.76928	-4.02072	5.80208e-05	0.00969899
GPIHBP1,+	109.822	-1.64585	0.409415	-4.02	5.81978e-05	0.0097039
VSIR,-	301.042	-0.940867	0.234105	-4.01899	5.8448e-05	0.00971829
HOPX,-	1454.36	-1.37229	0.341745	-4.01553	5.93114e-05	0.0098025
ECHDC3,+	70.0952	-1.88529	0.469655	-4.0142	5.96471e-05	0.00982336
IPCEF1,-	45.7703	0.920786	0.229385	4.01414	5.96619e-05	0.00982336
PCF11-AS1,-	27.2738	2.19378	0.546576	4.01368	5.97789e-05	0.0098303
GPR27,+	35.639	-1.43969	0.358998	-4.0103	6.06426e-05	0.00993503
CHI3L1,-	128.382	1.56724	0.391047	4.00779	6.1289e-05	0.010016
ADM,+	1093.37	-1.36846	0.341549	-4.00664	6.15894e-05	0.0100401
PCDH9,-	88.0626	-1.27748	0.319422	-3.99936	6.35135e-05	0.0102899
ANKRD22,-	37.4208	1.23922	0.310645	3.98917	6.63042e-05	0.0106446
SULF1,+	68.8952	1.3779	0.345523	3.98786	6.66721e-05	0.0106571
USP53,+	2044.47	-1.17066	0.293644	-3.98667	6.70064e-05	0.0106749
GCNT3,+	13.0547	2.51083	0.629819	3.9866	6.70276e-05	0.0106749
DAG1,+	217.003	-1.77475	0.445371	-3.98488	6.75147e-05	0.0107395
CAMK1D,+	390.16	0.975498	0.245168	3.9789	6.9234e-05	0.0109336
PCDH7,+	110.546	1.16596	0.293083	3.97826	6.94212e-05	0.0109368
MTFP1,+	42.2424	2.05352	0.516301	3.97737	6.96803e-05	0.0109474
C2CD4B,-	110.494	-2.00342	0.503726	-3.9772	6.97301e-05	0.0109474
P2RY1,+	337.849	-1.07778	0.271085	-3.97579	7.01456e-05	0.0109851
NRCAM,-	31.8574	1.4242	0.358322	3.97462	7.04917e-05	0.0109891
FUT7,-	5.65257	-3.08957	0.777447	-3.97399	7.06779e-05	0.0109899
GALNT6,-	98.9819	0.910985	0.229893	3.96265	7.41211e-05	0.0113374
TWIST1,-	7.11815	3.74734	0.946962	3.95722	7.58264e-05	0.0115309
SMIM4,+	755.876	-0.974566	0.246384	-3.95548	7.6382e-05	0.0115621
OTULINL,+	444.187	-1.02626	0.259861	-3.94925	7.83963e-05	0.0117856
PADI4,+	26.2347	-3.44516	0.873428	-3.94441	7.99969e-05	0.0118901
MIR4458HG,+	749.09	-1.1226	0.2847	-3.94309	8.04386e-05	0.0118987
CD163,-	1026.4	-1.45239	0.368752	-3.93867	8.1935e-05	0.0120789
CLCA2,+	18.8719	6.5131	1.65406	3.93764	8.22854e-05	0.012107
ZNF536,+	8.49481	2.94413	0.748683	3.93241	8.40986e-05	0.0123049
RIC8A,+	217.079	-1.77334	0.452088	-3.92256	8.76142e-05	0.0127061
MFN2,+	176.039	-2.42115	0.61783	-3.91879	8.8993e-05	0.0128071
SRXN1,-	360.53	-1.18721	0.302999	-3.91821	8.92093e-05	0.0128118
NR1D1,-	78.6989	-1.21487	0.310435	-3.91345	9.09882e-05	0.0130087
MTHFR,-	248.381	-1.00523	0.257187	-3.90856	9.28488e-05	0.0132165
SPTSSA,-	1005.67	-1.05799	0.270944	-3.90482	9.42939e-05	0.013365
CTSE,-	488.705	1.26253	0.323421	3.90368	9.47428e-05	0.0134033
DES,+	398.216	1.21599	0.311504	3.90361	9.47681e-05	0.0134033
EVI2B,-	370.003	-0.895052	0.229465	-3.9006	9.59558e-05	0.0134842
SLC2A3,-	1242.49	-1.25011	0.320851	-3.89624	9.7699e-05	0.0136283
TSPAN11,+	23.172	2.03572	0.523636	3.88766	0.000101214	0.0140577
GSTA4,-	283.264	-0.955479	0.245793	-3.88733	0.000101352	0.014062
COL17A1,-	63.9704	3.24578	0.836532	3.88005	0.000104436	0.0144362
RNASE2,+	69.2693	-3.12423	0.805229	-3.87993	0.000104488	0.0144362
RAI2,-	533.973	-1.15903	0.298874	-3.87797	0.000105331	0.0144897
TRPV4,-	12.9413	4.17427	1.07651	3.87757	0.000105503	0.0144897
LOC105371267,-	89.4212	2.07926	0.536273	3.87724	0.000105648	0.0144897
NEDD4,-	64.7908	-1.4391	0.371266	-3.87619	0.000106107	0.0145073
IL10,-	15.0942	-2.13949	0.552338	-3.87352	0.000107275	0.0146062
SUPT5H,+	146.274	-1.36186	0.351679	-3.87245	0.000107745	0.014655
MXD1,+	186.594	-1.95207	0.50428	-3.871	0.00010839	0.0147275
TRIP4,+	183.451	-0.848025	0.219112	-3.87028	0.000108709	0.0147555
GRIN2A,-	7.12323	3.03497	0.784539	3.86848	0.000109517	0.0148225
MACROD2,+	339.966	-1.81244	0.468654	-3.86733	0.000110035	0.0148588
TIMP3,+	16163.5	-1.12996	0.292383	-3.86466	0.000111243	0.0149757
PLXNA4,-	62.8134	1.06645	0.276163	3.86167	0.000112612	0.0151291
CILP2,+	21.2847	6.7685	1.75313	3.86081	0.000113011	0.0151672
MYRF,+	27.4775	-2.39082	0.619314	-3.86044	0.000113183	0.0151748
NBPF10,-	46.1501	-1.90309	0.493005	-3.86018	0.000113303	0.0151754
SNHG6,-	2065.01	-0.926031	0.240366	-3.85258	0.000116879	0.0154948
ARHGAP11A-SCG5,+	11.0439	3.21422	0.834926	3.8497	0.000118261	0.0156045
EBP,+	386.61	-1.13222	0.294109	-3.84964	0.000118289	0.0156045
C2,+	79.3334	-1.59205	0.413645	-3.84883	0.000118683	0.0156251
SDCBP,+	497.879	-1.91658	0.498489	-3.84479	0.000120656	0.0157743
SDR16C5,-	237.901	-1.17422	0.305925	-3.83826	0.000123908	0.0160873
UBE2D2,+	527.514	-1.37147	0.357467	-3.83662	0.000124741	0.0161589
PIEZO2,-	306.1	1.26787	0.330609	3.83497	0.00012558	0.0161924
HSD17B6,+	611.733	-1.31281	0.342586	-3.83205	0.000127079	0.0163217
MARC1,+	129.99	-1.17044	0.306453	-3.81931	0.000133827	0.0169236
TP53INP1,-	396.978	1.05082	0.27519	3.81853	0.000134251	0.0169373
KIF12,-	6.7699	-6.03721	1.5822	-3.8157	0.000135798	0.0170906
TCTEX1D4,-	8.59272	2.95385	0.774356	3.81459	0.000136409	0.0170945
IGF2,-	255.823	-1.18638	0.311323	-3.81076	0.00013854	0.0172703
MMP8,-	13.3549	-3.12732	0.820803	-3.81007	0.000138928	0.017299
SLC28A3,-	7.46172	2.94243	0.772363	3.80965	0.000139165	0.017299
LOC554206,+	19.7888	-1.35547	0.356165	-3.80575	0.000141373	0.0174414
LOC101928372,+	9.32924	-6.49801	1.7116	-3.79646	0.000146777	0.0179064
MYOC,-	20.8505	-2.52739	0.665832	-3.79583	0.000147147	0.0179349
FCN3,-	1480.75	-1.85036	0.4876	-3.79484	0.000147737	0.0179801
CASC15,+	32.6686	1.37189	0.361523	3.79475	0.000147792	0.0179801
SELENOP,-	470.793	-1.12282	0.296154	-3.79134	0.000149838	0.0181618
MORN3,-	63.034	1.20068	0.316871	3.78918	0.000151147	0.0183035
FAM227A,-	32.1112	1.52761	0.403256	3.78818	0.000151757	0.0183436
PDPN,+	186.29	-1.38223	0.364922	-3.78773	0.000152031	0.0183598
CCT7,+	256.19	-1.82249	0.481222	-3.78721	0.000152349	0.0183814
CCDC113,+	47.5542	2.0332	0.536969	3.78643	0.000152829	0.0183839
VPS8,+	195.506	-0.989747	0.26142	-3.78604	0.000153069	0.0183839
MLH3,-	107.295	-1.14231	0.301825	-3.78468	0.000153909	0.018451
ERGIC1,+	2239	-0.7399	0.195542	-3.78384	0.000154425	0.018496
GAP43,+	4.73154	4.1185	1.08872	3.78287	0.000155029	0.0185375
BCL2L13,+	155.292	-1.17234	0.309961	-3.78223	0.000155432	0.0185375
NFIL3,-	610.924	-1.46054	0.386167	-3.78215	0.000155477	0.0185375
SERPINB3,-	20.8219	8.30681	2.19666	3.78157	0.000155843	0.0185643
F8,-	442.183	-1.33034	0.352038	-3.77896	0.000157483	0.0187427
SARS,+	1173.4	-0.751104	0.198983	-3.77471	0.000160196	0.0189775
ETS2,+	1051.47	-1.28748	0.341098	-3.77453	0.00016031	0.0189775
COL3A1,+	3567.65	1.81588	0.481089	3.77451	0.000160324	0.0189775
SLC6A1,+	3.58	4.1721	1.10714	3.76837	0.000164319	0.0193286
ING3,+	346.495	-0.631582	0.167619	-3.76796	0.000164588	0.0193429
WDR78,-	50.0312	1.82727	0.485197	3.76605	0.000165851	0.0194566
PPBP,-	101.913	2.89155	0.767991	3.76508	0.000166496	0.0194974
GYPC,+	152.552	-1.03526	0.274986	-3.76478	0.000166699	0.0195038
TXNRD1,+	484.955	-1.53373	0.407491	-3.76385	0.000167317	0.0195413
GAB2,-	499.797	-0.97359	0.258789	-3.7621	0.000168494	0.019609
TBXAS1,+	313.895	-1.20266	0.319711	-3.76172	0.000168751	0.0196216
CD1A,+	5.99961	5.61538	1.49401	3.7586	0.000170866	0.0197859
PIK3R1,+	1263.85	-1.11577	0.296864	-3.75853	0.000170918	0.0197859
ITGA6-AS1,-	2.97537	-4.84519	1.28977	-3.75663	0.000172217	0.0198838
UBXN10,+	53.9426	1.76497	0.470021	3.75508	0.000173285	0.0199721
FAM241A,+	112.78	-0.953422	0.253991	-3.75376	0.0001742	0.0200248
SLFN13,-	24.0129	1.49724	0.399713	3.7458	0.000179822	0.0205452
SNTN,+	89.3759	1.98383	0.529983	3.74319	0.000181697	0.0206421
CEACAM3,+	3.71812	-4.41377	1.17959	-3.74178	0.000182724	0.0207146
LAMA2,+	546.748	-1.22771	0.328189	-3.74088	0.00018338	0.0207711
HNRNPAB,+	770.46	-1.4068	0.376542	-3.73611	0.00018689	0.0210959
CTNNBIP1,-	248.677	-1.11682	0.298993	-3.73528	0.000187508	0.0211475
KIF26B,+	31.2971	1.5712	0.420669	3.735	0.000187714	0.0211526
KCNS1,-	2.98499	-4.86313	1.30251	-3.73367	0.000188713	0.0212106
SLC44A4,-	90.5673	1.42049	0.380794	3.73033	0.000191227	0.0214176
TMEM213,+	64.9095	2.71857	0.728812	3.73014	0.00019137	0.0214176
DDIT3,-	140.559	-1.26272	0.338819	-3.72683	0.0001939	0.0216271
GLT1D1,+	34.8289	-1.80229	0.484572	-3.71934	0.000199747	0.0222227
RAB17,-	330.466	-1.04334	0.280641	-3.71771	0.00020104	0.0222645
HMGB3,+	185.226	1.22261	0.329024	3.71587	0.000202502	0.0223776
VSTM2L,+	127.363	1.69421	0.456059	3.7149	0.000203287	0.0224198
CYB561D1,+	55.0954	-1.47802	0.397881	-3.71472	0.00020343	0.0224198
GABARAPL1,+	1963.59	-0.868241	0.233741	-3.71455	0.000203566	0.0224198
HMOX1,+	4003.62	-2.12031	0.571025	-3.71316	0.000204687	0.0225243
FUT8,+	67.8492	0.775756	0.208961	3.71245	0.000205262	0.0225687
LOC283335,-	144.249	-1.39345	0.375672	-3.70922	0.000207902	0.0227827
LTBP1,+	653.786	0.890855	0.240307	3.70716	0.000209599	0.0229304
SRGAP3,-	28.907	1.27517	0.34401	3.70678	0.000209909	0.022931
ABCA9,-	67.4089	-1.45517	0.392574	-3.70673	0.000209953	0.022931
ACAT1,+	350.491	-1.02962	0.277856	-3.70558	0.000210909	0.0229971
AGTPBP1,-	170.112	-0.89574	0.241767	-3.70498	0.000211411	0.0230071
GTF2IRD2,-	45.8529	-1.38059	0.372647	-3.70481	0.000211545	0.0230071
MRPS36,+	398.741	-1.0527	0.284279	-3.70306	0.000213015	0.0230926
VSIG4,-	1097.11	-1.1134	0.300919	-3.70001	0.000215589	0.0232948
PROSER2,+	94.2703	-1.10164	0.297784	-3.69948	0.000216044	0.0233054
H3F3C,-	165.826	-0.841645	0.227523	-3.69916	0.000216314	0.0233054
SLCO4C1,-	132.289	-1.42353	0.385	-3.69748	0.000217749	0.0233935
PPFIBP1,+	778.963	-0.937115	0.253461	-3.69727	0.000217928	0.0233936
AFF3,-	150.425	-1.31731	0.356732	-3.69273	0.000221856	0.0236031
FUT2,+	9.70397	2.36067	0.639412	3.69193	0.000222556	0.0236202
SYTL1,+	25.1627	1.35991	0.368668	3.68872	0.000225383	0.0237352
ZNF76,+	24.4392	2.11935	0.574649	3.68807	0.000225958	0.0237352
OPHN1,-	49.3509	-1.19563	0.324199	-3.68794	0.000226076	0.0237352
APLN,-	152.125	2.3119	0.627186	3.68614	0.000227682	0.0238385
AJAP1,+	45.0682	-2.12119	0.577506	-3.67301	0.000239711	0.0246639
STARD13,-	114.255	-1.22201	0.332965	-3.67009	0.000242469	0.0248699
DMD,-	163.674	0.797919	0.217597	3.66695	0.000245462	0.0250789
GSTA1,-	68.133	2.97381	0.81114	3.66621	0.000246176	0.0251128
EHBP1,+	172.461	-0.843909	0.230214	-3.66576	0.000246604	0.025137
SIX1,-	27.8645	2.20762	0.603019	3.66095	0.000251286	0.0254889
PELI2,+	128.504	-0.692682	0.189288	-3.6594	0.000252802	0.0255631
HSPA4L,+	41.0909	1.31481	0.35933	3.65906	0.000253145	0.0255631
ATP1B2,+	34.424	1.10377	0.301716	3.6583	0.000253897	0.0255631
ITGA4,+	135.272	0.973952	0.266357	3.65657	0.000255611	0.0256766
GKN2,-	409.775	-1.32485	0.36265	-3.65324	0.000258955	0.0259332
LAT2,+	142.83	-1.3677	0.374427	-3.65277	0.000259426	0.0259605
IFI44L,+	155.337	1.37311	0.376315	3.64885	0.00026342	0.0261884
NECAB1,+	202.202	-1.20497	0.330236	-3.64881	0.000263461	0.0261884
IFNGR2,+	93.6569	-2.62322	0.719008	-3.64838	0.000263895	0.0261884
PEBP4,-	303.521	-1.63064	0.446976	-3.64816	0.000264125	0.0261914
SFTA2,-	713.606	-0.943363	0.258623	-3.64764	0.000264661	0.0262248
COL9A2,-	9.85722	2.10832	0.578186	3.64644	0.0002659	0.0263277
RIPOR1,+	16.9465	-1.65773	0.454688	-3.64587	0.000266488	0.0263479
HSPE1,+	1517.21	-0.840861	0.230701	-3.64481	0.000267588	0.0263954
EXTL3,+	46.6171	-2.07653	0.56999	-3.6431	0.000269378	0.0265122
PYGL,-	157.689	-0.991195	0.272098	-3.64278	0.000269707	0.0265248
MMRN1,+	222.237	-1.43237	0.393744	-3.63783	0.00027495	0.0269396
CRTAC1,-	358.961	-1.7304	0.476361	-3.63255	0.000280639	0.0273662
RIDA,-	104.322	-1.15315	0.317458	-3.63243	0.000280762	0.0273662
ITIH5,-	138.469	0.907828	0.250422	3.62519	0.000288744	0.0277936
IFRD1,+	60.6346	-1.27705	0.35242	-3.62367	0.000290455	0.0279181
SYTL4,-	131.241	-0.88816	0.245239	-3.62161	0.00029277	0.02806
CXCR2,+	118.923	-1.32827	0.367016	-3.61912	0.000295605	0.0282061
TMEM59L,+	9.33636	2.91089	0.804663	3.61752	0.000297435	0.028319
KLHL15,-	33.0287	-1.39116	0.384636	-3.61683	0.000298232	0.0283744
HMGCR,+	216.696	-1.11349	0.308175	-3.61316	0.000302487	0.0286547
LSM6,+	238.144	-0.975181	0.270101	-3.61043	0.000305693	0.0288165
PRKD1,-	47.4499	-1.05401	0.292098	-3.60841	0.000308082	0.0289551
NAMPT,-	3327.02	-1.29094	0.357986	-3.60611	0.000310816	0.0290739
LAMC1,+	1190.05	-0.815767	0.22631	-3.60464	0.000312583	0.0291695
ITGBL1,+	216.203	1.1556	0.320913	3.60098	0.000317025	0.0294196
ADAM12,-	20.3003	1.96069	0.54532	3.59549	0.000323779	0.0298329
CAPN13,-	26.3701	1.80228	0.501413	3.59441	0.000325127	0.0299151
LDLR,+	318.778	-1.74193	0.484681	-3.59397	0.000325672	0.0299233
ECM2,-	84.2158	1.1112	0.30931	3.59252	0.000327498	0.0300281
SNORD68,+	35.4338	1.78277	0.496343	3.59181	0.000328391	0.030068
FADS1,-	531.609	-1.11883	0.311539	-3.5913	0.000329038	0.0301063
POSTN,-	1018.62	1.61009	0.448403	3.59073	0.000329756	0.0301301
LYVE1,-	229.045	-1.20945	0.337004	-3.58884	0.000332151	0.0302526
LINC02288,+	3.8863	-4.49678	1.254	-3.58596	0.00033584	0.0304662
OTUD7B,-	253.245	-0.657188	0.183311	-3.5851	0.000336955	0.030512
ARL10,+	69.1135	0.83309	0.232438	3.58414	0.00033819	0.0305817
FGF1,-	14.2135	2.22839	0.622378	3.58044	0.000343013	0.0309486
ITGA10,-	81.0473	-1.13428	0.316811	-3.58031	0.000343191	0.0309486
SUMO1P1,-	2.15762	-3.61487	1.0099	-3.57942	0.000344358	0.0310115
HYAL1,-	111.082	-0.943314	0.263591	-3.57871	0.000345297	0.0310202
COL1A1,-	5478.08	2.09906	0.586846	3.57684	0.000347771	0.0311502
ANKRD18B,+	6.31949	4.99667	1.39695	3.57683	0.000347788	0.0311502
PPP2R1A,+	90.5299	1.66184	0.464789	3.57548	0.000349589	0.0312256
COMP,-	45.0325	5.77049	1.61525	3.57251	0.000353575	0.0314747
WFDC2,+	530.372	1.31529	0.368243	3.5718	0.000354541	0.0315179
IDI1,-	264.263	-2.76978	0.775874	-3.56988	0.000357143	0.0316849
ACAN,+	4.69538	3.72127	1.04307	3.56761	0.000360246	0.0318466
UGT1A6,+	18.1921	4.86471	1.36423	3.5659	0.000362608	0.031954
CCRL2,+	71.2533	-1.03334	0.289916	-3.56427	0.000364876	0.0320893
WWC2,+	616.519	-1.0141	0.284655	-3.56255	0.000367267	0.0322564
MIR4697HG,-	30.286	1.14523	0.321736	3.55953	0.000371526	0.0325218
YWHAE,-	2916.2	-1.08096	0.30402	-3.55556	0.00037718	0.0329508
UBE2C,+	38.1174	-2.77461	0.780954	-3.55285	0.000381077	0.0331723
BNIP3,-	256.831	-0.933076	0.262669	-3.55229	0.0003819	0.0331723
FCAR,+	65.51	-1.7622	0.496402	-3.54993	0.000385327	0.0334403
TUBB1,+	6.24922	-4.21326	1.18905	-3.54338	0.000395031	0.0341022
DNAJB4,+	254.878	-0.967883	0.273206	-3.54269	0.000396064	0.0341425
GEN1,+	29.2995	1.15484	0.326027	3.54216	0.000396872	0.0341713
NELL1,+	2.06363	4.97544	1.40514	3.54089	0.000398779	0.0342436
CRISPLD2,+	2628.84	-1.28036	0.361631	-3.54052	0.000399343	0.0342436
SOCS3,-	2973.58	-1.66199	0.469457	-3.54024	0.000399767	0.0342436
SEMA3A,-	51.1426	0.975752	0.275666	3.53962	0.000400703	0.0342577
LOC100288748,-	24.6389	-1.17896	0.333457	-3.53555	0.00040692	0.0346056
TMEM39B,+	20.2393	1.96168	0.554888	3.53528	0.000407347	0.0346195
TNC,-	211.27	1.20632	0.341686	3.53049	0.000414791	0.0351838
ROBO2,+	84.3806	1.12175	0.317955	3.52801	0.00041869	0.0354006
HES2,-	15.6275	1.77095	0.50228	3.52583	0.00042215	0.0354849
C14orf132,+	169.916	-1.77477	0.503483	-3.52499	0.000423496	0.0355096
CHCHD7,+	554.031	-0.941869	0.26724	-3.52443	0.000424399	0.0355484
LOC105373656,-	19.0627	-2.31887	0.657996	-3.52415	0.00042485	0.0355551
RALB,+	771.939	-1.4992	0.425493	-3.52343	0.000425994	0.0356054
TENM4,-	10.3093	2.42737	0.689682	3.51954	0.000432288	0.0359259
SELPLG,-	20.505	2.24688	0.638436	3.51935	0.000432602	0.0359292
CCDC8,-	63.048	0.798337	0.22688	3.51876	0.000433565	0.0359865
ZNF814,-	60.8	0.899998	0.25585	3.51768	0.000435334	0.0360688
PIP,+	7.72521	2.94219	0.836417	3.51761	0.000435449	0.0360688
RNY5,+	118.158	-1.12729	0.320496	-3.51732	0.00043593	0.0360688
DNAH5,-	183.799	1.77548	0.504832	3.51697	0.000436498	0.0360931
MKRN2,+	51.3775	-1.54628	0.439713	-3.51657	0.000437162	0.0361252
DEFA1,-	212.468	-5.74486	1.6342	-3.51539	0.000439111	0.0362408
PAQR5,+	157.523	-1.29411	0.368287	-3.51388	0.000441619	0.0363787
TXNL4A,-	194.988	-1.35541	0.386088	-3.51062	0.00044706	0.0366741
LOC143666,-	13.4253	-1.3075	0.372447	-3.51057	0.000447153	0.0366741
CLDN1,-	98.9604	1.35789	0.386966	3.50907	0.000449672	0.0368111
CACYBP,+	422.891	-0.843471	0.240401	-3.5086	0.000450472	0.0368124
ADI1,-	700.666	-1.00057	0.285349	-3.50648	0.000454077	0.0370692
LMTK2,+	51.0396	-1.0161	0.289872	-3.50536	0.000455993	0.0371211
SLC66A1L,+	26.1542	-3.12138	0.89052	-3.50512	0.000456395	0.0371307
DHCR24,-	3153.5	-0.889675	0.253985	-3.50287	0.00046028	0.0373774
AMD1,+	621.374	-0.856969	0.244937	-3.49874	0.000467465	0.0377428
LINC01003,+	43.5278	-1.04135	0.298236	-3.49171	0.00047994	0.0386632
ANGPTL1,-	167.377	-1.00805	0.288788	-3.49063	0.000481876	0.0387374
DTHD1,+	34.1628	1.87997	0.538915	3.48844	0.000485847	0.0389957
LGALS8-AS1,-	3.0606	-4.0929	1.17356	-3.4876	0.000487373	0.0390943
ALKAL2,-	692.916	-1.08328	0.310953	-3.48374	0.000494464	0.0394231
CH25H,-	363.352	-1.57	0.450667	-3.48373	0.000494472	0.0394231
CHST3,+	85.8406	1.21223	0.348304	3.48037	0.00050072	0.0397495
EFHC1,+	70.5534	0.998793	0.287031	3.47974	0.000501895	0.0397495
SULT1A1,-	790.493	-1.17994	0.339174	-3.47886	0.00050355	0.0398326
SLC4A11,-	13.9091	2.69959	0.776035	3.47869	0.000503873	0.0398326
RPS6KB1,+	131.026	-0.940226	0.270403	-3.47713	0.000506811	0.0399767
SEMA3F,+	13.3455	-2.41114	0.693435	-3.47709	0.000506894	0.0399767
PFKL,+	37.5108	1.78395	0.513155	3.47644	0.000508118	0.0400013
GPR87,-	7.53201	5.15532	1.48328	3.47563	0.00050966	0.0400971
COL6A3,-	2142.63	1.19354	0.343648	3.47315	0.000514396	0.0402543
VWA3B,+	11.2673	2.91238	0.839143	3.47066	0.000519177	0.040556
ARHGAP29,-	743.909	-0.778569	0.224341	-3.47047	0.00051954	0.0405602
RASGRP1,-	48.4196	1.3241	0.38175	3.46851	0.000523351	0.0407367
SLC11A1,+	454.335	-0.810557	0.233733	-3.46787	0.000524594	0.040761
LOC107984282,-	6.34334	-2.76461	0.797978	-3.46452	0.000531169	0.0410535
ASTN2,-	23.9651	0.961433	0.278066	3.45757	0.000545074	0.0418084
SSH2,-	311.903	-0.77915	0.225486	-3.45543	0.000549425	0.0420439
PISD,-	248.367	-0.873745	0.252976	-3.45387	0.0005526	0.0421642
NR4A2,-	217.059	-1.69009	0.489361	-3.45366	0.000553024	0.042172
CCK,-	11.9347	-3.99752	1.15763	-3.4532	0.000553972	0.0421953
NEGR1,-	101.487	-0.892859	0.258752	-3.45064	0.000559258	0.0423769
EDN3,+	6.90808	-3.70809	1.07468	-3.45043	0.0005597	0.0423859
PTPRZ1,+	15.5144	3.87164	1.1226	3.44883	0.000563023	0.0425199
PHACTR1,+	66.2978	-1.29356	0.375088	-3.44869	0.000563305	0.0425199
PARD3,-	362.931	-0.660866	0.191636	-3.44854	0.000563617	0.0425199
APBB1IP,+	269.844	-0.772353	0.223974	-3.44841	0.000563905	0.0425199
LINC00324,-	126.573	-1.01194	0.293458	-3.44834	0.00056404	0.0425199
SLC25A37,+	515.405	-1.30418	0.378922	-3.44182	0.000577824	0.043094
DSEL,-	181.578	-0.750752	0.218129	-3.44178	0.000577906	0.043094
TRIM25,-	464.108	-0.63063	0.183298	-3.44047	0.000580715	0.0431618
HSPA12B,+	82.8486	-1.24372	0.361559	-3.43987	0.000582002	0.0431675
RGS16,-	333.202	-1.29224	0.375675	-3.43978	0.000582177	0.0431675
GADD45B,+	2668.03	-1.42114	0.413551	-3.43643	0.000589429	0.0435121
SNCA,-	81.8494	-1.00959	0.294066	-3.43321	0.000596472	0.0437805
FHL2,-	117.29	1.29796	0.378113	3.43271	0.000597574	0.0437902
FUT6,-	4.73426	3.77591	1.10111	3.42917	0.000605436	0.044101
GPD1L,+	393.386	-0.952184	0.277675	-3.42914	0.000605507	0.044101
EDNRB,-	314.495	-1.07599	0.313864	-3.42821	0.000607582	0.0441674
ZNF410,+	75.2893	-1.30652	0.38112	-3.42811	0.000607796	0.0441674
FOXQ1,+	340.542	-1.08718	0.317236	-3.42705	0.000610174	0.0442413
SPEF2,+	53.8356	1.41564	0.413274	3.42542	0.000613839	0.0443667
FAM131B,-	5.95744	1.86093	0.543611	3.42327	0.000618736	0.0446438
TYW3,+	248.648	-0.748107	0.218613	-3.42206	0.00062149	0.0447197
KCCAT333,+	3.95407	3.72549	1.08964	3.419	0.000628512	0.0450769
TTN,-	1188.22	-1.50686	0.440861	-3.41799	0.000630856	0.0451464
H1F0,+	518.478	-1.00113	0.292926	-3.41769	0.000631558	0.045172
ODF3B,-	37.528	2.06936	0.605605	3.41701	0.00063312	0.0452099
ASB6,-	80.8027	-1.23324	0.361083	-3.41538	0.000636936	0.0454084
COX18,-	42.0128	-1.74105	0.510153	-3.4128	0.000642991	0.045519
CYP2F1,+	9.48996	5.30929	1.55612	3.41188	0.000645163	0.045599
ZNF622,-	84.7674	-0.780579	0.228905	-3.41005	0.000649508	0.0457356
SLC4A7,-	312.642	0.658093	0.193002	3.40977	0.000650179	0.0457356
MOXD1,-	252.129	1.19257	0.349769	3.4096	0.000650587	0.0457364
MARCH3,-	54.2867	-1.31484	0.385827	-3.40786	0.000654749	0.0459047
CHRM2,+	2.25049	-3.67374	1.07811	-3.40758	0.000655427	0.0459047
ARPC1B,+	4837.12	-0.671738	0.197267	-3.40523	0.000661082	0.0461777
FCGR3B,-	243.748	-2.22477	0.653712	-3.40328	0.000665813	0.0463689
TMEM233,+	26.3213	1.01109	0.297097	3.40323	0.000665937	0.0463689
YIF1B,-	17.1865	-1.56172	0.458968	-3.40269	0.000667261	0.0464257
CCDC153,-	13.1722	1.80888	0.531901	3.40078	0.000671946	0.0465222
SCGB1A1,+	3654.57	2.33585	0.687132	3.39942	0.000675298	0.0465764
GTF2IRD2B,+	49.3857	-1.26643	0.372739	-3.39764	0.000679703	0.0466842
SHOC2,+	492.077	-0.839556	0.247153	-3.3969	0.000681529	0.0467692
FGF9,+	24.4106	-2.11582	0.623149	-3.39537	0.000685361	0.0468524
SLCO2A1,-	555.889	-1.32051	0.389557	-3.38978	0.000699489	0.0474479
LILRA2,+	74.6703	-1.16733	0.344595	-3.38754	0.000705216	0.0476423
FBXL22,+	11.843	1.59849	0.471939	3.38707	0.000706445	0.0476736
STAT5B,-	203.608	-0.716754	0.211894	-3.38261	0.000718017	0.0483304
TREM2,-	191.818	0.878153	0.25964	3.3822	0.000719089	0.0483778
ALDH1L1,-	14.6952	-2.54578	0.753442	-3.37887	0.000727849	0.0488421
PRKACB,+	124.542	1.11533	0.330219	3.37753	0.000731388	0.0489823
CGN,+	269.941	-0.846598	0.250819	-3.37533	0.000737275	0.0492232
AGER,-	1940.87	-1.38635	0.411135	-3.37201	0.000746216	0.0495683
chr11|102520549|102520704|L2c:L2:LINE|281|-,.	184.133	3.74785	0.443486	8.45088	2.89107e-17	3.7986e-12
chr5|181061374|181061497|L1ME4a:L1:LINE|261|+,.	1076.7	-2.83641	0.344102	-8.24295	1.6801e-16	7.35832e-12
chr21|6444579|6445127|L1MB5:L1:LINE|202|+,.	75.303	-2.61093	0.335368	-7.78526	6.95692e-15	8.46977e-11
chr21|43052901|43053449|L1MB5:L1:LINE|202|+,.	75.303	-2.61093	0.335368	-7.78526	6.95692e-15	8.46977e-11
chr8|26827389|26827854|MLT1A0:ERVL-MaLR:LTR|227|-,.	26.1297	-3.73804	0.487793	-7.66316	1.81413e-14	1.58906e-10
chr3|188078884|188080820|L1MC2:L1:LINE|162|+,.	22.4613	-5.48699	0.723203	-7.58706	3.27248e-14	2.29392e-10
chr5|181061078|181061359|L1MC4:L1:LINE|293|+,.	284.692	-2.48661	0.333642	-7.45293	9.12914e-14	4.99786e-10
chr5|181060059|181060589|L1MC4:L1:LINE|254|+,.	172.452	-2.78497	0.378296	-7.36188	1.81339e-13	9.16397e-10
chrX|106930466|106930864|L2c:L2:LINE|291|+,.	19.8936	4.5786	0.623214	7.34675	2.03083e-13	9.88268e-10
chr11|87386525|87388362|L1P2:L1:LINE|71|+,.	9.24873	4.99922	0.698371	7.1584	8.16242e-13	3.5749e-09
chr2|102071974|102072285|AluSx:Alu:SINE|119|+,.	30.4864	-2.8843	0.407406	-7.07967	1.44501e-12	5.58417e-09
chr2|218136438|218137117|L1MB4:L1:LINE|177|+,.	130.357	-2.90018	0.410296	-7.06852	1.56591e-12	5.87846e-09
chr2|102056502|102056717|AluSx1:Alu:SINE|116|+,.	44.7234	-3.38366	0.493366	-6.85831	6.96798e-12	2.28882e-08
chr5|179150897|179151196|AluSx1:Alu:SINE|137|-,.	53.201	-1.93734	0.285431	-6.78741	1.14161e-11	3.65846e-08
chr10|15073409|15073679|AluY:Alu:SINE|59|+,.	21.9033	-3.91147	0.582687	-6.71282	1.909e-11	5.5739e-08
chr3|71776335|71776677|AluSz6:Alu:SINE|145|-,.	15.3037	-3.63354	0.553051	-6.57	5.03168e-11	1.34922e-07
chr2|102008740|102009058|AluJo:Alu:SINE|160|+,.	233.846	-2.30266	0.351295	-6.55478	5.57248e-11	1.46435e-07
chr2|102077720|102078562|L1MB7:L1:LINE|186|+,.	84.2637	-3.23492	0.494671	-6.53955	6.17055e-11	1.58972e-07
chr19|46338204|46338501|AluJb:Alu:SINE|162|-,.	21.815	-3.28183	0.503276	-6.52093	6.9874e-11	1.76554e-07
chr2|102441605|102441902|AluSx1:Alu:SINE|114|+,.	16.5221	-3.5416	0.545343	-6.49426	8.3441e-11	1.99335e-07
chr20|44728362|44728498|Charlie16a:hAT-Charlie:DNA|220|-,.	44.0199	-2.68842	0.415288	-6.47362	9.56796e-11	2.20552e-07
chr16|1223928|1224096|L1MB5:L1:LINE|283|+,.	12.7189	-3.72639	0.577589	-6.45162	1.1066e-10	2.50685e-07
chr2|119508380|119508688|AluJb:Alu:SINE|133|-,.	12.0032	3.56627	0.562916	6.33534	2.36815e-10	4.93894e-07
chr6|24839444|24839636|L1MC5:L1:LINE|245|+,.	49.1314	-2.21564	0.353055	-6.27564	3.4821e-10	7.1487e-07
chr2|102051385|102051685|AluSq2:Alu:SINE|120|+,.	35.344	-3.17673	0.506778	-6.26848	3.6459e-10	7.19342e-07
chr8|26861451|26862543|L2a:L2:LINE|286|+,.	18.3976	-3.79118	0.605642	-6.25978	3.85533e-10	7.44935e-07
chr13|37182378|37185038|L1PA13:L1:LINE|129|+,.	8.3552	-5.59975	0.899922	-6.22249	4.89324e-10	9.3178e-07
chr3|16230894|16231326|L1PA8:L1:LINE|49|+,.	46.3203	-2.5588	0.413991	-6.1808	6.37764e-10	1.1479e-06
chr1|36476968|36477256|L2c:L2:LINE|317|+,.	94.8682	-2.23425	0.365957	-6.10523	1.02655e-09	1.8227e-06
chr20|53494002|53494304|AluSz6:Alu:SINE|103|+,.	19.2372	2.69201	0.444194	6.06043	1.35755e-09	2.31648e-06
chr4|102248666|102248970|AluY:Alu:SINE|86|-,.	38.7562	-1.91909	0.316889	-6.05604	1.3951e-09	2.35004e-06
chr3|16228359|16228663|AluSx:Alu:SINE|115|+,.	39.1837	-2.89508	0.480789	-6.02152	1.72791e-09	2.87382e-06
chr3|106541133|106546233|HERV35I-int:ERV1:LTR|193|+,.	15.2769	4.18614	0.70022	5.97832	2.25452e-09	3.61248e-06
chr2|232382604|232382861|AluSc8:Alu:SINE|89|+,.	25.7436	-4.22499	0.707216	-5.97411	2.3135e-09	3.62838e-06
chr15|64155264|64155389|AluSp:Alu:SINE|112|+,.	15.4708	-2.85149	0.479735	-5.94389	2.78331e-09	4.30237e-06
chr2|200671395|200671479|L1MA4A:L1:LINE|71|+,.	168.311	-1.9792	0.333114	-5.9415	2.82425e-09	4.3149e-06
chr3|108377863|108378321|LTR7B:ERV1:LTR|52|+,.	15.5971	3.83749	0.649726	5.90633	3.49811e-09	5.15059e-06
chr13|37146138|37146394|AluJr:Alu:SINE|184|+,.	17.867	-3.04434	0.51556	-5.90493	3.52804e-09	5.15059e-06
chr16|50558632|50558944|AluSq2:Alu:SINE|80|+,.	28.9583	-2.7124	0.461817	-5.87331	4.2717e-09	6.10068e-06
chr6|132755368|132755674|AluSz:Alu:SINE|118|-,.	27.3737	-2.55169	0.437561	-5.83163	5.48874e-09	7.45756e-06
chr2|102010321|102010594|AluY:Alu:SINE|77|+,.	121.766	-2.14734	0.369231	-5.8157	6.03793e-09	8.01343e-06
chr7|142075289|142076128|L1MA9:L1:LINE|173|+,.	4.82423	-5.17734	0.890949	-5.81104	6.20864e-09	8.10653e-06
chr17|40486380|40486963|L2b:L2:LINE|355|+,.	11.6246	4.72732	0.815252	5.7986	6.68695e-09	8.53015e-06
chr17|40475064|40475376|AluJo:Alu:SINE|138|-,.	7.47861	4.6886	0.809559	5.79154	6.97422e-09	8.72715e-06
chr2|102097352|102097506|L1ME3D:L1:LINE|204|-,.	10.1774	-4.73051	0.826187	-5.72572	1.02998e-08	1.26208e-05
chr6|29552527|29552933|MER57F:ERV1:LTR|126|-,.	4.56514	4.74135	0.828257	5.7245	1.0374e-08	1.26208e-05
chr8|26763937|26764086|Tigger16a:TcMar-Tigger:DNA|216|+,.	5.37966	-4.96862	0.869876	-5.71187	1.11742e-08	1.34254e-05
chr19|53813281|53813600|AluY:Alu:SINE|100|-,.	6.80476	-4.95514	0.873215	-5.67459	1.3902e-08	1.63089e-05
chr1|6415218|6415432|Tigger1:TcMar-Tigger:DNA|162|+,.	8.91939	2.74974	0.48493	5.67039	1.42474e-08	1.65662e-05
chr14|20625369|20625451|tRNA-Leu-CTA_:tRNA:tRNA|0|+,.	24.3092	-3.45827	0.610836	-5.66154	1.50018e-08	1.72904e-05
chr8|26861012|26861259|L2-1_AMi:L2:LINE|281|+,.	6.35908	-5.58546	0.987808	-5.6544	1.56391e-08	1.77142e-05
chr2|40522339|40522651|L1PB4:L1:LINE|198|+,.	88.0149	-2.08509	0.369092	-5.64925	1.61154e-08	1.80976e-05
chr11|87389278|87389588|AluY:Alu:SINE|84|+,.	22.2236	3.87504	0.688749	5.6262	1.8422e-08	2.01707e-05
chr1|36476655|36476968|AluJb:Alu:SINE|153|-,.	491.432	-1.4687	0.264184	-5.55939	2.70714e-08	2.88164e-05
chr6|132744013|132744103|MIRb:MIR:SINE|315|-,.	59.8135	-2.44314	0.439525	-5.5586	2.71954e-08	2.88164e-05
chr4|180597973|180598267|AluJr:Alu:SINE|160|+,.	5.40144	4.98934	0.900756	5.53906	3.04099e-08	3.1711e-05
chr10|23361610|23362035|MSTC:ERVL-MaLR:LTR|155|+,.	8.3897	-4.27918	0.77571	-5.51647	3.45874e-08	3.55037e-05
chr19|48705769|48705931|FAM:Alu:SINE|235|+,.	9.92057	3.93428	0.713891	5.51103	3.56731e-08	3.63343e-05
chr2|102103712|102104012|AluSx1:Alu:SINE|110|+,.	20.2574	-2.47569	0.451194	-5.48699	4.0884e-08	4.13215e-05
chr2|102013430|102013527|LTR39:ERV1:LTR|216|+,.	86.9694	-2.17249	0.396463	-5.47969	4.26078e-08	4.23275e-05
chr4|20376686|20377038|L1PA6:L1:LINE|52|+,.	37.3801	-1.7596	0.321409	-5.47462	4.3844e-08	4.27385e-05
chr2|102013228|102013295|L3:CR1:LINE|231|+,.	17.8811	-2.81599	0.516419	-5.45291	4.95514e-08	4.71783e-05
chr16|10525153|10525456|AluJo:Alu:SINE|172|-,.	150.275	-1.24512	0.22856	-5.44768	5.10321e-08	4.82386e-05
chr2|179518985|179519149|AluJo:Alu:SINE|146|-,.	14.2376	-3.75098	0.691069	-5.42779	5.70563e-08	5.26226e-05
chr2|102070749|102070929|MIRb:MIR:SINE|353|-,.	6.54582	-4.47501	0.824565	-5.42712	5.7272e-08	5.26226e-05
chr2|159181293|159181596|AluYe6:Alu:SINE|53|-,.	10.431	-4.64366	0.859546	-5.40246	6.57348e-08	5.91572e-05
chr1|147184240|147184958|L1MC3:L1:LINE|151|-,.	130.738	-1.51485	0.282476	-5.36276	8.19578e-08	7.03825e-05
chr7|142002226|142004691|L1PB4:L1:LINE|147|+,.	4.06745	-5.30742	0.991232	-5.35436	8.58593e-08	7.2315e-05
chr1|36477762|36478057|AluY:Alu:SINE|78|-,.	25.3728	-1.93518	0.364625	-5.30731	1.11256e-07	9.25194e-05
chrX|108078327|108078617|AluSx:Alu:SINE|93|+,.	14.267	4.10966	0.776587	5.29195	1.21016e-07	9.87607e-05
chr7|30757106|30757687|LTR18B:ERVL:LTR|102|+,.	2243.42	-1.43571	0.271524	-5.28758	1.23946e-07	0.000100527
chr1|243231949|243232264|AluJb:Alu:SINE|181|-,.	20.7034	1.59621	0.302258	5.28096	1.28511e-07	0.000102334
chr14|77075719|77076235|LTR78:ERV1:LTR|274|+,.	8.07464	-4.83068	0.917435	-5.26542	1.39866e-07	0.000110043
chr8|23109125|23109334|L1MB8:L1:LINE|189|+,.	19.2724	-3.15541	0.599552	-5.26295	1.41761e-07	0.00011033
chr11|78317281|78317581|AluSc:Alu:SINE|97|+,.	9.859	-4.10412	0.779842	-5.26276	1.41911e-07	0.00011033
chr3|127165464|127166205|L1MB3:L1:LINE|167|-,.	5.653	4.58412	0.871381	5.26075	1.43466e-07	0.000110884
chr2|25781957|25782093|AluJr:Alu:SINE|146|-,.	10.797	1.97028	0.375188	5.25145	1.50905e-07	0.00011461
chr1|36472854|36473213|L2a:L2:LINE|229|+,.	11.8756	-2.73464	0.523636	-5.22241	1.76614e-07	0.000131849
chr2|101992388|101992619|HERVIP10FH-int:ERV1:LTR|188|+,.	77.4433	-2.99441	0.573759	-5.21894	1.79946e-07	0.000133578
chr8|143216945|143217196|MLT1J:ERVL-MaLR:LTR|252|+,.	144.901	-2.24495	0.430442	-5.21545	1.83367e-07	0.000134234
chr16|11541051|11541305|L1MB5:L1:LINE|180|-,.	43.9296	-2.01818	0.387263	-5.2114	1.87424e-07	0.000136054
chr6|31831280|31831504|L1MA7:L1:LINE|151|+,.	40.3222	-5.38179	1.03706	-5.18948	2.10884e-07	0.000150588
chr17|74610012|74610669|L2c:L2:LINE|329|+,.	66.5959	-1.81693	0.350351	-5.18603	2.14826e-07	0.000152574
chr10|71716773|71717069|MER102a:hAT-Charlie:DNA|247|+,.	17.1268	-2.6447	0.511664	-5.16881	2.35588e-07	0.00016642
chr19|57839798|57840104|AluSg7:Alu:SINE|114|+,.	9.90009	1.98782	0.385428	5.15744	2.50348e-07	0.000175901
chrX|103685462|103685634|L1MC5:L1:LINE|198|-,.	26.199	-2.40741	0.467199	-5.15286	2.56545e-07	0.000178355
chr10|23358998|23359332|AluSp:Alu:SINE|99|+,.	10.6688	-3.30156	0.641288	-5.14833	2.62813e-07	0.000181736
chr15|58173999|58174310|AluJo:Alu:SINE|145|+,.	43.5763	-1.71241	0.332678	-5.14735	2.64185e-07	0.000181736
chr5|181060864|181061078|AluJr:Alu:SINE|154|-,.	27.2197	-2.43743	0.474421	-5.13769	2.78137e-07	0.000188375
chr6|48045781|48045913|L2b:L2:LINE|354|+,.	3.27478	4.73339	0.924453	5.12021	3.05199e-07	0.000203032
chr2|102097519|102098479|L1M4:L1:LINE|298|+,.	12.0068	-3.04327	0.594813	-5.11635	3.115e-07	0.000204642
chr11|87486238|87487724|L1ME1:L1:LINE|217|+,.	4.74435	3.95165	0.774013	5.10541	3.3008e-07	0.000215769
chr1|36477256|36477559|AluSx3:Alu:SINE|92|-,.	43.6245	-1.78348	0.350996	-5.08121	3.75044e-07	0.000237027
chr11|66683063|66683365|AluYa5:Alu:SINE|13|-,.	10.2677	2.95465	0.581496	5.08111	3.75229e-07	0.000237027
chr1|76605889|76606746|L1PA10:L1:LINE|90|+,.	5.67118	-3.73796	0.736463	-5.07556	3.86353e-07	0.000242887
chr4|102251474|102251990|MER34:ERV1:LTR|210|-,.	11.6321	-2.67869	0.528031	-5.07297	3.91652e-07	0.000245045
chr2|102017116|102017414|AluSx1:Alu:SINE|128|+,.	92.5048	-2.31958	0.457866	-5.06607	4.06116e-07	0.000252891
chr9|33032711|33032985|L1MC5:L1:LINE|259|+,.	25.8994	-3.0226	0.597621	-5.05772	4.24293e-07	0.000261729
chr8|26755966|26756418|L1MC5a:L1:LINE|256|-,.	12.0056	-2.93543	0.58064	-5.0555	4.29261e-07	0.000262974
chr17|81113958|81114273|AluJb:Alu:SINE|159|-,.	17.6166	-2.20811	0.436815	-5.05503	4.30315e-07	0.000262974
chr11|87389922|87391878|L1P2:L1:LINE|133|+,.	12.5783	3.1442	0.62361	5.04193	4.60853e-07	0.000280333
chr11|60712511|60712813|AluSz:Alu:SINE|122|+,.	14.8984	3.2197	0.641317	5.02045	5.15498e-07	0.000309278
chr6|132737087|132737464|L2b:L2:LINE|269|+,.	5.5383	-4.63576	0.9237	-5.01869	5.20249e-07	0.000310709
chr6|34283197|34283502|AluSx4:Alu:SINE|75|-,.	167.223	0.817109	0.162884	5.01652	5.2616e-07	0.000312818
chr20|53382980|53383292|AluSx:Alu:SINE|115|+,.	6.43211	3.09274	0.616762	5.01448	5.31781e-07	0.000314735
chr2|102023765|102024049|AluY:Alu:SINE|67|+,.	16.8427	-2.47838	0.494936	-5.00748	5.51482e-07	0.000324932
chr4|38787541|38787797|MER33:hAT-Charlie:DNA|169|-,.	6.01058	-3.51062	0.701244	-5.00627	5.54947e-07	0.000325513
chr13|109269042|109269447|HERVH-int:ERV1:LTR|114|+,.	5.53476	-4.31032	0.861841	-5.00129	5.69465e-07	0.000331314
chr11|87566831|87569556|L1PB1:L1:LINE|113|+,.	18.6353	3.05746	0.611351	5.00115	5.69879e-07	0.000331314
chr3|54765745|54768360|L1MC5a:L1:LINE|261|+,.	11.4098	-4.03736	0.807927	-4.99719	5.81722e-07	0.000336709
chr13|75859421|75859763|L1M5:L1:LINE|319|-,.	31.6881	-1.66041	0.333278	-4.98207	6.29091e-07	0.000359378
chr6|47981132|47981462|L1M7:L1:LINE|269|-,.	13.5358	2.76272	0.558525	4.94645	7.55774e-07	0.000424367
chr11|87588728|87595097|L1PA8A:L1:LINE|120|+,.	16.4542	3.09341	0.627635	4.92868	8.27854e-07	0.000458956
chr10|45476561|45479454|L1MA4A:L1:LINE|173|+,.	12.5661	-3.37743	0.686245	-4.92161	8.58349e-07	0.00046899
chrX|133887925|133888721|L1PA7:L1:LINE|55|-,.	12.3168	-2.58278	0.52483	-4.92118	8.60231e-07	0.00046899
chr1|161188264|161188533|AluJr:Alu:SINE|167|-,.	31.9692	-2.33314	0.474233	-4.91982	8.66251e-07	0.000470319
chr21|44989823|44989965|L1M5:L1:LINE|350|+,.	5.40463	-4.58407	0.932189	-4.91753	8.76415e-07	0.000470319
chr17|6760067|6760368|AluSg:Alu:SINE|76|+,.	12.3214	2.12317	0.431765	4.91741	8.76987e-07	0.000470319
chr19|35451568|35451688|L2b:L2:LINE|300|+,.	22.5455	-2.66164	0.543649	-4.89588	9.78652e-07	0.000510409
chr10|97865035|97865274|MIRb:MIR:SINE|268|-,.	373.692	-1.82952	0.373738	-4.89518	9.82137e-07	0.000510409
chr1|161189144|161189368|MIRc:MIR:SINE|286|-,.	17.3579	-3.24164	0.662228	-4.89505	9.82817e-07	0.000510409
chr5|181050807|181051106|AluSg4:Alu:SINE|63|+,.	44.322	-1.93047	0.394888	-4.88865	1.01527e-06	0.000523129
chr1|17349422|17349732|AluSx:Alu:SINE|119|+,.	14.4612	-2.79255	0.57185	-4.88335	1.04296e-06	0.000533214
chr12|128958467|128958777|AluSz:Alu:SINE|132|+,.	7.10963	-2.86196	0.587586	-4.87071	1.11197e-06	0.000561611
chr2|102004081|102004204|L1MC4:L1:LINE|233|+,.	10.9372	-2.91675	0.59921	-4.86765	1.1293e-06	0.000564184
chr16|75473076|75473195|MLT1H:ERVL-MaLR:LTR|198|-,.	6.77897	4.12715	0.848819	4.86223	1.16071e-06	0.000577677
chr4|121124448|121124621|AluSx1:Alu:SINE|144|+,.	7.61296	4.03059	0.830466	4.85341	1.21358e-06	0.000597202
chr10|12829452|12829749|AluSc8:Alu:SINE|88|+,.	92.0105	1.34511	0.277294	4.85085	1.22933e-06	0.000602697
chr5|14502200|14502508|MER33:hAT-Charlie:DNA|242|-,.	3.95409	-5.24957	1.08248	-4.84958	1.23722e-06	0.000604311
chr2|187672817|187675816|HERVH-int:ERV1:LTR|92|-,.	24.2807	-2.42421	0.500024	-4.84818	1.24597e-06	0.00060633
chr4|84933396|84934372|L1MA3:L1:LINE|119|-,.	48.0223	-1.7441	0.360292	-4.8408	1.29317e-06	0.000624672
chr19|45589543|45589909|L2a:L2:LINE|283|+,.	103.337	-1.26508	0.261485	-4.83806	1.31114e-06	0.000631031
chr1|162611096|162611406|AluSc8:Alu:SINE|90|+,.	15.0574	-1.9709	0.407551	-4.83595	1.32508e-06	0.000635415
chr4|126999092|126999366|AluSg:Alu:SINE|98|-,.	4.26636	4.04435	0.836443	4.83518	1.33026e-06	0.000635579
chr11|78355901|78356196|AluSz:Alu:SINE|112|+,.	4.09288	-5.32107	1.10225	-4.82745	1.38293e-06	0.00065835
chr7|106270495|106270930|MLT1H:ERVL-MaLR:LTR|215|+,.	4.01667	-4.90795	1.01768	-4.82271	1.41623e-06	0.00067177
chr2|102067858|102068155|AluY:Alu:SINE|54|+,.	35.638	-2.67895	0.555714	-4.82074	1.43024e-06	0.000675972
chr3|195756651|195756960|AluSc8:Alu:SINE|110|-,.	5.68248	3.80637	0.790514	4.81506	1.47159e-06	0.000688091
chr13|109174748|109175049|AluSc8:Alu:SINE|96|-,.	5.50998	-4.63452	0.962657	-4.8143	1.47717e-06	0.00068825
chrX|103431274|103435037|HERVH-int:ERV1:LTR|162|-,.	9.39704	-3.12246	0.648899	-4.81194	1.49474e-06	0.000693976
chr14|102078971|102079151|AluJr:Alu:SINE|186|-,.	6.499	-5.60325	1.16737	-4.7999	1.58748e-06	0.000729304
chr19|54304928|54305125|L1PA16:L1:LINE|168|-,.	15.6709	-2.72168	0.568254	-4.78954	1.67163e-06	0.000765284
chr2|218893741|218894495|L2a:L2:LINE|308|-,.	16.3857	2.74387	0.573094	4.78781	1.68609e-06	0.000767959
chr4|30962508|30962805|AluJb:Alu:SINE|162|+,.	8.67201	2.28824	0.47817	4.78541	1.70636e-06	0.000770447
chr5|14540650|14542142|L1M2:L1:LINE|185|-,.	14.904	-3.07377	0.642899	-4.7811	1.74335e-06	0.000781776
chr19|43363805|43364097|AluJb:Alu:SINE|110|+,.	4.69497	-5.1307	1.07331	-4.78027	1.7506e-06	0.000782358
chr1|24642170|24642459|AluY:Alu:SINE|24|-,.	6.42998	-3.66467	0.767425	-4.77528	1.79454e-06	0.000796574
chr6|132740159|132740788|L1P3:L1:LINE|118|-,.	12.7045	-2.6708	0.559518	-4.77339	1.81148e-06	0.000797936
chr19|38303591|38303805|MIR:MIR:SINE|230|-,.	7.40237	-2.81369	0.589469	-4.77326	1.81268e-06	0.000797936
chr4|99306005|99306300|AluSq2:Alu:SINE|122|-,.	71.5854	-1.27943	0.268062	-4.77291	1.81582e-06	0.000797936
chr1|158257954|158258259|L2c:L2:LINE|386|+,.	10.2727	3.92644	0.824087	4.76459	1.89239e-06	0.000828809
chr1|186175731|186175935|AluSq:Alu:SINE|167|+,.	4.74873	3.39586	0.714527	4.75261	2.00809e-06	0.000875058
chr2|102095722|102096017|AluSc5:Alu:SINE|71|+,.	7.95531	-2.98031	0.627131	-4.75228	2.01131e-06	0.000875058
chr2|218136151|218136219|L1MB4:L1:LINE|221|+,.	35.0128	-1.95107	0.410635	-4.75134	2.02073e-06	0.000876256
chr6|132741006|132741290|AluJb:Alu:SINE|172|-,.	9.85399	-3.05872	0.644317	-4.74724	2.06214e-06	0.000891273
chr13|37189076|37189359|AluSx:Alu:SINE|134|+,.	3.04058	-4.90646	1.03419	-4.74425	2.09275e-06	0.000901537
chr4|126984382|126986500|L1M1:L1:LINE|207|-,.	8.5364	3.59014	0.756844	4.74357	2.09989e-06	0.000901654
chrX|106497805|106498071|L1PA2:L1:LINE|11|-,.	5.73347	-5.06619	1.06954	-4.73679	2.17129e-06	0.000929278
chr1|207498596|207498905|AluSx1:Alu:SINE|120|+,.	10.6871	-2.43936	0.515233	-4.73449	2.19606e-06	0.000934536
chr11|60096601|60096916|AluSx3:Alu:SINE|89|+,.	65.0782	1.59218	0.336306	4.73433	2.1978e-06	0.000934536
chr13|37235043|37236493|L1M4a2:L1:LINE|219|+,.	3.73563	-4.82314	1.02015	-4.72785	2.26907e-06	0.000961727
chr2|95817520|95818778|L1PA10:L1:LINE|84|-,.	44.6034	1.36762	0.289904	4.71747	2.38795e-06	0.00100562
chr5|14535190|14535505|AluSq2:Alu:SINE|95|-,.	6.98879	-4.30506	0.91312	-4.71467	2.42108e-06	0.00101632
chr8|26859765|26860065|AluSz:Alu:SINE|90|-,.	3.62952	-4.78034	1.01507	-4.70939	2.4846e-06	0.00102775
chr11|10554905|10555336|L1PA5:L1:LINE|46|-,.	27.6421	-1.81239	0.384861	-4.70921	2.48683e-06	0.00102775
chr19|17894774|17895219|MLT1C:ERVL-MaLR:LTR|240|+,.	5.31456	4.97797	1.05713	4.70895	2.48992e-06	0.00102775
chr6|151618728|151619029|AluSz:Alu:SINE|139|+,.	52.5537	1.80551	0.383455	4.70852	2.49524e-06	0.00102775
chr5|181057044|181057414|L1M5:L1:LINE|322|-,.	38.6383	-1.98417	0.421457	-4.70788	2.50306e-06	0.00102775
chr12|52077840|52078029|L1PA13:L1:LINE|85|-,.	14.4953	-2.09208	0.444653	-4.70497	2.53908e-06	0.00103674
chr2|181538633|181538917|Tigger13a:TcMar-Tigger:DNA|264|+,.	10.3901	2.13308	0.453443	4.7042	2.54863e-06	0.00103674
chr11|87738166|87738515|AluY:Alu:SINE|95|+,.	5.6853	3.4175	0.72672	4.70263	2.56833e-06	0.00104153
chr13|37266584|37266867|AluSp:Alu:SINE|99|+,.	3.70006	-4.42931	0.942191	-4.70108	2.58787e-06	0.00104622
chr8|99671786|99676207|L1MA9:L1:LINE|177|-,.	7.85732	2.78774	0.594455	4.68956	2.73791e-06	0.00109342
chr20|13060451|13061153|L1PB4:L1:LINE|147|-,.	3.1245	-4.90997	1.04732	-4.68813	2.75713e-06	0.00109777
chr10|23358485|23358950|HAL1:L1:LINE|302|+,.	7.30808	-3.84919	0.821524	-4.68543	2.79373e-06	0.00110564
chr11|118693881|118694073|MamTip3:hAT-Tip100:DNA|232|-,.	3.52949	-4.70455	1.00439	-4.68398	2.8136e-06	0.00111016
chr6|47899613|47900614|L1MB8:L1:LINE|169|-,.	8.11938	2.92216	0.624489	4.67927	2.87892e-06	0.00112579
chr2|71648046|71649060|L1M7:L1:LINE|261|+,.	29.644	-2.03456	0.436481	-4.66128	3.14254e-06	0.001218
chr18|13479338|13479622|AluSx1:Alu:SINE|127|+,.	31.6953	1.5851	0.340279	4.65824	3.18924e-06	0.00122991
chr2|187734205|187735250|L1PA5:L1:LINE|45|+,.	28.1792	-2.48066	0.532551	-4.65806	3.192e-06	0.00122991
chr5|179823194|179823479|AluSx:Alu:SINE|126|+,.	130.422	-1.36566	0.293642	-4.65077	3.30701e-06	0.0012668
chr11|78322328|78323237|L1PA17:L1:LINE|127|+,.	5.71257	-4.07235	0.876273	-4.64735	3.36234e-06	0.00127603
chr6|47946836|47947134|AluJr:Alu:SINE|205|-,.	2.88241	3.97816	0.856093	4.64688	3.36997e-06	0.00127603
chr13|108543783|108544089|AluSp:Alu:SINE|92|+,.	3.78467	3.62886	0.782755	4.63601	3.55206e-06	0.00133345
chr17|29673590|29674214|L1ME4a:L1:LINE|271|-,.	51.4496	-1.29514	0.27952	-4.63344	3.59644e-06	0.00134627
chr5|59749550|59750654|L2a:L2:LINE|290|+,.	46.2026	1.51797	0.327969	4.62838	3.68535e-06	0.00136401
chr9|69170557|69171431|L2b:L2:LINE|329|+,.	5.72685	-3.98147	0.862493	-4.61624	3.90759e-06	0.00143414
chr6|133773592|133775056|MLT1H1-int:ERVL-MaLR:LTR|286|+,.	6.62349	-3.82797	0.829791	-4.61317	3.96571e-06	0.00145142
chr16|10647187|10647488|AluJb:Alu:SINE|126|+,.	8.0615	-4.81215	1.0438	-4.61023	4.02215e-06	0.00145888
chr6|167975881|167976065|MER33:hAT-Charlie:DNA|209|-,.	3.65539	5.33478	1.15728	4.60976	4.0314e-06	0.00145888
chr2|215421308|215421430|MIR3:MIR:SINE|331|+,.	3.49831	4.0701	0.883033	4.60923	4.04161e-06	0.00145888
chr1|160944478|160944786|AluSx:Alu:SINE|179|-,.	28.2578	-2.48948	0.540293	-4.60766	4.07232e-06	0.00146454
chr1_KI270713v1_random|28754|28828|tRNA-Asn-AAC:tRNA:tRNA|54|-,.	8.25339	-3.51487	0.762894	-4.60729	4.0796e-06	0.00146454
chr18|63598272|63599259|L1MB7:L1:LINE|224|-,.	3.1709	4.93316	1.07117	4.6054	4.11673e-06	0.0014726
chr3|187071467|187071806|AluY:Alu:SINE|44|+,.	12.9522	1.95648	0.424893	4.60463	4.13194e-06	0.0014726
chr7|143846343|143850749|L1MA6:L1:LINE|149|+,.	42.5506	-1.7238	0.374377	-4.60445	4.13566e-06	0.0014726
chr9|40741786|40742088|AluY:Alu:SINE|73|-,.	6.67926	3.00322	0.653133	4.59817	4.26213e-06	0.00151353
chr6|132738076|132739151|L2b:L2:LINE|269|+,.	22.0451	-2.47872	0.539268	-4.59646	4.29726e-06	0.00152189
chr1|161189927|161190070|AluSx1:Alu:SINE|74|+,.	29.3972	-2.37162	0.516137	-4.59495	4.32852e-06	0.00152884
chr4|121091396|121091710|AluY:Alu:SINE|57|+,.	11.6972	2.93101	0.638201	4.59262	4.37721e-06	0.00154189
chr1|155308053|155308366|AluSx3:Alu:SINE|70|-,.	103.291	-1.52029	0.331435	-4.58699	4.49673e-06	0.00157976
chr12|118157053|118157504|L2b:L2:LINE|357|+,.	5.89317	-3.39345	0.740082	-4.58523	4.53479e-06	0.00158713
chr7|106244616|106246923|L1P1:L1:LINE|10|-,.	44.4498	-2.46662	0.538182	-4.58324	4.57835e-06	0.00159506
chr8|94972629|94972917|AluJo:Alu:SINE|153|+,.	10.3857	2.38726	0.520921	4.58276	4.58885e-06	0.00159506
chr18|13609690|13610005|AluSz:Alu:SINE|130|+,.	6.9695	2.01503	0.439929	4.58035	4.64189e-06	0.00160501
chr8|23113809|23113969|AluSc5:Alu:SINE|69|+,.	15.3941	-2.17074	0.474388	-4.57587	4.74248e-06	0.0016312
chr9|40706899|40707207|AluY:Alu:SINE|107|-,.	4.65263	3.39207	0.742243	4.57002	4.87667e-06	0.00167204
chr20|38841255|38841542|AluJb:Alu:SINE|157|+,.	10.9624	2.01748	0.441522	4.56937	4.89187e-06	0.00167204
chr7|122073574|122074094|L1MB8:L1:LINE|173|-,.	596.476	-1.25466	0.2746	-4.56905	4.89937e-06	0.00167204
chr10|68906269|68906366|MIRb:MIR:SINE|253|+,.	6.91555	-3.02825	0.664325	-4.55839	5.15469e-06	0.00173662
chr3|141923580|141924042|L1MC4:L1:LINE|254|-,.	15.2106	-2.39265	0.525042	-4.55705	5.18761e-06	0.00174324
chr19|44862732|44862867|AluSx3:Alu:SINE|118|+,.	11.2508	-2.80074	0.615276	-4.552	5.31381e-06	0.00178109
chr6|132737777|132738076|AluSz:Alu:SINE|117|-,.	10.0893	-2.78194	0.611393	-4.55017	5.36034e-06	0.00179211
chr16|50565093|50565385|AluY:Alu:SINE|86|+,.	3.90586	-4.49754	0.988709	-4.5489	5.3928e-06	0.00179839
chr3|187001675|187001988|AluSg:Alu:SINE|61|+,.	6.84686	2.86677	0.630898	4.54395	5.52088e-06	0.00183045
chr13|110897135|110897412|AluJr:Alu:SINE|159|-,.	215.042	0.879389	0.193546	4.54358	5.53074e-06	0.00183045
chr17|50691359|50691484|MIR3:MIR:SINE|191|-,.	39.7419	1.356	0.29873	4.53921	5.64665e-06	0.00185945
chrX|24167321|24167895|HAL1ME:L1:LINE|285|+,.	6.5012	2.23536	0.493109	4.5332	5.80962e-06	0.00189884
chr6|138653807|138653966|MER112:hAT-Charlie:DNA|185|-,.	1.96527	4.2254	0.934593	4.52111	6.15156e-06	0.00200064
chr16|10516850|10517155|AluSx4:Alu:SINE|125|-,.	35.7585	-1.54161	0.341395	-4.51563	6.31285e-06	0.00204803
chr10|99053719|99054035|AluSx:Alu:SINE|128|-,.	2.29622	4.2157	0.933738	4.51486	6.33572e-06	0.00205039
chr7|22730855|22730945|L2a:L2:LINE|261|-,.	4.69348	-4.76114	1.05547	-4.51094	6.45413e-06	0.00207847
chr21|8253841|8255704|SSU-rRNA_Hsa:rRNA:rRNA|5|+,.	8677.73	-5.33916	1.18475	-4.50656	6.58856e-06	0.00211369
chr7|111830970|111831473|L2b:L2:LINE|335|+,.	12.8452	-2.08799	0.463346	-4.50634	6.59568e-06	0.00211369
chr6|24839935|24840240|AluJo:Alu:SINE|158|-,.	171.149	-1.16838	0.259563	-4.50134	6.75277e-06	0.00215353
chr16|3060856|3061165|AluSz:Alu:SINE|146|+,.	3.19338	-4.58988	1.02025	-4.49877	6.83468e-06	0.00217437
chr2|71581869|71582133|AluSx:Alu:SINE|95|+,.	17.5931	-1.72112	0.382801	-4.49612	6.92034e-06	0.0021963
chr17|42857726|42858114|L1ME4b:L1:LINE|228|+,.	1419.66	-1.16557	0.259498	-4.49164	7.06777e-06	0.00223066
chr10|126026056|126029733|L1PA11:L1:LINE|89|+,.	4.61358	3.31693	0.738505	4.49141	7.07525e-06	0.00223066
chr11|87393041|87395426|Tigger1:TcMar-Tigger:DNA|144|+,.	4.87536	3.98151	0.887564	4.48589	7.26117e-06	0.00227697
chr8|6999033|6999182|MER54B:ERVL:LTR|240|-,.	8.56938	-4.85105	1.08217	-4.4827	7.37035e-06	0.00230023
chr8|6979923|6980072|MER54B:ERVL:LTR|240|-,.	8.56938	-4.85105	1.08217	-4.4827	7.37035e-06	0.00230023
chr1|192164674|192165673|MER11C:ERVK:LTR|164|+,.	5.37401	-3.94426	0.88022	-4.48099	7.4297e-06	0.00231326
chr20|33293555|33293861|AluJb:Alu:SINE|176|+,.	3.94069	4.67617	1.04376	4.4801	7.46086e-06	0.00231747
chr20|33295323|33295651|AluSx1:Alu:SINE|110|+,.	37.2012	4.47089	0.998094	4.47943	7.4842e-06	0.00231924
chr2|101986879|101987189|AluJr4:Alu:SINE|161|+,.	8.30985	-2.94432	0.65749	-4.47812	7.5302e-06	0.002328
chrUn_GL000214v1|39518|45655|L1PA3:L1:LINE|55|-,.	4.60851	3.37751	0.754703	4.47529	7.63078e-06	0.00234805
chrUn_KI270751v1|58557|64694|L1PA3:L1:LINE|55|+,.	4.60851	3.37751	0.754703	4.47529	7.63078e-06	0.00234805
chr9|71750751|71751045|AluJo:Alu:SINE|177|-,.	8.00077	-2.77726	0.621641	-4.46762	7.90932e-06	0.00242241
chr19|48707952|48708261|AluSp:Alu:SINE|104|+,.	2.82947	4.72054	1.05746	4.46402	8.04361e-06	0.00245781
chr4|99304952|99305106|L1MC4a:L1:LINE|286|-,.	227.815	-1.14125	0.255784	-4.46178	8.12818e-06	0.00247789
chr16|57674701|57675012|AluSx1:Alu:SINE|100|+,.	17.3296	-2.02028	0.452925	-4.46053	8.17584e-06	0.00248665
chr9|64799270|64805376|L1PA4:L1:LINE|57|-,.	9.67395	3.06492	0.688246	4.45324	8.45841e-06	0.00254615
chr5|59663157|59663470|AluSx1:Alu:SINE|125|-,.	15.2269	2.22799	0.500382	4.45259	8.48408e-06	0.00254615
chr18|13466187|13466494|AluJb:Alu:SINE|147|+,.	46.4505	1.37987	0.310065	4.45026	8.57667e-06	0.00256697
chr4|175822655|175822891|L1PA8:L1:LINE|61|-,.	4.18232	-4.21235	0.946709	-4.44947	8.60829e-06	0.00257057
chr2|127701027|127701232|L1MD1:L1:LINE|173|-,.	89.8963	-1.44843	0.325747	-4.44649	8.72848e-06	0.00260055
chr16|11540717|11541051|AluJb:Alu:SINE|131|-,.	76.7247	-1.41686	0.319382	-4.43627	9.153e-06	0.00271472
chr10|70531714|70532010|AluSx3:Alu:SINE|122|+,.	9.6016	2.21029	0.498363	4.4351	9.20313e-06	0.00272344
chr18|27083838|27085169|L1PREC2:L1:LINE|153|-,.	6.97471	3.1865	0.719264	4.43022	9.41352e-06	0.00276489
chr17|39760154|39760323|AluSx:Alu:SINE|95|-,.	29.2465	1.33755	0.301937	4.42991	9.42737e-06	0.00276489
chr5|59614833|59615128|AluJb:Alu:SINE|166|-,.	38.1632	1.61942	0.365849	4.42647	9.57857e-06	0.00279675
chr2|232390431|232391412|MER65-int:ERV1:LTR|226|+,.	3.08113	-4.88127	1.10351	-4.42342	9.71518e-06	0.00282409
chr1|20112608|20113064|LTR16A1:ERVL:LTR|304|-,.	4.41563	3.98789	0.90271	4.41769	9.97633e-06	0.00288142
chr16|22298459|22298618|MIR:MIR:SINE|350|-,.	10.8459	-2.9851	0.675722	-4.41764	9.97821e-06	0.00288142
chr18|13467019|13468270|L1MB4:L1:LINE|197|+,.	49.1365	1.42153	0.322243	4.41135	1.02727e-05	0.00295817
chr19|46312967|46313277|AluSz6:Alu:SINE|145|+,.	14.4034	-1.91796	0.434811	-4.41101	1.0289e-05	0.00295817
chr19|17815232|17815538|AluSx4:Alu:SINE|95|+,.	7.65544	4.53753	1.02942	4.40786	1.04396e-05	0.00298864
chr16|10569324|10569619|AluJo:Alu:SINE|173|-,.	39.4006	-1.55965	0.353873	-4.40737	1.04632e-05	0.00298864
chr14|19293625|19293757|FLAM_C:Alu:SINE|182|-,.	5.96103	3.1099	0.705834	4.40599	1.053e-05	0.00299468
chr14|19106269|19106401|FLAM_C:Alu:SINE|182|+,.	5.96103	3.1099	0.705834	4.40599	1.053e-05	0.00299468
chr3|44412070|44412378|AluJb:Alu:SINE|175|-,.	8.07588	-2.88473	0.654917	-4.40473	1.05915e-05	0.00300568
chrX|76146619|76147005|L1PA3:L1:LINE|37|-,.	3.09369	-4.91195	1.11613	-4.40089	1.07808e-05	0.00305281
chr3|151736306|151737020|L1PA8:L1:LINE|81|-,.	8.68071	3.00659	0.68355	4.39849	1.09005e-05	0.00308006
chr5|35710275|35710576|AluSx1:Alu:SINE|136|+,.	12.9872	2.00418	0.455807	4.39699	1.09763e-05	0.0030887
chr6|132712037|132712133|L1PA17:L1:LINE|188|-,.	9.35272	-3.28426	0.746941	-4.39695	1.09781e-05	0.0030887
chr4|102251058|102251288|L1MA5A:L1:LINE|105|-,.	45.6912	-2.20255	0.501332	-4.39339	1.11595e-05	0.00312635
chrUn_GL000220v1|114238|118417|LSU-rRNA_Hsa:rRNA:rRNA|2|+,.	98.1592	-5.76733	1.31328	-4.39155	1.12547e-05	0.00313962
chr10|46544316|46544622|AluJb:Alu:SINE|170|-,.	43.7754	-1.1198	0.255029	-4.39088	1.12895e-05	0.00314266
chr13|79277528|79277676|HERVH-int:ERV1:LTR|135|+,.	10.4849	-2.88596	0.657354	-4.39027	1.13211e-05	0.00314481
chr4|20282580|20282751|MER103C:hAT-Charlie:DNA|302|-,.	18.6208	-1.79279	0.40842	-4.38957	1.13574e-05	0.00314823
chr6|167138647|167138957|AluSq2:Alu:SINE|93|+,.	22.1608	2.29784	0.524052	4.38476	1.16114e-05	0.00320475
chr11|47932075|47932385|AluSg:Alu:SINE|116|+,.	33.6152	-2.08217	0.475062	-4.38294	1.17091e-05	0.00321296
chr9|40714586|40714894|AluSx3:Alu:SINE|156|-,.	5.33783	2.84789	0.649779	4.38286	1.17132e-05	0.00321296
chr10|113782953|113783250|AluSp:Alu:SINE|135|+,.	16.5331	3.36992	0.769001	4.38221	1.17481e-05	0.00321582
chr5|67752401|67757057|L1PB1:L1:LINE|122|+,.	19.1539	-2.49836	0.570223	-4.38137	1.17933e-05	0.00321598
chr2|99628723|99629021|AluSx:Alu:SINE|97|-,.	10.3196	-2.28989	0.522706	-4.38084	1.18221e-05	0.00321598
chr1|202582605|202582914|AluY:Alu:SINE|87|+,.	10.2809	1.72217	0.393389	4.37779	1.19892e-05	0.00325386
chr13|77613543|77613772|MIRb:MIR:SINE|310|+,.	6.51465	-2.8098	0.642195	-4.3753	1.21266e-05	0.00327173
chr1|145774339|145774650|AluSz:Alu:SINE|87|-,.	37.0466	1.20987	0.276924	4.36896	1.2484e-05	0.00335884
chr19|53793583|53793884|AluSg4:Alu:SINE|80|-,.	15.3302	-2.17402	0.49764	-4.36867	1.25006e-05	0.00335884
chr2|162409570|162411623|L1PA16:L1:LINE|147|+,.	3.45248	-4.69981	1.07605	-4.36764	1.25596e-05	0.00336778
chr5|181060625|181060809|L1MC4:L1:LINE|240|+,.	4.66642	-4.36033	0.999279	-4.36348	1.28011e-05	0.00342557
chr10|24202907|24203211|AluJo:Alu:SINE|188|+,.	6.80808	-3.08256	0.70653	-4.36295	1.28318e-05	0.00342679
chr10|7559624|7559843|MLT1A0:ERVL-MaLR:LTR|198|-,.	24.3337	1.64511	0.377473	4.35821	1.31132e-05	0.0034845
chr20|53077130|53077427|AluSz:Alu:SINE|141|+,.	8.50846	2.30651	0.529262	4.35797	1.31274e-05	0.0034845
chr2|71646923|71647457|L1M5:L1:LINE|329|+,.	5.62875	-3.14621	0.723577	-4.34814	1.37298e-05	0.00360795
chr4|127032799|127033176|MSTD:ERVL-MaLR:LTR|264|+,.	2.25886	4.89444	1.12666	4.34419	1.39792e-05	0.00365156
chr18|27129367|27129684|AluSz:Alu:SINE|145|-,.	4.81598	3.26577	0.751836	4.34373	1.40082e-05	0.00365189
chr12|104343821|104344120|AluSz6:Alu:SINE|124|+,.	20.6074	-1.83176	0.422016	-4.34051	1.42155e-05	0.0036986
chr9|22823888|22824213|L1MEg:L1:LINE|321|-,.	5.38019	-3.67759	0.848328	-4.33511	1.45689e-05	0.00375601
chr14|100139978|100140254|AluJb:Alu:SINE|149|+,.	32.5102	1.19798	0.276346	4.33507	1.45712e-05	0.00375601
chr1|145756831|145757135|AluSx:Alu:SINE|115|-,.	6.50639	2.29417	0.529226	4.33495	1.45791e-05	0.00375601
chr19|54897218|54900182|HERVH-int:ERV1:LTR|89|-,.	4.9664	-4.0681	0.939028	-4.33224	1.47598e-05	0.0037877
chr5|14538678|14539173|L1M2:L1:LINE|146|-,.	9.94106	-3.13788	0.724464	-4.33131	1.48227e-05	0.00379642
chr22|17628985|17629083|L1MC3:L1:LINE|220|-,.	5.01061	-3.25286	0.751193	-4.33026	1.48931e-05	0.00380704
chr1|183555728|183555895|L1ME3A:L1:LINE|238|-,.	154.336	-1.06057	0.245012	-4.32866	1.50022e-05	0.00382007
chr14|36235894|36236314|L1ME2z:L1:LINE|192|+,.	6.10741	-2.85781	0.661167	-4.32238	1.54356e-05	0.00391968
chr8|94637289|94637736|L1MC4:L1:LINE|157|-,.	18.8036	-1.53041	0.354099	-4.32198	1.54634e-05	0.00391968
chr5|71002401|71002715|AluY:Alu:SINE|80|-,.	92.9441	-1.16073	0.26858	-4.3217	1.54829e-05	0.00391968
chr1|161190070|161190363|AluSq2:Alu:SINE|109|+,.	20.325	-2.38207	0.551309	-4.32074	1.55504e-05	0.00392919
chr17|75768510|75768806|L1MB8:L1:LINE|184|+,.	3.77221	-4.80083	1.11131	-4.31996	1.56056e-05	0.00393557
chr6|116752012|116752442|L1ME3:L1:LINE|265|+,.	38.9978	1.449	0.335927	4.31343	1.60741e-05	0.00402905
chr2|189108007|189109049|L1M7:L1:LINE|270|-,.	19.4759	1.99123	0.461672	4.31309	1.60989e-05	0.00402905
chr22|41461667|41461960|AluSc:Alu:SINE|106|-,.	2.78125	-4.37948	1.01673	-4.30743	1.65161e-05	0.00411778
chr2|102078600|102081244|L1MB7:L1:LINE|187|+,.	14.8266	-3.20635	0.744794	-4.30501	1.66979e-05	0.00415522
chr1|161187941|161188230|AluSx3:Alu:SINE|97|-,.	9.18986	-2.58304	0.600305	-4.30288	1.68595e-05	0.0041875
chr2|88831152|88831529|LTR33A:ERVL:LTR|254|-,.	7.61904	2.6471	0.615543	4.30043	1.70468e-05	0.00421972
chr5|179150442|179150897|L1MB5:L1:LINE|222|+,.	24.2272	-1.59613	0.371279	-4.29901	1.71563e-05	0.00423053
chr8|23106705|23106929|AluY:Alu:SINE|94|+,.	28.049	-2.04463	0.475612	-4.29894	1.71615e-05	0.00423053
chr13|75857594|75857692|Tigger19b:TcMar-Tigger:DNA|227|+,.	4.36875	-3.5896	0.835145	-4.29817	1.72212e-05	0.0042324
chr5|76739259|76739560|AluSq2:Alu:SINE|86|+,.	15.0707	-2.04305	0.475368	-4.29784	1.72472e-05	0.0042324
chr9|127709989|127710304|AluJo:Alu:SINE|140|+,.	39.6356	2.25856	0.52574	4.29596	1.73937e-05	0.00425582
chr15|64536594|64536939|AluJb:Alu:SINE|119|+,.	15.5998	1.80513	0.420342	4.29444	1.75138e-05	0.00426929
chr5|71002181|71002401|AluSz:Alu:SINE|102|-,.	59.8341	-1.56962	0.365649	-4.2927	1.76516e-05	0.00429492
chr1|11786165|11786308|Tigger15a:TcMar-Tigger:DNA|265|+,.	64.6671	-1.0197	0.237763	-4.28872	1.79703e-05	0.00435634
chr7|112115980|112116422|L1MB5:L1:LINE|143|-,.	9.01583	-2.65265	0.618801	-4.28676	1.81296e-05	0.0043788
chr10|94613480|94613958|L1M5:L1:LINE|290|-,.	27.0133	1.34888	0.314774	4.28524	1.82541e-05	0.00438332
chr3|49977835|49977967|FLAM_A:Alu:SINE|227|+,.	26.1584	1.65876	0.387182	4.28418	1.83412e-05	0.00438332
chr17|6774758|6775059|AluSx1:Alu:SINE|120|+,.	108.819	1.22112	0.285042	4.284	1.83563e-05	0.00438332
chr2|109251962|109252268|AluJb:Alu:SINE|183|+,.	12.2472	2.13898	0.499312	4.28385	1.83686e-05	0.00438332
chr10|7559843|7560149|AluSc5:Alu:SINE|98|-,.	41.0137	1.57778	0.368493	4.28172	1.85454e-05	0.0044115
chr2|187705955|187706265|AluJb:Alu:SINE|152|+,.	14.4017	-2.50936	0.586132	-4.28122	1.85872e-05	0.0044115
chr16|11398666|11398942|AluSx:Alu:SINE|141|-,.	2.83369	-4.78694	1.11833	-4.28043	1.86533e-05	0.00441599
chr3|64179086|64179375|AluSp:Alu:SINE|111|-,.	93.2248	0.826494	0.1934	4.2735	1.92425e-05	0.00451681
chr3|149173918|149174530|L1MC4:L1:LINE|200|+,.	4.76602	3.00934	0.704268	4.27301	1.92854e-05	0.00451681
chrUn_KI270742v1|79565|79832|AluJb:Alu:SINE|199|+,.	8.25093	-3.28249	0.768281	-4.27251	1.93285e-05	0.00451772
chr11|71432421|71432719|L1MA7:L1:LINE|162|-,.	6.74045	-2.72366	0.637536	-4.27216	1.93588e-05	0.00451772
chr2|43091895|43092203|AluSx:Alu:SINE|127|-,.	8.83223	2.02301	0.473612	4.27144	1.94213e-05	0.00451772
chr7|64916262|64916565|AluSq2:Alu:SINE|99|+,.	6.34964	2.43013	0.569198	4.2694	1.95998e-05	0.00453757
chr15|69282900|69283122|ORSL:hAT-Tip100:DNA|157|+,.	14.5118	-2.37891	0.557403	-4.26785	1.97369e-05	0.00455401
chr16|57681438|57681756|AluSq2:Alu:SINE|94|+,.	18.4312	-2.01801	0.472881	-4.26748	1.97691e-05	0.00455401
chr20|32053355|32053661|AluSz:Alu:SINE|85|+,.	14.2274	-2.09346	0.49059	-4.26724	1.97909e-05	0.00455401
chr13|73915510|73915679|AluY:Alu:SINE|77|-,.	8.58156	3.89568	0.913039	4.26671	1.98373e-05	0.00455672
chr13|40629144|40629441|AluSp:Alu:SINE|64|-,.	12.7587	1.70642	0.400108	4.26489	2.00003e-05	0.00458615
chr8|125027246|125027768|L1PB1:L1:LINE|132|+,.	5.40927	-3.24169	0.760172	-4.26442	2.00425e-05	0.00458782
chr16|498928|499234|AluSp:Alu:SINE|128|+,.	6.95774	2.01674	0.473021	4.26353	2.01224e-05	0.00459809
chr5|59756810|59757097|AluSz:Alu:SINE|115|-,.	23.0135	1.75971	0.413525	4.25539	2.08684e-05	0.00474013
chr11|87402212|87402502|AluSx:Alu:SINE|93|+,.	5.52833	3.6181	0.850283	4.25518	2.08883e-05	0.00474013
chr7|106259721|106261114|Tigger1:TcMar-Tigger:DNA|129|-,.	204.863	-1.44156	0.338986	-4.25257	2.11328e-05	0.00478735
chr1|85771778|85775513|L1PA8:L1:LINE|105|-,.	2.60558	5.08439	1.19682	4.24824	2.15461e-05	0.00485586
chr6|31833245|31833561|AluSx1:Alu:SINE|114|+,.	21.7797	-6.05605	1.42583	-4.24738	2.16283e-05	0.0048654
chr9|80258007|80264125|L1MA9:L1:LINE|209|+,.	4.51203	3.43211	0.808121	4.24703	2.16625e-05	0.0048654
chr12|14426544|14426850|AluJb:Alu:SINE|134|+,.	10.6041	1.56463	0.368981	4.24039	2.23129e-05	0.00500292
chr4|128984925|128985163|L1ME5:L1:LINE|291|-,.	3.53217	-4.3453	1.02547	-4.23739	2.26134e-05	0.00505305
chr3|179023710|179024019|AluY:Alu:SINE|39|-,.	26.7912	1.75697	0.414715	4.23658	2.26954e-05	0.00506278
chr11|61767835|61768147|AluSz6:Alu:SINE|122|+,.	8.94481	-2.73422	0.645527	-4.23563	2.27909e-05	0.0050648
chr7|64796760|64797071|AluSx1:Alu:SINE|125|+,.	6.62865	2.04577	0.483307	4.23285	2.30748e-05	0.00509642
chr5|41020117|41020334|MER33:hAT-Charlie:DNA|181|+,.	3.3344	-5.01743	1.18537	-4.23281	2.3079e-05	0.00509642
chr6|44007251|44007545|L2a:L2:LINE|279|-,.	37.4229	-2.0492	0.4844	-4.23039	2.33284e-05	0.00514286
chrX|10784438|10784745|AluSx:Alu:SINE|88|-,.	5.42102	2.51887	0.595578	4.22928	2.34442e-05	0.00515972
chr6|11325073|11325372|AluSx1:Alu:SINE|97|+,.	45.7414	1.54867	0.366467	4.22595	2.37935e-05	0.00522785
chrX|18638686|18640182|L1MB8:L1:LINE|134|+,.	39.1856	-1.29399	0.306369	-4.22362	2.40406e-05	0.00527333
chr2|218136222|218136432|AluSx1:Alu:SINE|105|+,.	56.9195	-1.56427	0.370466	-4.22245	2.41664e-05	0.00529207
chr2|237406898|237407211|AluJo:Alu:SINE|160|-,.	22.3116	1.83435	0.434759	4.21923	2.45136e-05	0.00534003
chr15|99376548|99382379|L1PA5:L1:LINE|59|-,.	9.12637	2.873	0.680991	4.21885	2.45556e-05	0.00534003
chr1|42421676|42422094|MER63B:hAT-Blackjack:DNA|179|+,.	7.93057	-2.19577	0.520665	-4.21724	2.47313e-05	0.00536216
chr8|53512977|53513274|AluSz:Alu:SINE|108|-,.	13.4998	1.8019	0.427569	4.2143	2.50556e-05	0.00542354
chr5|160236016|160236315|AluSx1:Alu:SINE|107|-,.	3.79667	-4.07272	0.96747	-4.20966	2.5575e-05	0.00550873
chr19|54216689|54216866|AluJo:Alu:SINE|164|-,.	114.98	-1.22966	0.292269	-4.20727	2.58471e-05	0.00554914
chr12|109117816|109118049|AluY:Alu:SINE|43|-,.	3.20326	-4.59749	1.09353	-4.20425	2.61949e-05	0.00559637
chr4|123714054|123719211|L1PA7:L1:LINE|91|+,.	16.9729	1.38544	0.329637	4.20294	2.63469e-05	0.00561972
chr2|102047322|102047850|L1MA8:L1:LINE|147|+,.	6.84076	-3.15695	0.751283	-4.20207	2.6448e-05	0.00563214
chr7|106269454|106269610|L4_B_Mam:RTE-X:LINE|298|+,.	519.324	-1.77269	0.422012	-4.20058	2.66236e-05	0.00565122
chr6|28898108|28898411|AluSg:Alu:SINE|69|-,.	21.4477	-1.49445	0.356135	-4.1963	2.7131e-05	0.00574684
chr10|47754947|47755254|AluSc:Alu:SINE|127|-,.	13.074	-1.89569	0.45178	-4.19605	2.71616e-05	0.00574684
chr5|181052209|181052508|L1MB3:L1:LINE|173|+,.	101.493	-1.87315	0.446482	-4.19535	2.72448e-05	0.00575518
chr11|118165463|118165762|AluSx:Alu:SINE|139|-,.	13.9751	2.13015	0.507843	4.1945	2.73471e-05	0.00576751
chr1|225492083|225492338|AluJr:Alu:SINE|133|-,.	44.1731	1.04173	0.248535	4.19147	2.77151e-05	0.00583576
chr11|87730328|87731495|L1MDa:L1:LINE|215|+,.	6.58827	3.3129	0.791262	4.18686	2.82841e-05	0.00593655
chr14|78807477|78807764|AluSg:Alu:SINE|108|+,.	4.53751	3.01988	0.721913	4.18316	2.87486e-05	0.00600831
chr3|168892544|168892929|L1M7:L1:LINE|258|+,.	12.6348	2.28736	0.546818	4.18304	2.87632e-05	0.00600831
chr14|77075419|77075719|AluJb:Alu:SINE|137|-,.	23.4094	-1.93589	0.462996	-4.18123	2.89939e-05	0.00604249
chr4|128658851|128659178|AluSx:Alu:SINE|107|+,.	4.32315	-3.38155	0.808854	-4.18067	2.90648e-05	0.00604249
chr8|26763718|26763935|MER58C:hAT-Charlie:DNA|256|+,.	7.67585	-3.09689	0.741072	-4.17894	2.92876e-05	0.00606959
chr11|121640241|121643107|HERVH-int:ERV1:LTR|100|-,.	8.97533	-2.86536	0.685805	-4.1781	2.93955e-05	0.00608237
chr12|8533338|8533860|L1PA14:L1:LINE|119|+,.	16.6101	-2.09843	0.502893	-4.17271	3.01004e-05	0.00620867
chr8|101788258|101788722|Charlie4a:hAT-Charlie:DNA|168|+,.	12.2362	-3.01091	0.721785	-4.17149	3.0262e-05	0.00622246
chr6|7894117|7894395|AluJb:Alu:SINE|184|-,.	10.4873	1.80926	0.433865	4.17011	3.04458e-05	0.00624072
chr18|13330605|13331415|MER21B:ERVL:LTR|155|+,.	15.7444	2.0063	0.481985	4.16257	3.14687e-05	0.00642034
chr13|37250340|37256381|L1PA3:L1:LINE|26|+,.	8.47817	-2.75729	0.662851	-4.15974	3.18611e-05	0.00648337
chr16|10519793|10520088|AluSz:Alu:SINE|125|-,.	45.289	-1.50042	0.361081	-4.15535	3.24786e-05	0.00658548
chr12|64054736|64054986|L1PA2:L1:LINE|24|-,.	6.8285	-4.60187	1.10759	-4.15487	3.25477e-05	0.00658934
chr2|102044804|102045003|L1PB2:L1:LINE|111|+,.	4.74637	-3.4994	0.842362	-4.15428	3.26319e-05	0.00659621
chr9|85611235|85611352|L1M6:L1:LINE|186|+,.	59.5065	-1.18578	0.285569	-4.15235	3.29073e-05	0.00662802
chr13|109265521|109269052|HERVH-int:ERV1:LTR|96|+,.	107.729	-1.89732	0.456952	-4.15212	3.29406e-05	0.00662802
chr11|85722170|85722473|AluY:Alu:SINE|76|-,.	9.30289	1.99667	0.48092	4.15176	3.29922e-05	0.00662825
chr5|67709169|67710138|L1PA4:L1:LINE|35|+,.	3.87146	-4.4875	1.08097	-4.15138	3.30473e-05	0.00662918
chr7|102315827|102315992|MIR3:MIR:SINE|320|+,.	2.80164	-4.73611	1.14107	-4.15057	3.31645e-05	0.00664256
chrX|94701008|94701158|HERVH-int:ERV1:LTR|140|-,.	12.2092	-2.46033	0.59285	-4.15	3.32471e-05	0.00664896
chr14|91350163|91350459|AluSx1:Alu:SINE|101|-,.	5.96446	2.14502	0.517248	4.14698	3.36886e-05	0.00670984
chr13|37233797|37234921|L1M4a2:L1:LINE|251|+,.	7.82268	-3.12984	0.754743	-4.14689	3.37018e-05	0.00670984
chr9|96589976|96590737|L1MB2:L1:LINE|183|-,.	3.47787	3.29827	0.79601	4.1435	3.42041e-05	0.00675943
chr19|54891073|54891496|LTR101_Mam:ERVL:LTR|330|-,.	41.9561	-2.17369	0.525277	-4.13817	3.50081e-05	0.00689618
chr2|187696981|187698505|THE1C-int:ERVL-MaLR:LTR|126|+,.	6.87789	-3.71721	0.89879	-4.13579	3.53736e-05	0.00695774
chrX|94940512|94941092|L1ME3G:L1:LINE|326|-,.	2.89127	-4.44714	1.07668	-4.13042	3.62106e-05	0.00709054
chr14|77073866|77074257|MLT1F:ERVL-MaLR:LTR|185|-,.	13.2195	-2.22064	0.537926	-4.12815	3.65687e-05	0.00715
chr12|104298443|104298748|AluSg:Alu:SINE|118|+,.	9.73726	-2.26664	0.549131	-4.12768	3.66436e-05	0.00715399
chr21|46599245|46599295|L1M2:L1:LINE|240|+,.	4.32755	2.53541	0.614463	4.12622	3.68777e-05	0.00718902
chr21|32545032|32545332|AluSx1:Alu:SINE|110|-,.	3.26816	3.01992	0.732791	4.12111	3.77047e-05	0.00731226
chr9|2278958|2279810|HERVH-int:ERV1:LTR|98|+,.	5.77148	-3.51206	0.852441	-4.12	3.78873e-05	0.00733145
chr11|131256681|131259865|HERVH-int:ERV1:LTR|105|-,.	13.3741	-4.57743	1.11371	-4.11008	3.9552e-05	0.00757549
chr2|95824349|95826979|L1PA10:L1:LINE|185|-,.	133.087	1.30901	0.318631	4.10823	3.98708e-05	0.00762541
chr17|240296|240750|L1MB7:L1:LINE|216|-,.	4.64287	-4.02508	0.980732	-4.10416	4.05783e-05	0.0077382
chr1|207018522|207018736|MIRb:MIR:SINE|269|-,.	172.706	-1.11824	0.27285	-4.09837	4.16066e-05	0.00789321
chr6|72006343|72012487|L1PA4:L1:LINE|60|+,.	4.37412	3.23081	0.788343	4.09823	4.16314e-05	0.00789321
chr7|3040910|3041151|AluJb:Alu:SINE|141|-,.	8.44922	1.68829	0.41204	4.0974	4.17809e-05	0.00791014
chr5|95805825|95806013|AluSz:Alu:SINE|129|-,.	9.3024	-1.92343	0.469572	-4.09614	4.201e-05	0.00791334
chr11|119415104|119415411|AluSz:Alu:SINE|94|-,.	3.01621	3.75972	0.917884	4.09607	4.20222e-05	0.00791334
chr8|90932911|90933736|L1PB1:L1:LINE|94|+,.	2.44975	-4.57438	1.11706	-4.09503	4.22117e-05	0.00791334
chr16|10397594|10397873|AluJb:Alu:SINE|194|+,.	5.06538	2.25538	0.550788	4.09482	4.2249e-05	0.00791334
chr4|147871818|147872120|AluJb:Alu:SINE|162|+,.	19.7875	1.33906	0.327349	4.09061	4.30233e-05	0.00802241
chr21|37010211|37010517|AluSx:Alu:SINE|105|+,.	20.232	-1.79413	0.438621	-4.09039	4.30649e-05	0.00802241
chr16|10495626|10495934|AluSq2:Alu:SINE|101|+,.	16.3489	-1.676	0.409797	-4.08984	4.31677e-05	0.00802241
chr5|91301922|91302222|AluJr:Alu:SINE|170|-,.	8.80145	-2.3864	0.583545	-4.08949	4.32322e-05	0.00802305
chr21|38304932|38305109|AluSq:Alu:SINE|96|+,.	12.1258	1.66017	0.406195	4.08712	4.36769e-05	0.00809415
chr1|184608124|184608258|L1ME3Cz:L1:LINE|228|+,.	2.6004	-4.66615	1.14218	-4.08531	4.40186e-05	0.00813212
chr16|11541459|11541758|AluSx1:Alu:SINE|97|-,.	12.7968	-2.142	0.524351	-4.08505	4.40674e-05	0.00813212
chr17|76699957|76700262|AluSx:Alu:SINE|85|-,.	4.07409	2.83874	0.694988	4.08459	4.4155e-05	0.00813683
chr2|102009947|102010234|L2a:L2:LINE|279|+,.	2.9456	-4.08439	1.00069	-4.08156	4.47349e-05	0.00821945
chr16|11543053|11543228|AluJo:Alu:SINE|162|-,.	47.1049	-1.73576	0.42527	-4.08154	4.47387e-05	0.00821945
chr13|100160220|100160521|AluSz:Alu:SINE|113|+,.	9.11069	1.92074	0.470895	4.07892	4.52454e-05	0.00825307
chr2|119493632|119493940|AluSq2:Alu:SINE|101|-,.	8.23724	2.4885	0.610108	4.07879	4.52708e-05	0.00825307
chr6|26553502|26553574|tRNA-Ala-GCG:tRNA:tRNA|56|+,.	11.1271	-3.04587	0.746833	-4.07838	4.5351e-05	0.00825307
chr1|51431442|51431746|AluSx:Alu:SINE|115|-,.	12.8274	1.86343	0.457096	4.07668	4.56834e-05	0.00830206
chr3|183546911|183547212|AluSx:Alu:SINE|113|-,.	11.7422	2.0526	0.504225	4.07079	4.6854e-05	0.0084572
chr1|46819026|46819077|L2b:L2:LINE|143|-,.	46.7356	-1.76209	0.432864	-4.07077	4.68589e-05	0.0084572
chr7|74065333|74065636|AluSx1:Alu:SINE|96|+,.	66.2431	1.84844	0.454275	4.06899	4.72178e-05	0.00851028
chr6|25571158|25572346|L1MC4:L1:LINE|274|+,.	4.2361	-3.55263	0.873295	-4.06808	4.74024e-05	0.00853185
chr12|7471615|7477767|L1PA8:L1:LINE|113|+,.	74.5586	-1.53358	0.377018	-4.06766	4.74877e-05	0.00853551
chr3|54431056|54431353|AluSg4:Alu:SINE|104|+,.	6.32395	-3.01644	0.742069	-4.06491	4.80516e-05	0.00862506
chr16|10510749|10511046|AluSz6:Alu:SINE|104|-,.	44.06	-1.62142	0.399062	-4.06307	4.84321e-05	0.00865956
chr2|169570675|169570974|AluSx1:Alu:SINE|130|-,.	6.41124	2.18955	0.538933	4.06275	4.84987e-05	0.00865956
chr19|54307138|54307296|AluSc:Alu:SINE|68|+,.	7.3936	-2.59303	0.638257	-4.06267	4.85143e-05	0.00865956
chr16|11400436|11400740|AluSz:Alu:SINE|135|-,.	18.1601	-2.04964	0.504579	-4.06207	4.86392e-05	0.00865956
chr13|37218286|37218593|AluSx:Alu:SINE|111|+,.	5.24143	-3.19305	0.78646	-4.06004	4.90653e-05	0.00872359
chr19|48707461|48707763|AluSz:Alu:SINE|166|+,.	3.97622	3.69347	0.910008	4.05872	4.93416e-05	0.00875974
chr2|119509986|119510225|L1PA6:L1:LINE|80|-,.	4.37207	3.04553	0.750419	4.05844	4.94019e-05	0.00875974
chr4|121136562|121136878|AluJr:Alu:SINE|136|+,.	3.316	3.50037	0.862922	4.05641	4.9832e-05	0.00881221
chr8|22804479|22804663|L1MB1:L1:LINE|158|-,.	21.6482	-2.38774	0.588943	-4.05427	5.02901e-05	0.00887735
chr12|45777923|45778217|AluSq10:Alu:SINE|68|+,.	5.92499	2.41711	0.596288	4.0536	5.04355e-05	0.00887735
chr7|43621480|43621688|AluJo:Alu:SINE|159|-,.	4.42456	-3.64499	0.899211	-4.05355	5.04469e-05	0.00887735
chr6|5179228|5179844|L1MB3:L1:LINE|160|-,.	7.56118	-1.96472	0.484704	-4.05344	5.04706e-05	0.00887735
chr4|26024918|26025110|Arthur1B:hAT-Tip100:DNA|168|-,.	16.0012	-2.19717	0.542271	-4.0518	5.08261e-05	0.00892793
chr16|50637284|50637580|AluSx:Alu:SINE|101|+,.	25.1562	-1.38088	0.340914	-4.05054	5.11005e-05	0.00896415
chr3|186980481|186980783|AluSc8:Alu:SINE|96|+,.	19.8939	1.88436	0.465303	4.04974	5.12751e-05	0.00897559
chr10|73281194|73281442|AluJb:Alu:SINE|165|-,.	4.50512	2.90072	0.716296	4.04961	5.13024e-05	0.00897559
chr16|10519020|10519271|AluJr:Alu:SINE|163|-,.	4.5172	-3.19222	0.788551	-4.04821	5.16112e-05	0.00901761
chr6|159771392|159771590|L1MEf:L1:LINE|265|+,.	16.4002	-2.11763	0.523178	-4.04763	5.17384e-05	0.00902784
chr10|12668949|12669247|AluSx1:Alu:SINE|134|+,.	7.73277	2.48467	0.613938	4.0471	5.18552e-05	0.00903622
chr10|23445956|23446253|AluSq2:Alu:SINE|81|+,.	6.08386	-3.15339	0.779522	-4.04529	5.22574e-05	0.00909424
chr6|31820374|31820677|AluSg4:Alu:SINE|69|+,.	7.61128	-4.20388	1.04015	-4.04163	5.30816e-05	0.00922546
chr2|119507663|119507946|AluSc:Alu:SINE|111|-,.	4.27707	3.34219	0.827172	4.0405	5.33385e-05	0.0092511
chr13|92241950|92242252|AluSx1:Alu:SINE|142|+,.	6.66135	2.92336	0.72357	4.04019	5.34077e-05	0.0092511
chr2|102448677|102448984|AluJb:Alu:SINE|147|+,.	2.33333	-4.51525	1.11796	-4.03881	5.37224e-05	0.00927548
chr5|80952082|80952717|L1PA6:L1:LINE|55|+,.	3.90837	-5.24858	1.30014	-4.03693	5.41551e-05	0.00932956
chr3|168897709|168898382|L1MDa:L1:LINE|191|+,.	3.62502	3.46069	0.857278	4.03683	5.41776e-05	0.00932956
chr4|121244380|121244698|AluY:Alu:SINE|72|+,.	8.81579	3.27876	0.812833	4.03375	5.48934e-05	0.00940351
chr4|38814309|38814729|MSTA:ERVL-MaLR:LTR|166|-,.	3.64243	-4.00685	0.994373	-4.02952	5.58898e-05	0.00955782
chr12|56550247|56550558|AluJb:Alu:SINE|158|+,.	3.90957	-3.74707	0.930017	-4.02903	5.60073e-05	0.00955782
chr14|77034939|77035263|AluJb:Alu:SINE|161|-,.	7.78553	-2.53819	0.629995	-4.02891	5.60368e-05	0.00955782
chr13|49150664|49150964|AluSc:Alu:SINE|93|+,.	44.7939	1.00157	0.248609	4.0287	5.60851e-05	0.00955782
chr14|56306540|56306726|Charlie15b:hAT-Charlie:DNA|226|-,.	4.43652	-3.36746	0.835959	-4.02826	5.6191e-05	0.00956346
chr11|87603828|87606782|L1M1:L1:LINE|281|+,.	15.5598	2.55166	0.633532	4.02767	5.63329e-05	0.009567
chr3|187015557|187015865|AluJb:Alu:SINE|159|+,.	76.5801	1.5947	0.395976	4.02726	5.64302e-05	0.009567
chr3|167464009|167464313|AluSx1:Alu:SINE|135|-,.	13.5529	2.15231	0.534722	4.0251	5.69502e-05	0.0096303
chr10|6319114|6319642|L1PB4:L1:LINE|150|+,.	4.26863	-3.58216	0.890369	-4.02323	5.74056e-05	0.00966836
chr5|91310611|91310923|AluSx:Alu:SINE|112|-,.	15.6228	-1.83129	0.455247	-4.02262	5.75538e-05	0.00966836
chr8|61661699|61662482|Tigger18a:TcMar-Tigger:DNA|281|+,.	10.2013	-2.09366	0.520504	-4.02236	5.76168e-05	0.00966836
chr3|52981373|52981678|AluJb:Alu:SINE|184|-,.	8.01289	2.21066	0.549644	4.02199	5.77076e-05	0.00967125
chr13|46068545|46068839|L1PA7:L1:LINE|37|-,.	11.5379	-2.72323	0.677294	-4.02075	5.80124e-05	0.00969899
chrX|9564748|9564988|HAL1:L1:LINE|313|+,.	37.8161	-1.46999	0.365649	-4.02022	5.81449e-05	0.0097039
chr2|10690132|10690440|AluSx1:Alu:SINE|62|+,.	13.0442	-1.89656	0.471831	-4.01957	5.83044e-05	0.00970934
chr12|4012703|4012997|AluJb:Alu:SINE|157|+,.	10.0516	2.47835	0.616695	4.01876	5.8506e-05	0.00971829
chr4|81425388|81425910|MER74B:ERVL:LTR|252|+,.	5.58156	-2.84431	0.707957	-4.01763	5.87873e-05	0.00973144
chr4|175941402|175944153|L1PA7:L1:LINE|75|-,.	6.15263	-2.913	0.725057	-4.01761	5.87915e-05	0.00973144
chr4|20336253|20336692|L1PA5:L1:LINE|71|+,.	34.9712	-1.58955	0.395651	-4.01755	5.88074e-05	0.00973144
chr17|5341992|5342355|L1M5:L1:LINE|283|+,.	18.3473	1.64392	0.409523	4.01422	5.96416e-05	0.00982336
chr6|138629369|138629682|AluSq:Alu:SINE|93|-,.	8.30725	2.32212	0.578803	4.01193	6.02236e-05	0.00989105
chr2|189054878|189055182|AluY:Alu:SINE|82|-,.	22.9357	1.40726	0.350817	4.01138	6.03658e-05	0.00990203
chr15|90612916|90613209|AluSx:Alu:SINE|106|+,.	17.062	1.63938	0.408898	4.00926	6.09095e-05	0.00996633
chr18|27089144|27089810|L1PA6:L1:LINE|53|-,.	4.05612	4.00331	0.999156	4.0067	6.15741e-05	0.0100401
chr3|168891299|168891606|AluY:Alu:SINE|75|+,.	7.70328	2.77447	0.692624	4.00573	6.1825e-05	0.010066
chr6|24921463|24921813|L2a:L2:LINE|238|+,.	35.5727	-1.88802	0.47144	-4.00479	6.20717e-05	0.0100936
chr1|20197033|20197329|AluSg:Alu:SINE|61|+,.	5.53523	2.70626	0.675915	4.00384	6.23213e-05	0.0101217
chr7|129360102|129360415|AluSp:Alu:SINE|67|-,.	11.2107	-2.09162	0.522921	-3.99988	6.3375e-05	0.0102801
chr2|100192079|100192499|MLT1L:ERVL-MaLR:LTR|315|-,.	8.00105	-2.45392	0.613863	-3.99751	6.40115e-05	0.0103578
chr19|11098383|11098682|AluJo:Alu:SINE|157|+,.	46.0415	-1.41471	0.354046	-3.99584	6.44665e-05	0.0104186
chr12|65464285|65464467|AluSc:Alu:SINE|159|+,.	125.807	0.935761	0.234269	3.99438	6.48628e-05	0.0104606
chr7|129351008|129351538|Charlie1:hAT-Charlie:DNA|192|-,.	26.4538	-1.78551	0.447013	-3.9943	6.48859e-05	0.0104606
chr2|71635776|71637772|L2a:L2:LINE|276|-,.	3.82657	-3.69176	0.925313	-3.98974	6.61461e-05	0.010638
chr13|39441166|39441285|AluJo:Alu:SINE|169|-,.	11.6682	1.75922	0.440937	3.98973	6.6148e-05	0.010638
chr2|110802691|110803028|L1MA6:L1:LINE|126|+,.	32.2404	-1.85865	0.465959	-3.98887	6.63894e-05	0.0106446
chr13|44517857|44518151|AluJb:Alu:SINE|150|-,.	26.5694	1.72051	0.431344	3.98872	6.6432e-05	0.0106446
chr4|153303181|153303491|AluSx:Alu:SINE|110|+,.	6.72964	2.08551	0.522932	3.98812	6.66001e-05	0.0106571
chr19|4533098|4533396|AluSq:Alu:SINE|77|-,.	5.08086	-3.31397	0.831126	-3.98732	6.68226e-05	0.0106682
chr11|74334907|74335067|AluJr4:Alu:SINE|188|-,.	65.5071	1.1138	0.279547	3.98431	6.76753e-05	0.010752
chr7|37905805|37906265|L1ME4a:L1:LINE|297|+,.	18.9299	1.86222	0.467447	3.98382	6.78169e-05	0.0107615
chr5|14537282|14538375|L1M2:L1:LINE|146|-,.	3.87815	-3.72973	0.936392	-3.98309	6.80252e-05	0.0107815
chr14|35050011|35050308|AluSz:Alu:SINE|125|-,.	83.6348	-1.00682	0.252904	-3.98104	6.86141e-05	0.0108618
chr1|42417675|42417952|AluSc8:Alu:SINE|87|+,.	43.6961	-1.32094	0.331982	-3.97894	6.92224e-05	0.0109336
chr13|37215271|37215582|AluSx1:Alu:SINE|125|+,.	5.08102	-2.99647	0.753204	-3.9783	6.94108e-05	0.0109368
chr6|136021363|136021659|AluSq2:Alu:SINE|105|+,.	3.89516	3.03721	0.76366	3.97718	6.97384e-05	0.0109474
chr6|36079718|36079835|MER3:hAT-Charlie:DNA|215|+,.	36.8568	-1.20647	0.303431	-3.97609	7.00576e-05	0.0109844
chr2|197501861|197502005|AluJo:Alu:SINE|167|+,.	3.69393	-5.15449	1.29679	-3.97479	7.04405e-05	0.0109891
chr2|102017558|102017874|MER58B:hAT-Charlie:DNA|260|+,.	7.04338	-2.76704	0.696178	-3.97461	7.04945e-05	0.0109891
chr11|5729114|5729419|AluY:Alu:SINE|62|-,.	6.00366	2.90902	0.731907	3.97457	7.0506e-05	0.0109891
chr6|12958894|12959206|AluSz:Alu:SINE|119|+,.	22.0587	-1.71643	0.43191	-3.97405	7.06612e-05	0.0109899
chr2|102024818|102025063|ORSL-2a:hAT-Tip100:DNA|267|-,.	8.23047	-2.45556	0.617955	-3.97369	7.07669e-05	0.0109907
chr11|16996654|16996948|AluY:Alu:SINE|54|+,.	30.2179	-1.37215	0.34539	-3.97276	7.10434e-05	0.0110206
chrX|11218382|11218900|L1PA7:L1:LINE|93|-,.	7.08309	-2.42036	0.609322	-3.97222	7.12072e-05	0.011033
chr8|30377918|30378290|MLT1F2-int:ERVL-MaLR:LTR|254|-,.	5.40361	-2.94338	0.741397	-3.97004	7.18597e-05	0.0111184
chr12|32876529|32876828|AluJb:Alu:SINE|164|-,.	2.3848	4.10661	1.03448	3.96974	7.19511e-05	0.0111184
chr9|35431503|35432337|L1MB7:L1:LINE|194|+,.	17.4543	-2.12749	0.53596	-3.96949	7.20277e-05	0.0111184
chr9|121301344|121301655|AluSx:Alu:SINE|103|+,.	38.5274	1.13491	0.285924	3.96926	7.20966e-05	0.0111184
chr8|23109789|23110095|AluJb:Alu:SINE|160|+,.	25.0111	-1.7352	0.437328	-3.96774	7.25573e-05	0.0111763
chr3|57525753|57526062|AluSz:Alu:SINE|110|-,.	2.78237	3.73472	0.941542	3.9666	7.29047e-05	0.0112167
chr2|71342115|71342237|AluSx3:Alu:SINE|90|+,.	58.9336	1.32058	0.332979	3.96596	7.31014e-05	0.0112338
chr14|102080573|102080695|AluSp:Alu:SINE|115|-,.	5.56597	-3.50159	0.883298	-3.96423	7.36341e-05	0.0112976
chr6|41219284|41221249|L1M2:L1:LINE|184|-,.	2.77667	-4.3659	1.10137	-3.96405	7.36889e-05	0.0112976
chr4|76979601|76979837|AluSx1:Alu:SINE|102|+,.	17.5784	1.79082	0.451824	3.96354	7.38454e-05	0.0113084
chr14|50923271|50923587|AluSx:Alu:SINE|124|-,.	18.2327	-1.98298	0.500455	-3.96235	7.42152e-05	0.0113386
chr10|99073656|99076395|L1MB1:L1:LINE|166|-,.	7.85248	2.3086	0.582692	3.96196	7.43377e-05	0.0113441
chr10|123989043|123990176|L1MA6:L1:LINE|140|-,.	8.20895	-2.80396	0.708352	-3.95842	7.54465e-05	0.0114897
chr3|183533362|183533570|AluJo:Alu:SINE|188|-,.	29.4999	1.47076	0.371558	3.95836	7.54664e-05	0.0114897
chr2|102102434|102103162|L1PA15:L1:LINE|126|+,.	13.2506	-2.32461	0.587474	-3.95695	7.59128e-05	0.0115309
chr11|78358584|78359804|L1MEd:L1:LINE|265|+,.	4.59857	-4.02757	1.01815	-3.95576	7.6291e-05	0.0115621
chr9|115020031|115020335|AluJo:Alu:SINE|135|-,.	14.7241	1.9973	0.50491	3.95575	7.62964e-05	0.0115621
chr7|129362656|129362838|MIR3:MIR:SINE|266|-,.	34.3426	-1.58066	0.399655	-3.95506	7.65163e-05	0.0115691
chr3|196671992|196672304|AluY:Alu:SINE|51|+,.	12.2195	-2.53757	0.642143	-3.95171	7.75935e-05	0.0117185
chr18|14342188|14342577|LTR46:ERV1:LTR|187|+,.	3.77257	2.79037	0.706248	3.95098	7.78323e-05	0.0117375
chr2|173222007|173222227|AluJo:Alu:SINE|173|+,.	83.5271	1.0188	0.257877	3.95072	7.79161e-05	0.0117375
chr10|113756476|113756827|L2c:L2:LINE|338|-,.	3.70864	4.15249	1.05113	3.9505	7.79874e-05	0.0117375
chr4|180267083|180269477|L1MD1:L1:LINE|210|+,.	7.29622	3.12281	0.790838	3.94873	7.85665e-05	0.0117976
chr2|179564732|179565003|L2c:L2:LINE|350|+,.	2.64774	-4.69312	1.18862	-3.94839	7.86798e-05	0.011799
chr11|108231418|108231722|AluSq2:Alu:SINE|92|+,.	13.4466	1.63131	0.413205	3.94796	7.88205e-05	0.011799
chr1|9173225|9173481|AluJb:Alu:SINE|121|-,.	17.9221	1.61285	0.408535	3.94788	7.8845e-05	0.011799
chr6|31863223|31863524|AluSx:Alu:SINE|73|-,.	95.3568	1.48621	0.376517	3.94725	7.90548e-05	0.0118169
chr12|49510281|49510580|AluJb:Alu:SINE|137|+,.	18.2824	1.30596	0.330931	3.94633	7.93568e-05	0.0118486
chrX|155271242|155273085|L1MA3:L1:LINE|132|-,.	54.1357	-1.13433	0.287474	-3.94584	7.95207e-05	0.0118541
chr19|43362883|43363221|Tigger3a:TcMar-Tigger:DNA|225|-,.	20.1754	-2.27974	0.577781	-3.94568	7.95741e-05	0.0118541
chr14|77074257|77074719|MLT1C:ERVL-MaLR:LTR|226|-,.	10.5163	-2.5042	0.63484	-3.94462	7.99258e-05	0.0118901
chr2|238859229|238859563|L1MB5:L1:LINE|226|+,.	30.9104	-1.45791	0.369705	-3.94344	8.03225e-05	0.0118987
chr2|189172958|189173272|AluSx1:Alu:SINE|112|-,.	38.24	1.3828	0.350663	3.94338	8.03422e-05	0.0118987
chr20|37917031|37917343|AluSg7:Alu:SINE|112|+,.	9.32771	2.65734	0.673883	3.94333	8.03571e-05	0.0118987
chr2|71678310|71678711|L1MB4:L1:LINE|187|+,.	10.3031	-2.34239	0.594081	-3.94288	8.05077e-05	0.0118987
chr9|70382437|70383855|L2a:L2:LINE|318|+,.	57.047	-1.70779	0.433416	-3.94031	8.13747e-05	0.0120134
chr10|46541706|46541841|MER96B:hAT-Tip100:DNA|159|+,.	155.24	-1.69426	0.430183	-3.93847	8.20024e-05	0.0120789
chr7|55482347|55482638|AluYk3:Alu:SINE|69|-,.	25.2291	1.26643	0.321671	3.93705	8.24893e-05	0.0121234
chr4|99060101|99060360|L1MB3:L1:LINE|174|-,.	8.95027	-2.56539	0.651945	-3.93498	8.32039e-05	0.0122148
chr19|11104722|11104795|MER83:ERV1:LTR|120|+,.	3.58042	-3.99004	1.01414	-3.93442	8.33964e-05	0.0122294
chr4|121073822|121075070|L2c:L2:LINE|319|-,.	5.62993	3.50392	0.890717	3.93382	8.36068e-05	0.0122466
chr11|73304782|73305131|MER47A:TcMar-Tigger:DNA|133|-,.	21.4479	-1.89419	0.481727	-3.93208	8.42125e-05	0.0123079
chr6|24799274|24799944|L2a:L2:LINE|241|+,.	5.56692	-2.54794	0.64807	-3.93158	8.43885e-05	0.0123199
chr9|64865393|64865694|AluY:Alu:SINE|76|-,.	9.31492	2.57381	0.655017	3.92937	8.51675e-05	0.0124198
chr4|153326698|153327006|AluSx1:Alu:SINE|123|+,.	11.0314	1.66969	0.425125	3.92752	8.58272e-05	0.0125021
chr1|147186581|147186676|L2c:L2:LINE|171|-,.	4.25668	-3.85864	0.98353	-3.92325	8.73613e-05	0.0127055
chr16|57689259|57689383|L2a:L2:LINE|306|+,.	50.9575	-1.68798	0.430268	-3.9231	8.74165e-05	0.0127055
chr20|33285431|33285741|AluY:Alu:SINE|65|+,.	25.138	4.46024	1.13705	3.92263	8.7587e-05	0.0127061
chr6|133771233|133771640|L2:L2:LINE|378|-,.	3.90325	-3.48807	0.889555	-3.92114	8.81324e-05	0.0127672
chr1|228949631|228949779|HERVH-int:ERV1:LTR|155|+,.	7.5155	-2.65556	0.677328	-3.92063	8.83163e-05	0.0127769
chr19|43662990|43663179|L2c:L2:LINE|296|+,.	8.29668	-2.56862	0.655195	-3.92039	8.84041e-05	0.0127769
chr1|14697008|14697359|AluJo:Alu:SINE|151|+,.	18.6896	1.951	0.497685	3.92016	8.84914e-05	0.0127769
chr1|202237803|202237986|MIRc:MIR:SINE|219|+,.	3.1885	4.43129	1.13051	3.91973	8.86486e-05	0.0127801
chr22|24691085|24691536|LTR7:ERV1:LTR|60|-,.	49.5187	-1.55974	0.397938	-3.91957	8.87083e-05	0.0127801
chr16|85098371|85098569|MIRb:MIR:SINE|208|-,.	23.8179	2.27764	0.581302	3.91818	8.92204e-05	0.0128118
chr2|71547365|71547669|AluSq:Alu:SINE|132|+,.	12.5579	-2.02598	0.51736	-3.91599	9.00356e-05	0.0129147
chr20|45248668|45251057|L1M2:L1:LINE|166|+,.	3.70169	-4.0195	1.02659	-3.91541	9.02517e-05	0.0129316
chr3|138032139|138032441|AluJb:Alu:SINE|119|+,.	665.059	-1.322	0.337764	-3.91396	9.07931e-05	0.012995
chr1|27579042|27579252|AluJr:Alu:SINE|167|-,.	18.0883	1.44911	0.370439	3.91187	9.1586e-05	0.01308
chr2|187811642|187813119|L1PB1:L1:LINE|90|+,.	22.3497	-1.91801	0.490511	-3.91023	9.22079e-05	0.0131545
chr19|57869013|57869322|AluYm1:Alu:SINE|81|+,.	29.8796	1.08288	0.276971	3.90972	9.24024e-05	0.0131679
chr3|167461614|167461908|AluJo:Alu:SINE|150|-,.	5.45342	3.47046	0.88797	3.90831	9.29446e-05	0.0132165
chr19|29212459|29212642|MIRb:MIR:SINE|315|-,.	14.3148	-1.32826	0.339955	-3.90717	9.3384e-05	0.0132575
chr19|47342943|47343392|MLT1D:ERVL-MaLR:LTR|170|+,.	41.851	-1.52061	0.389196	-3.90704	9.34341e-05	0.0132575
chr19|48241824|48242083|L1MB8:L1:LINE|204|-,.	8.00166	-2.05213	0.525873	-3.90233	9.52719e-05	0.0134394
chr3|102769608|102770034|Tigger1:TcMar-Tigger:DNA|168|-,.	5.66668	-3.43163	0.879477	-3.9019	9.54421e-05	0.0134394
chr17|76376009|76376307|AluSg:Alu:SINE|74|+,.	2.97567	-4.85331	1.24385	-3.90184	9.54638e-05	0.0134394
chr7|106247442|106247691|L2:L2:LINE|317|+,.	2.85135	-4.41326	1.13111	-3.90171	9.55171e-05	0.0134394
chr16|28605277|28605571|AluJb:Alu:SINE|238|-,.	21.8114	-1.51749	0.388935	-3.90166	9.55347e-05	0.0134394
chr1|111773409|111773720|AluSx1:Alu:SINE|119|-,.	32.3657	1.68799	0.432835	3.89984	9.62574e-05	0.0135121
chr22|41768099|41768406|AluSx3:Alu:SINE|88|+,.	3.48817	3.45437	0.886026	3.89872	9.67006e-05	0.0135599
chr6|152516577|152516885|AluJb:Alu:SINE|156|-,.	11.2034	-1.84541	0.473422	-3.89803	9.69785e-05	0.0135719
chr14|95249579|95249841|AluSc8:Alu:SINE|107|-,.	9.99009	1.81441	0.465474	3.89799	9.69929e-05	0.0135719
chr11|87384103|87386522|L1PA15-16:L1:LINE|155|+,.	11.4218	2.74268	0.703838	3.89675	9.74929e-05	0.0136273
chr7|120855193|120855389|MIR3:MIR:SINE|299|+,.	13.7712	-1.87435	0.48107	-3.89622	9.77073e-05	0.0136283
chr19|53815225|53815525|AluSg:Alu:SINE|100|-,.	4.44399	-2.93298	0.753164	-3.89422	9.8517e-05	0.0137267
chr1|206009145|206009903|L1MC5a:L1:LINE|241|+,.	560.517	1.27706	0.328063	3.89273	9.91236e-05	0.0137966
chr3|186997479|186997773|AluJb:Alu:SINE|170|+,.	48.1156	1.62691	0.418017	3.89198	9.94285e-05	0.0138243
chr21|14909191|14909527|AluJb:Alu:SINE|134|-,.	3.7425	3.34132	0.859882	3.88579	0.000101999	0.0141369
chr1|160544145|160544444|AluSx3:Alu:SINE|90|-,.	117.894	1.10015	0.283292	3.88347	0.000102978	0.0142575
chr4|175901628|175901927|AluSx1:Alu:SINE|124|-,.	7.76808	-1.983	0.511304	-3.87832	0.000105179	0.0144897
chr20|33294932|33295246|AluSx:Alu:SINE|121|+,.	7.52939	5.95825	1.53635	3.8782	0.000105234	0.0144897
chr17|78427689|78427988|AluSq2:Alu:SINE|80|+,.	18.4337	-1.43163	0.369199	-3.87766	0.000105467	0.0144897
chr11|5704210|5704482|L1MB7:L1:LINE|266|-,.	4.42608	3.82978	0.98774	3.87731	0.000105616	0.0144897
chr2|189175544|189175852|AluSz6:Alu:SINE|114|-,.	10.8665	2.1475	0.553981	3.87649	0.000105973	0.0145073
chr20|53285428|53285746|AluSz:Alu:SINE|123|+,.	5.05015	2.573	0.663773	3.87633	0.000106043	0.0145073
chr2|235816156|235816466|AluY:Alu:SINE|84|+,.	7.34053	1.76552	0.455532	3.87573	0.000106306	0.0145193
chr8|30523095|30523391|AluSz6:Alu:SINE|112|+,.	16.1009	1.63914	0.422953	3.87546	0.000106423	0.0145202
chr7|106457146|106457455|AluSx:Alu:SINE|120|+,.	2.73122	-3.9781	1.02656	-3.87516	0.000106553	0.014523
chr1|6060619|6060922|AluSc:Alu:SINE|86|+,.	10.7095	1.78216	0.460625	3.86901	0.00010928	0.0148178
chr12|7508348|7510439|L1PA4:L1:LINE|60|-,.	2.61087	3.86041	0.997972	3.86826	0.000109615	0.0148225
chr2|189059567|189059884|AluSz:Alu:SINE|134|-,.	6.37273	1.9301	0.49897	3.86817	0.000109654	0.0148225
chr7|44769804|44769931|L1ME3B:L1:LINE|222|+,.	19.4315	1.32197	0.341859	3.86701	0.000110179	0.0148629
chr19|54177283|54177594|AluY:Alu:SINE|80|-,.	12.5159	-1.59495	0.412582	-3.86578	0.000110733	0.0149224
chr11|27000269|27000443|L1ME4a:L1:LINE|284|-,.	4.2102	-3.52347	0.911949	-3.86367	0.000111698	0.0150216
chr11|78411185|78411739|L1MD1:L1:LINE|165|+,.	15.7104	-1.71908	0.445403	-3.85962	0.000113565	0.0151949
chr12|95002467|95002674|L1M5:L1:LINE|272|-,.	14.7279	-1.80115	0.466718	-3.85919	0.000113765	0.0152062
chr1|36471039|36471346|AluSx1:Alu:SINE|88|-,.	6.54641	-1.85923	0.481894	-3.85818	0.000114233	0.0152533
chr7|138803496|138803800|AluSz:Alu:SINE|109|+,.	16.0362	2.88998	0.749137	3.85774	0.00011444	0.0152654
chr4|102313887|102314972|L2a:L2:LINE|286|+,.	4.12316	-3.53657	0.916951	-3.85688	0.000114842	0.0153035
chr1|17351222|17351309|L2a:L2:LINE|269|-,.	2.4298	-4.57053	1.18525	-3.85618	0.000115172	0.0153319
chr19|11128745|11129050|AluJb:Alu:SINE|144|+,.	4.23696	-3.85512	1.0004	-3.85358	0.000116403	0.0154664
chr20|53501700|53502010|AluSc5:Alu:SINE|107|-,.	4.31201	3.7322	0.968509	3.85355	0.000116418	0.0154664
chr6|29488282|29488582|AluSx3:Alu:SINE|97|-,.	6.7124	3.50333	0.90937	3.85248	0.000116926	0.0154948
chr6|138647602|138647893|AluSz:Alu:SINE|82|-,.	11.3496	1.94353	0.504503	3.85236	0.000116985	0.0154948
chr16|8857756|8858061|AluY:Alu:SINE|66|-,.	29.1106	-1.37757	0.357694	-3.85124	0.000117521	0.0155501
chr5|34362073|34362447|L1ME1:L1:LINE|262|+,.	4.20267	-4.60697	1.1967	-3.84973	0.00011825	0.0156045
chr10|87041901|87042198|AluSx1:Alu:SINE|138|-,.	7.0133	-2.0107	0.522417	-3.84884	0.000118678	0.0156251
chr7|80551293|80551585|AluYm1:Alu:SINE|24|+,.	4.58309	-3.95687	1.02847	-3.84734	0.000119409	0.0157049
chr4|86091677|86091971|AluSc5:Alu:SINE|112|-,.	15.6093	1.55789	0.405048	3.84617	0.000119976	0.0157638
chr9|128663641|128663950|AluJb:Alu:SINE|162|-,.	10.4337	1.66615	0.433246	3.84574	0.000120189	0.0157687
chr1|117103672|117103981|AluSc:Alu:SINE|74|+,.	13.1862	1.65875	0.431337	3.84561	0.000120254	0.0157687
chr2|69922597|69922896|AluSx:Alu:SINE|97|+,.	30.9841	-1.32128	0.343604	-3.84536	0.000120376	0.015769
chr19|10276263|10276567|AluY:Alu:SINE|49|+,.	20.3234	-1.60785	0.418153	-3.84511	0.000120497	0.0157691
chr9|92465833|92466132|AluSx1:Alu:SINE|100|-,.	1.71581	4.70344	1.22357	3.84404	0.000121023	0.0158065
chr17|6826699|6826994|AluY:Alu:SINE|95|-,.	4.02074	3.77984	0.983499	3.84326	0.000121411	0.0158414
chr19|53579646|53580087|L1M5:L1:LINE|240|+,.	50.953	-1.61059	0.41918	-3.84223	0.000121922	0.0158923
chr17|35512150|35512273|AluYc:Alu:SINE|41|-,.	5.83967	2.67582	0.696469	3.84197	0.000122048	0.015893
chr11|59774176|59774331|MIRc:MIR:SINE|364|+,.	15.7326	-1.49238	0.388655	-3.83986	0.000123104	0.0160146
chr22|29590243|29590553|AluSg:Alu:SINE|119|+,.	8.36764	-3.16264	0.82397	-3.83829	0.000123894	0.0160873
chr3|9213534|9214117|L2a:L2:LINE|293|+,.	4.19032	3.23539	0.843222	3.83693	0.000124581	0.0161587
chr3|151684786|151685090|AluSx:Alu:SINE|151|-,.	5.21222	3.14335	0.81934	3.83644	0.000124828	0.0161589
chr22|40091330|40091476|L1MC5:L1:LINE|207|+,.	9.1012	1.84266	0.480366	3.83595	0.00012508	0.0161615
chr4|54292698|54293044|L1PA15:L1:LINE|119|+,.	14.6282	-1.64897	0.429876	-3.83592	0.000125094	0.0161615
chr2|86084659|86084790|AluSx3:Alu:SINE|92|-,.	7.07754	1.93848	0.505463	3.83506	0.000125535	0.0161924
chr21|32751853|32752334|HAL1:L1:LINE|296|-,.	6.79968	1.89222	0.493567	3.83377	0.000126193	0.0162555
chrX|153230310|153230397|L1ME1:L1:LINE|222|-,.	3.13953	-3.80006	0.991306	-3.83339	0.000126391	0.016265
chr2|171323226|171323533|AluSz6:Alu:SINE|163|-,.	27.436	1.06692	0.278349	3.83303	0.000126577	0.0162731
chr2|145181244|145181564|AluJo:Alu:SINE|169|+,.	2.6004	3.38532	0.88407	3.82924	0.000128537	0.0164867
chr16|84157250|84157531|AluSz6:Alu:SINE|100|+,.	7.22476	2.92599	0.764152	3.82906	0.000128634	0.0164867
chr6|52668792|52669231|Charlie4a:hAT-Charlie:DNA|183|+,.	11.8744	1.6118	0.420961	3.82886	0.000128741	0.0164867
chr6|48084721|48085033|AluSx3:Alu:SINE|115|-,.	6.99542	2.96657	0.775017	3.82775	0.000129322	0.016545
chr4|139132324|139132841|L1ME1:L1:LINE|236|-,.	20.596	-1.42721	0.372917	-3.82715	0.000129634	0.0165688
chr15|73928477|73928926|MER96B:hAT-Tip100:DNA|184|-,.	5.03074	3.02672	0.791136	3.82579	0.000130354	0.0166447
chr2|42488542|42488849|AluSx1:Alu:SINE|85|-,.	4.95759	-2.61756	0.68437	-3.82478	0.000130889	0.0166967
chr6|132712139|132712448|AluSp:Alu:SINE|120|-,.	10.1138	-1.9357	0.506147	-3.82437	0.000131106	0.0167082
chr13|102281733|102281867|L2:L2:LINE|325|+,.	18.3027	1.67318	0.437565	3.82384	0.000131391	0.0167283
chr12|12939684|12940393|L1MB2:L1:LINE|135|+,.	15.5578	-1.87068	0.489306	-3.82313	0.000131771	0.0167604
chr4|184753405|184754330|L1MB3:L1:LINE|160|+,.	4.32113	-3.61735	0.946418	-3.82214	0.000132297	0.0168111
chr4|128208047|128208357|AluSz6:Alu:SINE|123|+,.	6.0502	2.5101	0.656852	3.82141	0.000132692	0.0168373
chr6|31831663|31831953|AluSx:Alu:SINE|131|+,.	6.56882	-4.50363	1.17856	-3.82128	0.000132759	0.0168373
chr13|41384528|41384618|L2a:L2:LINE|188|-,.	60.9401	-4.67632	1.22393	-3.82073	0.000133055	0.0168585
chr6|113616311|113617145|L1ME2:L1:LINE|233|+,.	3.21456	3.89917	1.02082	3.81964	0.000133648	0.0169173
chr17|76624720|76624926|LTR37A:ERV1:LTR|228|-,.	29.4015	1.81237	0.474634	3.81845	0.000134295	0.0169373
chr2|95826981|95830764|L1PA12:L1:LINE|160|-,.	149.137	1.09947	0.28794	3.8184	0.000134322	0.0169373
chr16|10500031|10500310|AluJb:Alu:SINE|176|-,.	4.1629	-3.77597	0.98921	-3.81716	0.000134996	0.017006
chr14|93183223|93184271|MamGyp-int:Gypsy:LTR|314|-,.	8.98574	-1.66899	0.437437	-3.81538	0.000135975	0.0170945
chr2|168614418|168618499|L1PB1:L1:LINE|95|+,.	23.6291	1.62614	0.426261	3.81488	0.000136247	0.0170945
chr1|207595272|207595619|HAL1ME:L1:LINE|331|+,.	4.99341	-3.15401	0.826854	-3.81447	0.000136475	0.0170945
chr19|46331317|46331431|MIR3:MIR:SINE|325|-,.	16.0661	-1.6245	0.425901	-3.81427	0.000136589	0.0170945
chr19|38610372|38610685|AluSz:Alu:SINE|117|-,.	11.7245	1.94443	0.509783	3.81423	0.000136609	0.0170945
chr18|69143608|69143955|L1ME3A:L1:LINE|249|+,.	9.90327	2.252	0.590643	3.81279	0.000137409	0.0171755
chr3|183078752|183079123|THE1B:ERVL-MaLR:LTR|122|-,.	5.58557	-2.83006	0.742294	-3.81259	0.000137518	0.0171755
chr6|26577103|26577193|tRNA-Tyr-TAC:tRNA:tRNA|40|+,.	9.84427	-2.30965	0.606003	-3.81129	0.000138241	0.0172494
chr3|138045310|138045616|AluSx:Alu:SINE|98|-,.	11.3311	2.0644	0.541886	3.80966	0.000139157	0.017299
chr1|207599143|207599722|L1ME3G:L1:LINE|289|+,.	4.70879	-3.02808	0.794965	-3.80908	0.000139487	0.0173226
chr19|48811211|48811514|AluSx1:Alu:SINE|76|+,.	16.8899	-1.72642	0.453304	-3.80853	0.000139795	0.0173305
chr9|5625222|5625511|AluJb:Alu:SINE|176|-,.	8.6137	1.9872	0.521807	3.80831	0.00013992	0.0173305
chr22|40535341|40535652|AluJb:Alu:SINE|142|-,.	81.7385	0.894183	0.234801	3.80826	0.000139946	0.0173305
chr14|74498195|74498340|L1ME4b:L1:LINE|168|-,.	626.899	1.54642	0.406151	3.8075	0.000140379	0.0173677
chr14|56345951|56346084|Tigger4:TcMar-Tigger:DNA|110|+,.	19.2241	-1.60547	0.421757	-3.80662	0.000140881	0.0174134
chr15|32934589|32934906|AluSx1:Alu:SINE|120|-,.	4.2338	2.27236	0.597071	3.80584	0.000141324	0.0174414
chr19|53792315|53792614|AluSc8:Alu:SINE|87|-,.	10.8524	-1.58126	0.415577	-3.80497	0.000141821	0.0174735
chr6|7292551|7292684|FLAM_A:Alu:SINE|196|-,.	9.39244	1.92632	0.506281	3.80484	0.000141899	0.0174735
chr2|64446003|64447025|L1MA4A:L1:LINE|98|+,.	4.80628	-2.78347	0.731699	-3.80413	0.000142306	0.0174998
chr19|16817693|16818025|Charlie15b:hAT-Charlie:DNA|302|+,.	8.0026	3.3132	0.870979	3.804	0.000142379	0.0174998
chr12|56787457|56787800|Tigger15a:TcMar-Tigger:DNA|295|-,.	634.746	-1.30749	0.343816	-3.80287	0.000143029	0.0175633
chr22|33796767|33797063|AluSz:Alu:SINE|128|-,.	13.0329	1.57945	0.415395	3.80229	0.000143364	0.017588
chr1|55023170|55026144|HERVH-int:ERV1:LTR|102|+,.	5.54864	-2.74482	0.722076	-3.8013	0.00014394	0.0176422
chr5|181054895|181055062|MamTip2:hAT-Tip100:DNA|382|-,.	14.5185	-1.97503	0.519672	-3.80053	0.000144384	0.0176802
chr14|74060169|74060298|AluJo:Alu:SINE|163|-,.	103.995	-0.947347	0.249285	-3.80025	0.000144547	0.0176836
chr7|107947974|107948285|AluSz:Alu:SINE|100|-,.	64.9027	1.18135	0.310887	3.79994	0.000144728	0.0176893
chr17|1482210|1482426|L2a:L2:LINE|261|+,.	6.27624	-2.33436	0.614861	-3.79656	0.000146717	0.0179064
chr15|58339830|58339960|AluJo:Alu:SINE|200|-,.	2.64981	-4.29641	1.13235	-3.79425	0.000148092	0.0179875
chr8|55912443|55912752|AluSx:Alu:SINE|117|+,.	11.3783	-1.68359	0.443727	-3.79419	0.000148127	0.0179875
chr19|10273505|10273674|AluJr4:Alu:SINE|132|+,.	10.6423	-2.57562	0.678902	-3.79381	0.000148354	0.0179985
chr9|115019668|115019879|MIR:MIR:SINE|257|-,.	4.15702	2.46728	0.651291	3.78829	0.000151688	0.0183436
chr11|103069076|103072205|L1MDa:L1:LINE|206|+,.	3.31953	3.3297	0.879298	3.78677	0.000152617	0.0183839
chr16|50636520|50636693|MIR:MIR:SINE|235|+,.	13.9558	-2.03255	0.536842	-3.78612	0.000153015	0.0183839
chr2|179559663|179560121|L1MA9:L1:LINE|193|-,.	13.2494	-2.06945	0.546601	-3.78604	0.00015307	0.0183839
chr4|77037079|77037374|AluSz:Alu:SINE|129|+,.	311.111	0.81004	0.214009	3.78508	0.000153657	0.0184376
chr2|95821035|95823555|L1PA2:L1:LINE|17|-,.	42.8478	1.14884	0.303699	3.78281	0.000155067	0.0185375
chr10|84170977|84171612|Harlequin-int:ERV1:LTR|86|-,.	3.46464	4.08471	1.07999	3.78216	0.000155473	0.0185375
chr7|43678242|43678957|L1M4:L1:LINE|161|+,.	3.55432	-3.67581	0.97283	-3.77847	0.000157796	0.0187629
chr2|166440762|166440852|MER44B:TcMar-Tigger:DNA|211|-,.	5.48141	-3.77265	0.998782	-3.77725	0.000158569	0.018832
chr6|129064117|129065704|L1M2:L1:LINE|159|+,.	36.5892	1.71213	0.453292	3.7771	0.000158664	0.018832
chr20|57619830|57620134|AluSz:Alu:SINE|128|-,.	6.7558	1.71136	0.453529	3.77342	0.000161025	0.0190434
chr7|28765956|28766167|MIRb:MIR:SINE|285|+,.	8.10108	-2.29823	0.609242	-3.77228	0.000161763	0.0191134
chr17|43263520|43263818|AluSz:Alu:SINE|131|-,.	113.466	1.46258	0.387873	3.77077	0.000162743	0.019212
chr13|79014934|79016467|L1PA16:L1:LINE|131|-,.	3.88626	-3.75979	0.997195	-3.77037	0.000163007	0.0192259
chr18|59473085|59473660|HAL1:L1:LINE|246|-,.	28.2539	-1.63411	0.433547	-3.76916	0.000163801	0.0193022
chr14|74537742|74538054|AluSx:Alu:SINE|119|-,.	4.96953	2.85933	0.758706	3.76869	0.000164107	0.019321
chr1|32970395|32970696|AluSx:Alu:SINE|130|-,.	2.81143	3.56997	0.94784	3.76643	0.000165599	0.0194444
chr11|87687665|87690163|L1PA10:L1:LINE|87|+,.	3.63639	3.31974	0.881643	3.7654	0.000166282	0.0194897
chr16|10517198|10517508|AluSx1:Alu:SINE|119|-,.	81.5612	-1.06916	0.284032	-3.76422	0.00016707	0.0195298
chr20|646628|646931|L1MD3:L1:LINE|143|-,.	369.384	-1.14571	0.30442	-3.76358	0.000167497	0.019545
chr15|56398989|56405142|L1PA6:L1:LINE|70|+,.	7.25732	2.32718	0.618487	3.7627	0.000168088	0.0195867
chr3|187007158|187008714|L1MEf:L1:LINE|261|+,.	69.9933	1.61104	0.428171	3.7626	0.000168153	0.0195867
chr10|1563629|1564279|L1PA3:L1:LINE|17|-,.	3.01104	-4.8625	1.29288	-3.76098	0.00016925	0.0196621
chr1|206767725|206768029|AluSz:Alu:SINE|89|-,.	10.9786	-2.08488	0.554488	-3.76001	0.000169908	0.0197212
chr14|77065489|77065804|AluSz:Alu:SINE|102|+,.	2.57398	-4.64929	1.23684	-3.75901	0.000170585	0.0197822
chr14|75055672|75056359|L1MB7:L1:LINE|134|+,.	4.13025	-3.56859	0.949554	-3.75817	0.000171158	0.0197963
chr12|7920830|7920912|L1PA8:L1:LINE|98|+,.	49.834	-1.25927	0.335147	-3.75736	0.000171713	0.019843
chr12|9121292|9121569|AluSc:Alu:SINE|101|+,.	4.93623	2.2462	0.598092	3.75561	0.000172921	0.0199476
chr20|19946433|19946740|AluSz6:Alu:SINE|137|+,.	21.6178	-1.36833	0.36444	-3.75461	0.000173613	0.0199866
chr1|205924796|205925092|AluJr:Alu:SINE|193|-,.	5.4873	-2.79711	0.74501	-3.75446	0.000173716	0.0199866
chr12|101789475|101789783|AluJb:Alu:SINE|156|-,.	13.2603	1.35398	0.36074	3.75333	0.000174501	0.0200418
chr14|75059743|75060125|L1MB3:L1:LINE|157|+,.	3.7166	-3.39368	0.904293	-3.75285	0.000174835	0.0200626
chr2|200671155|200671395|L1MB7:L1:LINE|163|+,.	61.3326	-1.40392	0.374149	-3.75231	0.000175213	0.0200885
chr16|8865945|8866233|AluJo:Alu:SINE|142|-,.	8.26574	-2.00189	0.533807	-3.75022	0.000176683	0.0202393
chr11|5772091|5772704|L1MA2:L1:LINE|88|-,.	6.01427	2.63761	0.703589	3.74879	0.000177689	0.0203369
chr16|28535317|28535503|AluJo:Alu:SINE|198|-,.	10.313	-1.92318	0.513049	-3.74853	0.000177877	0.0203407
chr11|87416004|87416309|AluY:Alu:SINE|82|+,.	3.97278	3.33842	0.89154	3.74456	0.000180713	0.0206208
chr3|186985511|186985804|AluJb:Alu:SINE|147|+,.	17.2145	1.49972	0.400541	3.74423	0.000180949	0.0206208
chr2|179662633|179662884|L1M5:L1:LINE|310|-,.	11.3319	-1.8779	0.501547	-3.74422	0.000180954	0.0206208
chr5|181207754|181207830|tRNA-Lys-AAG:tRNA:tRNA|13|+,.	28.7372	-1.76437	0.471296	-3.74365	0.000181366	0.0206421
chr1|17582944|17583226|AluJb:Alu:SINE|163|+,.	4.65523	2.53503	0.677246	3.74314	0.000181735	0.0206421
chr21|28648784|28649112|L1PA4:L1:LINE|34|-,.	2.71445	-3.9719	1.06113	-3.74309	0.00018177	0.0206421
chr6|35609189|35610284|HAL1ME:L1:LINE|296|-,.	165.046	1.07223	0.286489	3.74264	0.000182098	0.0206615
chr1|31794504|31794812|AluSc:Alu:SINE|97|-,.	14.053	1.8176	0.486259	3.73792	0.000185547	0.0209984
chr1|21484302|21484744|L1MC4:L1:LINE|332|-,.	4.00761	-4.87966	1.30569	-3.73723	0.000186056	0.0210379
chr12|1589105|1589419|AluJb:Alu:SINE|127|+,.	5.58072	2.07587	0.555595	3.73631	0.000186743	0.0210959
chr5|59760974|59762061|Tigger3b:TcMar-Tigger:DNA|120|-,.	18.9271	1.36973	0.366768	3.7346	0.000188012	0.021168
chr18|59701103|59701380|L4_A_Mam:RTE-X:LINE|320|-,.	2.51923	-4.24914	1.13804	-3.73373	0.000188662	0.0212106
chr7|64503378|64503679|AluSx:Alu:SINE|100|-,.	6.41499	2.2419	0.600605	3.73273	0.000189419	0.0212717
chr1|14743152|14743443|AluSz:Alu:SINE|76|+,.	5.66729	2.25135	0.603473	3.73065	0.000190986	0.021412
chr20|44710149|44710453|AluSz:Alu:SINE|86|-,.	4.4945	-3.16013	0.847075	-3.73064	0.000190994	0.021412
chr18|63306755|63306960|MER30:hAT-Charlie:DNA|93|+,.	16.35	1.28655	0.344965	3.7295	0.000191864	0.0214546
chr19|48743029|48743324|AluJr:Alu:SINE|163|-,.	4.96506	-3.00494	0.805839	-3.72896	0.00019227	0.0214817
chr5|59764651|59764956|AluSz6:Alu:SINE|131|-,.	9.53425	1.86086	0.499062	3.72871	0.000192461	0.0214848
chr14|102082628|102082918|AluSc8:Alu:SINE|83|-,.	20.1848	-2.72502	0.731556	-3.72497	0.000195342	0.0217694
chr4|119220125|119220255|L1ME4b:L1:LINE|318|+,.	43.9047	-1.76816	0.475389	-3.71939	0.000199703	0.0222227
chr13|109166606|109166792|L1ME1:L1:LINE|274|+,.	10.5359	-2.58308	0.694688	-3.71833	0.000200543	0.0222645
chr10|119230691|119230850|AluJo:Alu:SINE|132|+,.	35.7185	-1.21657	0.327217	-3.71792	0.000200871	0.0222645
chr12|79540300|79543266|HERVH-int:ERV1:LTR|91|+,.	70.6645	-1.42014	0.381989	-3.71773	0.000201017	0.0222645
chr10|71747730|71747863|MER117:hAT-Charlie:DNA|246|-,.	31.7442	-1.33163	0.358185	-3.71771	0.000201035	0.0222645
chr5|67733585|67733897|AluY:Alu:SINE|77|+,.	4.25363	-3.10979	0.83651	-3.71758	0.00020114	0.0222645
chr5|179844496|179844709|AluJb:Alu:SINE|141|-,.	10.2485	1.75963	0.473514	3.71611	0.000202314	0.0223756
chr19|11132790|11132903|FRAM:Alu:SINE|186|+,.	11.2592	-2.05124	0.552069	-3.71555	0.000202761	0.0223873
chr4|180157509|180158247|L1MA6:L1:LINE|158|+,.	2.544	3.38164	0.911129	3.71149	0.000206046	0.0226359
chr11|87522956|87523256|AluY:Alu:SINE|88|+,.	6.16379	2.95892	0.797407	3.71068	0.000206704	0.0226892
chr13|42135217|42135508|AluJb:Alu:SINE|134|+,.	26.6563	1.14517	0.308671	3.70999	0.000207266	0.0227319
chr12|79551060|79551823|L1MB7:L1:LINE|185|+,.	60.8318	-1.31071	0.353528	-3.7075	0.000209315	0.0229184
chr1|223545821|223546098|AluSx1:Alu:SINE|101|-,.	125.275	1.45242	0.391954	3.70559	0.000210896	0.0229971
chr4|86971855|86972160|AluJb:Alu:SINE|171|+,.	59.1481	0.885233	0.238947	3.70473	0.000211618	0.0230071
chr7|97912596|97912881|AluSz6:Alu:SINE|133|-,.	11.465	1.68933	0.456015	3.70455	0.000211768	0.0230071
chr2|179595621|179595780|AluJb:Alu:SINE|189|-,.	3.16916	-4.18552	1.12991	-3.70429	0.000211981	0.0230071
chr6|41256835|41257541|PABL_B:ERV1:LTR|286|+,.	21.9045	-1.57284	0.424609	-3.70421	0.000212051	0.0230071
chr4|102429515|102429818|L2:L2:LINE|323|-,.	3.60073	-3.99838	1.08052	-3.70041	0.000215249	0.0232948
chr10|47749263|47750263|L1MEg:L1:LINE|218|+,.	77.6944	-1.43682	0.388299	-3.70029	0.000215357	0.0232948
chr3|58565747|58565900|MER5A1:hAT-Charlie:DNA|176|+,.	15.977	-1.7809	0.481309	-3.70012	0.000215499	0.0232948
chr2|70238290|70238489|AluSx3:Alu:SINE|85|-,.	6.54812	1.75744	0.475083	3.69922	0.000216264	0.0233054
chr6|25362752|25363064|AluSx:Alu:SINE|138|+,.	13.6986	2.07127	0.559972	3.69888	0.000216552	0.0233054
chr2|105392812|105392999|AluSx:Alu:SINE|144|-,.	5.98755	2.07062	0.5598	3.69886	0.000216574	0.0233054
chr19|53790601|53790918|AluSx1:Alu:SINE|117|-,.	4.98594	-2.79093	0.754717	-3.69798	0.000217321	0.0233667
chr14|19299477|19299772|AluSq2:Alu:SINE|92|-,.	3.75014	2.84811	0.770721	3.69539	0.000219553	0.0235361
chr9|2276107|2278979|HERVH-int:ERV1:LTR|106|+,.	7.94251	-2.75034	0.74428	-3.6953	0.000219629	0.0235361
chr11|87489736|87490045|AluY:Alu:SINE|68|+,.	2.87729	3.38811	0.916917	3.69511	0.000219793	0.0235361
chr7|18316516|18316840|AluJo:Alu:SINE|179|+,.	3.8569	2.5563	0.691963	3.69427	0.000220519	0.0235751
chr18|26515502|26515798|AluSx:Alu:SINE|84|-,.	3.12451	3.25778	0.881903	3.69403	0.000220726	0.0235751
chr2|197483234|197483826|LTR10C:ERV1:LTR|63|+,.	2.85305	-4.78482	1.29529	-3.69401	0.000220741	0.0235751
chr12|26973175|26973471|AluJo:Alu:SINE|166|-,.	50.1791	1.19	0.322156	3.69386	0.000220875	0.0235751
chr1|44134694|44134890|L2c:L2:LINE|231|-,.	7.81476	-2.13389	0.577722	-3.69363	0.000221078	0.0235777
chr17|41517886|41518058|FRAM:Alu:SINE|250|-,.	6.93677	3.04744	0.825127	3.6933	0.000221365	0.0235891
chr3|52451896|52452059|MIRb:MIR:SINE|263|-,.	6.19039	-2.89248	0.783215	-3.69309	0.000221546	0.0235893
chr13|108700050|108700362|AluSq2:Alu:SINE|112|+,.	1.73108	4.21546	1.14166	3.69239	0.000222154	0.0236158
chr4|168895926|168896224|AluSx:Alu:SINE|87|+,.	15.9893	1.90812	0.516833	3.69196	0.000222536	0.0236202
chr12|29314607|29314868|L2a:L2:LINE|311|+,.	4.24362	-2.94819	0.798662	-3.69141	0.000223014	0.0236316
chr10|71747536|71747729|MIRc:MIR:SINE|335|+,.	105.261	-0.968628	0.262401	-3.6914	0.000223023	0.0236316
chr10|103341941|103342231|AluSz:Alu:SINE|131|-,.	4.16081	2.70249	0.732241	3.69072	0.000223622	0.023676
chr20|15551114|15551487|HAL1:L1:LINE|352|-,.	15.2098	-2.11936	0.574297	-3.69036	0.000223937	0.0236902
chr11|87566602|87566831|L2a:L2:LINE|298|-,.	2.40573	3.5615	0.965228	3.6898	0.000224429	0.0237187
chr14|76990365|76990523|AluJo:Alu:SINE|228|-,.	7.28359	-2.48197	0.672686	-3.68965	0.000224567	0.0237187
chr10|1040263|1040440|MER20:hAT-Charlie:DNA|216|+,.	91.4051	-1.43056	0.387757	-3.68933	0.000224846	0.0237292
chrX|135960724|135961529|L1ME4b:L1:LINE|270|+,.	29.9655	-1.48387	0.402333	-3.68817	0.000225876	0.0237352
chr16|50640676|50640792|Charlie18a:hAT-Charlie:DNA|287|-,.	34.8589	-1.51338	0.410337	-3.68813	0.000225906	0.0237352
chr20|53320373|53320734|MER113:hAT-Charlie:DNA|254|-,.	3.37353	3.07015	0.832504	3.68785	0.000226161	0.0237352
chr19|51713294|51713338|MIR3:MIR:SINE|116|-,.	5.06453	-4.04812	1.09769	-3.68784	0.000226168	0.0237352
chr8|35920820|35921128|AluSg:Alu:SINE|130|+,.	3.83561	2.78445	0.755285	3.68662	0.000227252	0.0238299
chr10|47460176|47460355|L1ME2:L1:LINE|227|-,.	114.456	-1.62488	0.44081	-3.68612	0.000227697	0.0238385
chr6|132737464|132737777|AluSx1:Alu:SINE|153|-,.	4.97677	-3.35048	0.909047	-3.6857	0.000228073	0.0238589
chr19|18787917|18788201|AluSc:Alu:SINE|63|-,.	3.00645	3.71415	1.00801	3.68464	0.000229023	0.0239392
chr11|61767543|61767835|AluJb:Alu:SINE|130|+,.	5.41621	-2.62527	0.712576	-3.6842	0.000229418	0.0239614
chr19|37937456|37937764|AluJb:Alu:SINE|149|+,.	24.1365	1.25717	0.341403	3.68235	0.000231096	0.0240885
chr19|53580090|53580254|L1MA7:L1:LINE|96|+,.	161.055	-1.57264	0.427112	-3.68204	0.000231374	0.0240885
chr19|46316520|46316827|AluSz:Alu:SINE|114|+,.	41.327	-1.25224	0.340104	-3.68194	0.000231462	0.0240885
chr8|22798173|22798677|MER74B:ERVL:LTR|189|+,.	4.57327	-2.92712	0.795025	-3.6818	0.000231598	0.0240885
chr12|62274810|62275286|L2:L2:LINE|337|-,.	30.2275	-1.42827	0.387937	-3.6817	0.000231679	0.0240885
chr15|99394398|99395347|L1MB7:L1:LINE|171|+,.	6.43791	2.66602	0.724145	3.68161	0.000231769	0.0240885
chr12|10120744|10120918|AluSx1:Alu:SINE|115|-,.	19.2756	-1.24064	0.337	-3.68142	0.000231939	0.0240885
chr4|26027348|26027646|AluJb:Alu:SINE|134|+,.	4.36369	-3.61089	0.98089	-3.68124	0.000232102	0.0240885
chr4|168886836|168887144|AluSg:Alu:SINE|81|+,.	5.61317	2.51407	0.683061	3.68059	0.000232694	0.0241169
chr9|19125137|19125270|L1MB4:L1:LINE|143|-,.	43.6416	-1.38284	0.375727	-3.68043	0.00023284	0.0241169
chr15|30919408|30919714|AluSz:Alu:SINE|114|+,.	9.34631	1.95218	0.530435	3.68034	0.000232926	0.0241169
chr3|128831514|128834511|HERVH-int:ERV1:LTR|100|-,.	6.72775	-2.69208	0.731821	-3.67861	0.000234509	0.0242617
chrX|113977458|113977805|MER4CL34:ERV1:LTR|159|+,.	5.48887	-3.27178	0.889716	-3.67732	0.000235693	0.024365
chrX|95209841|95210056|L1MB3:L1:LINE|181|+,.	4.51147	-2.71259	0.73781	-3.67654	0.000236421	0.024421
chr1|151203543|151203848|AluSc:Alu:SINE|108|+,.	25.2737	1.14717	0.312186	3.67464	0.000238186	0.024584
chr1|161522057|161522216|FRAM:Alu:SINE|214|+,.	35.6628	-1.19212	0.324446	-3.67433	0.000238477	0.0245948
chr3|168730284|168735950|L1MA4:L1:LINE|188|+,.	12.0726	1.99466	0.543022	3.67326	0.000239475	0.0246639
chr8|104389563|104389783|MIRb:MIR:SINE|268|+,.	2.49958	3.77585	1.02796	3.67316	0.000239565	0.0246639
chr2|112239579|112239883|AluSz:Alu:SINE|118|-,.	7.79873	2.09671	0.570989	3.67207	0.000240596	0.0247192
chr22|33538075|33538460|L2c:L2:LINE|289|+,.	1.7032	4.2052	1.1452	3.67204	0.000240624	0.0247192
chr3|57564666|57564980|AluJb:Alu:SINE|159|-,.	16.6361	-1.29995	0.354035	-3.67181	0.000240841	0.0247222
chr16|14007045|14008084|L1MB7:L1:LINE|167|-,.	47.8033	-1.35358	0.368912	-3.66912	0.000243389	0.0249256
chr15|93886362|93886813|L1ME2z:L1:LINE|241|+,.	5.38017	-2.97712	0.811401	-3.66911	0.000243392	0.0249256
chr18|48074010|48074313|AluSx:Alu:SINE|96|-,.	3.56261	3.41024	0.929529	3.66878	0.000243708	0.0249385
chr4|150104241|150104414|FRAM:Alu:SINE|168|+,.	5.53548	2.0847	0.568338	3.66807	0.000244391	0.0249889
chr18|23767871|23769151|L1PA16:L1:LINE|114|+,.	14.8682	-1.93236	0.527014	-3.66663	0.000245772	0.025091
chr15|64155393|64155525|FLAM_C:Alu:SINE|167|+,.	59.3431	-1.20796	0.329559	-3.66537	0.000246979	0.0251556
chr16|23420733|23421049|AluJb:Alu:SINE|231|-,.	31.326	1.03758	0.283107	3.66497	0.000247364	0.0251754
chr6|41957988|41958296|AluSz:Alu:SINE|130|-,.	29.1264	1.21177	0.330707	3.66417	0.000248144	0.0252352
chr11|5700636|5700872|AluSx1:Alu:SINE|106|-,.	7.28958	3.52354	0.96187	3.66323	0.000249059	0.0253087
chr16|29520060|29520509|LTR7B:ERV1:LTR|60|+,.	16.2796	-1.97944	0.540464	-3.66248	0.000249783	0.0253627
chr20|47600536|47600814|AluJb:Alu:SINE|184|-,.	27.1808	1.24707	0.340654	3.66081	0.000251414	0.0254889
chr3|32280731|32280845|MLT1K:ERVL-MaLR:LTR|302|-,.	18.4143	1.45877	0.398621	3.65954	0.00025267	0.0255631
chr2|237410291|237410604|AluJb:Alu:SINE|141|-,.	29.035	2.05661	0.56205	3.65913	0.000253076	0.0255631
chr20|37910990|37911259|AluSg7:Alu:SINE|56|+,.	13.3399	2.0391	0.557297	3.65892	0.000253284	0.0255631
chr5|1551031|1551172|L1MB4:L1:LINE|187|+,.	3.93039	-3.26036	0.891154	-3.65859	0.00025361	0.0255631
chr17|2610240|2610495|L4_A_Mam:RTE-X:LINE|296|-,.	4.76976	-3.07801	0.841351	-3.65842	0.000253777	0.0255631
chr11|67658123|67658430|AluY:Alu:SINE|85|+,.	4.10489	-3.51627	0.961161	-3.65836	0.000253839	0.0255631
chr10|6400720|6400863|FLAM_C:Alu:SINE|262|+,.	2.51198	-3.85751	1.0547	-3.65744	0.000254744	0.0256287
chr9|64838050|64838356|AluSx3:Alu:SINE|160|-,.	4.98867	2.70881	0.740684	3.65718	0.000255006	0.0256354
chr20|3338952|3339751|L1MCa:L1:LINE|197|-,.	13.0043	1.55196	0.424503	3.65595	0.000256233	0.0257194
chr2|187721108|187723293|L1PA14:L1:LINE|154|-,.	2.56642	-4.63703	1.26885	-3.65451	0.00025767	0.0258255
chr1|207589320|207594612|L1PA7:L1:LINE|80|+,.	36.9972	-1.46991	0.40222	-3.6545	0.000257683	0.0258255
chr6|30928059|30928510|L2a:L2:LINE|266|-,.	13.9337	-1.57175	0.430343	-3.65233	0.000259867	0.0259849
chr3|188293782|188294083|AluSz:Alu:SINE|100|+,.	74.6767	1.09037	0.298647	3.65105	0.000261173	0.0260893
chr2|179720782|179721068|AluJr4:Alu:SINE|203|-,.	106.98	-1.26467	0.346398	-3.65091	0.000261308	0.0260893
chr19|57863762|57864057|AluSx4:Alu:SINE|125|+,.	21.3857	1.36566	0.374092	3.65059	0.000261636	0.0261023
chr1|9879964|9880668|L1PA8:L1:LINE|66|-,.	14.2386	-2.08059	0.570047	-3.64986	0.000262383	0.0261568
chr16|31123804|31123867|MER3:hAT-Charlie:DNA|177|+,.	10.6535	-1.684	0.461505	-3.64895	0.000263319	0.0261884
chr15|49466435|49466744|L2c:L2:LINE|340|-,.	11.1811	-2.40214	0.658388	-3.64852	0.000263751	0.0261884
chr3|187028936|187029102|AluSx:Alu:SINE|121|+,.	25.0629	1.85568	0.508623	3.64844	0.000263838	0.0261884
chr3|141931294|141931542|AluSg:Alu:SINE|113|+,.	4.84053	-3.84533	1.05473	-3.64579	0.000266567	0.0263479
chr16|1935410|1936026|ERVL-B4-int:ERVL:LTR|227|-,.	21.886	-1.65169	0.453055	-3.64566	0.000266706	0.0263479
chr17|15530758|15531038|AluJb:Alu:SINE|161|-,.	36.5973	1.30847	0.358992	3.64486	0.00026754	0.0263954
chr6|35605383|35605697|AluJo:Alu:SINE|176|-,.	52.7299	0.984409	0.270109	3.64448	0.000267928	0.0264015
chr6|35599494|35599551|U6:snRNA:snRNA|53|-,.	6.60016	2.3399	0.64206	3.64437	0.000268052	0.0264015
chr9|21484610|21486269|L1MEc:L1:LINE|264|-,.	2.35622	4.16987	1.1453	3.64085	0.000271741	0.0267048
chr21|45194562|45196200|L1MC1:L1:LINE|148|-,.	78.6876	-1.1038	0.303199	-3.6405	0.000272107	0.0267208
chr18|13576142|13576451|AluY:Alu:SINE|68|+,.	12.2824	1.78075	0.489179	3.64028	0.00027234	0.0267237
chr8|99664007|99664304|AluSx4:Alu:SINE|101|-,.	4.00766	2.57064	0.706253	3.63982	0.000272824	0.0267512
chr16|10531651|10531724|L2c:L2:LINE|247|+,.	18.454	-1.69817	0.467232	-3.63454	0.000278476	0.0272647
chr20|50175488|50175587|L1MC4:L1:LINE|162|+,.	2.83146	-4.39515	1.20934	-3.63434	0.000278693	0.0272656
chr16|67389068|67389337|AluSg:Alu:SINE|100|-,.	6.02634	2.00724	0.552376	3.63382	0.000279257	0.0273005
chr13|52194730|52195035|AluSx3:Alu:SINE|72|-,.	4.55921	-2.75139	0.757231	-3.6335	0.000279607	0.0273143
chr11|57549013|57549325|AluSx1:Alu:SINE|122|-,.	6.69774	2.12894	0.586089	3.63245	0.000280741	0.0273662
chr6|159688657|159688864|L2a:L2:LINE|218|+,.	4.53768	-2.97576	0.819558	-3.63093	0.000282405	0.027506
chr10|88234979|88235295|AluYm1:Alu:SINE|41|+,.	14.4609	2.5197	0.694137	3.62997	0.000283452	0.0275438
chr22|35387912|35388120|AluJb:Alu:SINE|170|+,.	52.0316	-2.08372	0.574057	-3.62981	0.000283625	0.0275438
chr11|68061095|68061404|AluSx1:Alu:SINE|100|-,.	26.6642	1.13559	0.312856	3.62974	0.000283702	0.0275438
chr2|133129094|133129664|L1PA4:L1:LINE|35|-,.	32.399	-1.44649	0.398528	-3.62957	0.000283892	0.0275438
chr1|206008364|206008654|L1MC5a:L1:LINE|171|+,.	42.6896	1.54492	0.425663	3.62945	0.000284021	0.0275438
chr10|24188823|24189134|AluY:Alu:SINE|74|+,.	8.42753	-2.16623	0.596853	-3.62943	0.000284052	0.0275438
chr10|20909008|20909411|L1MA1:L1:LINE|97|-,.	23.029	-1.17676	0.324264	-3.62901	0.000284506	0.0275675
chr1|9233691|9233975|AluJb:Alu:SINE|113|+,.	4.29941	-3.13396	0.863871	-3.6278	0.000285843	0.0276766
chr8|105789089|105795234|L1PA3:L1:LINE|38|-,.	4.83007	3.06582	0.845225	3.62723	0.000286481	0.0277003
chr5|98930076|98930208|AluJo:Alu:SINE|144|-,.	13.1623	-1.91349	0.527539	-3.6272	0.000286509	0.0277003
chr4|164803512|164803817|AluSq2:Alu:SINE|128|+,.	2.04303	4.74106	1.30717	3.62696	0.000286772	0.0277054
chr9|111551701|111553760|Charlie5:hAT-Charlie:DNA|176|-,.	24.7404	1.57873	0.435351	3.62634	0.000287466	0.0277519
chr11|59806954|59807303|L2b:L2:LINE|259|-,.	5.47246	-2.01211	0.554947	-3.62577	0.000288102	0.0277727
chr21|46301133|46301434|AluJo:Alu:SINE|159|-,.	27.435	1.5066	0.415526	3.62577	0.000288103	0.0277727
chr11|72677583|72677877|AluSx4:Alu:SINE|65|-,.	3.67447	-3.39649	0.936849	-3.62544	0.00028847	0.0277876
chr2|99739814|99741137|L1PA3:L1:LINE|25|-,.	8.84576	-2.33991	0.645795	-3.6233	0.000290863	0.0279181
chr10|16020578|16021208|L1M7:L1:LINE|283|+,.	1.77298	4.28836	1.18355	3.6233	0.000290864	0.0279181
chr7|111960392|111961063|L1MA8:L1:LINE|138|-,.	102.009	-0.874162	0.241262	-3.62328	0.000290886	0.0279181
chr8|23553138|23553450|AluSx:Alu:SINE|103|+,.	9.24289	-2.35872	0.65132	-3.62145	0.000292954	0.02806
chr10|101909463|101909759|AluJb:Alu:SINE|132|-,.	5.07396	2.76365	0.763157	3.62134	0.000293083	0.02806
chr1|110657040|110657346|AluSg:Alu:SINE|121|-,.	35.5871	1.23639	0.34143	3.62122	0.000293219	0.02806
chr4|126940139|126940431|AluSg:Alu:SINE|103|-,.	2.38196	3.96973	1.09633	3.62092	0.000293557	0.0280718
chr11|87821567|87821865|AluSx1:Alu:SINE|114|+,.	2.94484	3.66487	1.01249	3.61967	0.000294977	0.0281871
chr1|88756211|88756598|L3:CR1:LINE|335|-,.	3.48871	-3.34648	0.924659	-3.61915	0.000295572	0.0282061
chr4|180643163|180643497|AluJr:Alu:SINE|156|+,.	3.65544	2.90334	0.802317	3.6187	0.00029609	0.0282117
chr3|10195274|10195562|AluJo:Alu:SINE|146|+,.	4.77857	-2.90521	0.802835	-3.61869	0.000296093	0.0282117
chr9|64856215|64858845|L1PA5:L1:LINE|56|-,.	7.41722	2.16562	0.598814	3.61652	0.000298588	0.0283811
chr16|10524851|10525146|AluSx1:Alu:SINE|105|-,.	20.56	-1.61577	0.446789	-3.61639	0.000298735	0.0283811
chr10|51506023|51507313|L1PA4:L1:LINE|48|+,.	14.5334	-1.76301	0.487698	-3.61495	0.000300405	0.0285192
chr3|54802615|54808221|L1PA3:L1:LINE|37|+,.	18.9087	-2.00579	0.554893	-3.61474	0.000300649	0.0285217
chr12|94313388|94313548|FRAM:Alu:SINE|200|+,.	3.74315	-3.05595	0.845599	-3.61395	0.000301564	0.0285879
chr16|10467573|10467852|AluSx1:Alu:SINE|100|-,.	44.6009	-1.20915	0.33477	-3.61188	0.000303982	0.0287755
chr7|2266351|2266644|AluSg:Alu:SINE|96|-,.	6.89731	1.80604	0.500112	3.61128	0.000304694	0.0288074
chr3|151661463|151661784|AluSx:Alu:SINE|138|-,.	7.97586	2.0677	0.572576	3.61122	0.000304757	0.0288074
chr16|10485766|10486268|LTR10A:ERV1:LTR|136|+,.	8.48134	-1.9907	0.551361	-3.61051	0.000305593	0.0288165
chr7|138805196|138805412|AluJo:Alu:SINE|148|+,.	7.71261	2.80157	0.775948	3.61051	0.000305595	0.0288165
chr4|118780932|118783242|L1PA6:L1:LINE|62|-,.	19.0402	1.50055	0.41562	3.6104	0.00030573	0.0288165
chr4|15356100|15358590|L1PA7:L1:LINE|66|-,.	13.3669	-1.60667	0.445089	-3.60977	0.000306469	0.0288654
chr11|77845727|77846231|L1MB8:L1:LINE|181|-,.	3.5436	-3.08704	0.855238	-3.60957	0.00030671	0.0288674
chr9|131459867|131459986|FLAM_C:Alu:SINE|176|+,.	19.1595	1.34545	0.372802	3.60903	0.000307344	0.0289064
chr1|14841135|14841435|AluYc3:Alu:SINE|60|+,.	11.3513	1.7751	0.492053	3.60754	0.000309115	0.0290025
chr20|62672471|62672540|MER8:TcMar-Tigger:DNA|290|+,.	12.3427	-2.05396	0.569352	-3.60754	0.000309119	0.0290025
chr18|13337613|13337872|AluJr:Alu:SINE|162|+,.	11.5407	1.84304	0.510902	3.60743	0.000309249	0.0290025
chr11|27418832|27419054|AluJb:Alu:SINE|153|-,.	2.85519	2.929	0.812001	3.60714	0.000309595	0.0290143
chr5|96887843|96888152|AluSq2:Alu:SINE|97|+,.	11.401	1.58358	0.43904	3.60692	0.000309859	0.0290183
chr20|6035809|6036104|AluSx1:Alu:SINE|105|-,.	13.8917	-1.87049	0.518709	-3.60605	0.000310895	0.0290739
chr1|248874247|248874319|tRNA-Glu-GAG_:tRNA:tRNA|14|+,.	18.9224	-2.19859	0.609836	-3.60522	0.000311886	0.0291458
chr2|187735253|187735899|L1MDa:L1:LINE|232|+,.	9.60654	-2.07126	0.574553	-3.605	0.000312154	0.0291501
chr5|132474062|132474372|AluJo:Alu:SINE|158|-,.	4.95779	-3.63333	1.00831	-3.60338	0.000314102	0.0292904
chr12|128856440|128856703|L2a:L2:LINE|294|-,.	3.91009	-2.97041	0.824425	-3.60301	0.00031455	0.0293113
chr15|49031037|49031348|AluSz:Alu:SINE|135|-,.	29.3755	1.19269	0.331058	3.60267	0.000314965	0.0293293
chr2|158979207|158979522|AluJb:Alu:SINE|191|+,.	25.7012	-1.41406	0.392587	-3.6019	0.000315901	0.0293836
chr3|50299971|50300194|MIR:MIR:SINE|256|+,.	55.4283	-1.03133	0.286334	-3.60182	0.000315996	0.0293836
chr11|114269783|114270315|L1M5:L1:LINE|314|-,.	4.58375	-3.02752	0.840681	-3.60128	0.00031666	0.0294196
chr11|61763581|61763891|AluSx1:Alu:SINE|90|+,.	4.71909	-3.10811	0.863135	-3.60095	0.000317055	0.0294196
chr8|55891371|55891726|L1MB3:L1:LINE|148|+,.	46.0986	-1.29058	0.358438	-3.60057	0.000317517	0.0294417
chr5|172396664|172396960|AluSq2:Alu:SINE|112|+,.	14.2667	1.49993	0.416649	3.59999	0.000318235	0.0294874
chr1|203488187|203488233|MIR3:MIR:SINE|197|+,.	12.9098	-1.636	0.45447	-3.5998	0.00031846	0.0294875
chr4|30995235|30995529|AluYh3:Alu:SINE|71|+,.	2.23641	3.94927	1.0977	3.59776	0.000320968	0.0296988
chr14|74859147|74859437|L2c:L2:LINE|283|+,.	11.1048	1.70945	0.475237	3.59705	0.000321844	0.0297513
chr6|152491383|152495382|HERVH-int:ERV1:LTR|152|+,.	18.106	-1.79487	0.499041	-3.59663	0.000322363	0.0297513
chr7|129364279|129364589|AluSx:Alu:SINE|97|-,.	10.9927	-1.85261	0.515104	-3.59658	0.000322425	0.0297513
chr19|40725499|40725570|MIR:MIR:SINE|314|+,.	5.49875	-3.14566	0.874656	-3.59645	0.000322583	0.0297513
chr8|120272099|120276517|L1PB3:L1:LINE|153|+,.	7.38417	1.86854	0.51956	3.59639	0.000322667	0.0297513
chr10|7581702|7581861|FLAM_C:Alu:SINE|90|-,.	10.4814	1.84385	0.512872	3.59515	0.000324208	0.0298514
chr6|31864063|31864375|AluSx1:Alu:SINE|83|-,.	7.88322	2.07063	0.576126	3.59406	0.000325561	0.0299233
chr1|54015645|54015953|AluSx1:Alu:SINE|81|-,.	2.78209	3.75718	1.04562	3.59328	0.000326546	0.0299827
chr1|220814445|220814768|AluJo:Alu:SINE|189|+,.	13.2745	-1.76793	0.492056	-3.59294	0.000326962	0.0299999
chr17|6917640|6918024|L1MD2:L1:LINE|230|+,.	2.50148	3.54817	0.987811	3.59196	0.000328205	0.030068
chr1|145779175|145779474|AluJb:Alu:SINE|157|-,.	46.6318	0.987314	0.274939	3.59104	0.000329366	0.0301153
chr10|60465915|60466073|MIR3:MIR:SINE|265|-,.	20.5392	-1.42204	0.396095	-3.59015	0.000330485	0.0301756
chr7|11152581|11153634|L2a:L2:LINE|314|-,.	2.20567	3.31968	0.924897	3.58924	0.000331638	0.0302526
chr1|49680348|49681513|L1MDa:L1:LINE|228|-,.	7.13249	2.28061	0.635468	3.58887	0.000332116	0.0302526
chr6|37026717|37027020|AluSq2:Alu:SINE|112|+,.	11.3507	1.48108	0.4127	3.58876	0.000332249	0.0302526
chr3|53013615|53013928|AluSx1:Alu:SINE|92|-,.	14.6379	1.50503	0.419469	3.58795	0.00033329	0.0303264
chr15|40838376|40838886|MLT1G1:ERVL-MaLR:LTR|277|-,.	19.9141	-1.30416	0.363596	-3.58685	0.0003347	0.0304336
chr1|111722883|111723082|MIRb:MIR:SINE|276|-,.	14.1543	-1.31847	0.367615	-3.58655	0.000335076	0.0304417
chr16|10453611|10453940|AluSp:Alu:SINE|94|-,.	14.3802	-2.06049	0.574525	-3.58642	0.000335253	0.0304417
chr16|11370954|11371257|AluYf1:Alu:SINE|86|-,.	10.1142	-2.11956	0.591092	-3.58584	0.000335992	0.0304662
chr3|195690840|195691055|AluSq:Alu:SINE|88|+,.	27.9187	1.61663	0.45086	3.58567	0.000336218	0.0304662
chr16|11367344|11367551|L1MEf:L1:LINE|230|-,.	4.66799	-4.05204	1.1304	-3.58462	0.000337567	0.0305463
chr13|24198951|24199185|AluJb:Alu:SINE|150|-,.	13.7667	-1.99379	0.556534	-3.58251	0.000340308	0.030752
chr4|20543987|20544185|L1PA6:L1:LINE|81|+,.	16.6484	-2.0537	0.573497	-3.58101	0.000342271	0.0309081
chr15|75937227|75937532|AluY:Alu:SINE|79|+,.	6.31536	2.04323	0.570826	3.57942	0.00034436	0.0310115
chr14|19317996|19318306|AluSx4:Alu:SINE|139|-,.	3.20347	3.7048	1.03517	3.57891	0.000345024	0.0310202
chr16|10518224|10518502|AluSx1:Alu:SINE|104|-,.	20.5564	-1.32283	0.369627	-3.57883	0.000345139	0.0310202
chr5|172392069|172392445|MLT1B:ERVL-MaLR:LTR|163|+,.	23.0294	1.14666	0.320419	3.57863	0.000345401	0.0310202
chr17|5423229|5423540|AluJr4:Alu:SINE|180|+,.	12.7789	1.55624	0.434952	3.57796	0.00034629	0.0310788
chr10|119660811|119661110|AluSq2:Alu:SINE|120|+,.	6.4373	-3.31899	0.927915	-3.57682	0.000347796	0.0311502
chr14|76989446|76989845|L1MC1:L1:LINE|146|-,.	4.88601	-2.54085	0.710465	-3.57633	0.000348455	0.0311677
chr3|149200494|149200809|AluSz:Alu:SINE|108|-,.	6.40117	2.41425	0.675065	3.57632	0.000348467	0.0311677
chr11|123445533|123445847|AluSz:Alu:SINE|118|+,.	28.2282	1.54267	0.431391	3.57602	0.00034886	0.0311817
chr6|41213789|41214628|L1MEh:L1:LINE|270|-,.	3.20456	-3.43025	0.959541	-3.57489	0.000350376	0.0312747
chr13|92414975|92415681|L2a:L2:LINE|375|-,.	21.4023	2.16377	0.605398	3.57413	0.00035139	0.0313439
chr20|36700763|36701069|AluJr4:Alu:SINE|167|-,.	2.51767	3.75092	1.04958	3.57372	0.00035195	0.0313725
chr1|183571114|183571416|AluSx1:Alu:SINE|99|-,.	14.296	-1.5189	0.42505	-3.57347	0.000352286	0.0313811
chr2|168505094|168505411|AluJb:Alu:SINE|161|+,.	29.6841	1.36508	0.38213	3.57231	0.000353853	0.031478
chr18|59431960|59432259|AluSc:Alu:SINE|100|-,.	34.6053	-1.22816	0.343975	-3.57049	0.000356309	0.0316537
chr12|14468358|14468490|FLAM_C:Alu:SINE|182|+,.	29.1492	1.18461	0.331827	3.56996	0.000357037	0.0316849
chr12|5597096|5597536|L1PA13:L1:LINE|107|-,.	3.61371	-3.13836	0.87922	-3.56948	0.000357689	0.0317025
chr17|35039217|35039517|AluSc5:Alu:SINE|90|-,.	6.68851	2.07872	0.582376	3.56938	0.000357823	0.0317025
chr14|65474320|65474619|AluSz:Alu:SINE|114|+,.	7.91208	2.02693	0.567911	3.5691	0.000358216	0.0317158
chr1|174587276|174587440|L1PA3:L1:LINE|25|+,.	4.30455	-2.92939	0.821106	-3.56761	0.000360247	0.0318466
chr8|140762772|140763076|AluJr:Alu:SINE|197|-,.	18.032	1.08467	0.304042	3.56749	0.000360419	0.0318466
chr15|81053649|81055177|L1PB2:L1:LINE|187|+,.	12.2112	-1.82228	0.510887	-3.56688	0.000361254	0.0318988
chr12|14881192|14881301|AluJb:Alu:SINE|212|-,.	60.4288	1.10961	0.311138	3.56629	0.000362074	0.0319473
chr1|206053000|206053902|Harlequin-int:ERV1:LTR|85|+,.	7.46171	1.78395	0.500247	3.56613	0.000362289	0.0319473
chr4|15495105|15495408|AluSx:Alu:SINE|139|-,.	5.14842	-2.59705	0.728441	-3.56522	0.000363552	0.0320157
chr3|130679795|130680081|AluSc:Alu:SINE|73|+,.	13.0262	1.4383	0.403478	3.56475	0.000364205	0.0320517
chr2|102343947|102344345|MSTA:ERVL-MaLR:LTR|133|-,.	6.17667	-3.86279	1.08427	-3.56259	0.00036722	0.0322564
chr14|101765568|101765880|AluSq2:Alu:SINE|90|-,.	4.97727	-3.10231	0.870856	-3.56237	0.000367527	0.0322577
chr1|161623217|161623287|L3:CR1:LINE|319|-,.	23.2301	-1.48835	0.417882	-3.56164	0.000368539	0.0323249
chr17|82256228|82256527|AluJo:Alu:SINE|137|+,.	5.29025	-2.20984	0.620629	-3.56064	0.000369946	0.0324267
chr7|138806227|138806539|AluJo:Alu:SINE|135|+,.	13.1349	2.64491	0.742965	3.55994	0.000370946	0.0324927
chr20|45123378|45123635|MLT1A0:ERVL-MaLR:LTR|163|-,.	4.58319	-3.18438	0.894692	-3.55919	0.000372002	0.0325418
chr17|56887679|56888380|MER21C:ERVL:LTR|257|-,.	154.125	-0.635367	0.178631	-3.55687	0.000375304	0.0328087
chr3|141922995|141923291|AluSx1:Alu:SINE|112|+,.	58.4038	-1.53667	0.432407	-3.55376	0.000379762	0.0331543
chr6|31819342|31819642|AluSq2:Alu:SINE|110|+,.	7.23096	-5.38858	1.51667	-3.5529	0.000381008	0.0331723
chr18|69070675|69070956|MER33:hAT-Charlie:DNA|222|-,.	15.1885	1.84867	0.520393	3.55244	0.000381671	0.0331723
chr2|237369827|237370160|AluJb:Alu:SINE|156|-,.	33.0597	1.29169	0.363624	3.55226	0.000381934	0.0331723
chr5|70479303|70479848|L1MB5:L1:LINE|192|-,.	11.126	-1.51792	0.427315	-3.55223	0.000381988	0.0331723
chr5|71122349|71122894|L1MB5:L1:LINE|192|+,.	11.126	-1.51792	0.427315	-3.55223	0.000381988	0.0331723
chr5|70122028|70122573|L1MB5:L1:LINE|192|+,.	11.126	-1.51792	0.427315	-3.55223	0.000381988	0.0331723
chr2|174434598|174434928|AluSz:Alu:SINE|158|-,.	32.9769	0.984367	0.277328	3.54947	0.000386001	0.0334766
chr9|101360372|101360790|MSTA:ERVL-MaLR:LTR|149|-,.	4.14882	2.81768	0.793903	3.54915	0.000386481	0.0334961
chr4|151168451|151168732|AluJb:Alu:SINE|141|-,.	45.2205	-0.943651	0.265946	-3.54828	0.000387761	0.0335849
chr16|124363|124500|FLAM_C:Alu:SINE|131|-,.	12.3551	1.43344	0.404093	3.54731	0.000389194	0.0336868
chr5|95792231|95792386|AluYh3:Alu:SINE|71|+,.	9.09368	1.55799	0.439366	3.54601	0.000391112	0.0338306
chr20|15768159|15769137|Tigger3b:TcMar-Tigger:DNA|137|-,.	5.03905	-2.98508	0.841872	-3.54577	0.000391473	0.0338324
chr9|75087384|75087670|MER58B:hAT-Charlie:DNA|186|-,.	7.20531	-2.03922	0.575133	-3.54565	0.000391648	0.0338324
chr19|9687948|9688236|AluSx3:Alu:SINE|146|-,.	6.44444	2.5338	0.715168	3.54294	0.000395697	0.0341372
chr1|173605997|173606509|MLT1G1:ERVL-MaLR:LTR|200|-,.	9.60914	2.50676	0.707613	3.54255	0.000396278	0.0341425
chr19|40401769|40402028|AluSx1:Alu:SINE|100|-,.	24.0591	-1.7143	0.48407	-3.54142	0.000397978	0.0342436
chr18|63219451|63219580|AluSx3:Alu:SINE|101|-,.	15.2878	1.83582	0.518429	3.54111	0.000398444	0.0342436
chr10|21657110|21657416|AluSz:Alu:SINE|108|+,.	9.10003	1.82245	0.514681	3.54094	0.000398707	0.0342436
chr6|42207220|42207519|AluSc:Alu:SINE|77|-,.	45.7683	0.938274	0.265017	3.54043	0.000399483	0.0342436
chr1|148429893|148430113|LTR16A2:ERVL:LTR|237|+,.	13.861	1.52017	0.429401	3.54022	0.000399797	0.0342436
chr5|36699133|36699396|MER124:DNA?:DNA?|299|-,.	1.70826	4.46192	1.26046	3.53991	0.000400261	0.0342577
chr19|9693548|9693670|FLAM_A:Alu:SINE|229|-,.	3.39496	3.28348	0.927642	3.53959	0.000400743	0.0342577
chr1|246489840|246490137|AluJb:Alu:SINE|179|-,.	6.03728	2.57313	0.727097	3.53891	0.000401784	0.0343243
chr5|180940362|180940787|L1MA4A:L1:LINE|206|+,.	6.66427	-2.73216	0.77228	-3.53778	0.000403511	0.0344256
chr19|46299437|46299739|AluSz6:Alu:SINE|172|+,.	21.7291	-1.69066	0.477897	-3.53771	0.000403615	0.0344256
chr4|78611909|78612214|AluJr:Alu:SINE|184|+,.	5.27706	-2.59745	0.734236	-3.53762	0.000403755	0.0344256
chr16|90178046|90178344|AluSq2:Alu:SINE|111|+,.	5.02129	-4.48943	1.26928	-3.53699	0.000404718	0.0344836
chr15|94264326|94264626|AluY:Alu:SINE|53|+,.	4.85653	-2.61401	0.7391	-3.53674	0.000405094	0.0344836
chr3|183149611|183149872|L1MA3:L1:LINE|100|+,.	9.34874	-2.32319	0.656888	-3.53666	0.000405224	0.0344836
chr7|148941487|148941571|HY5:scRNA:scRNA|0|+,.	121.759	-1.12774	0.319092	-3.53421	0.000408989	0.0347366
chr1|143398883|143399188|AluJo:Alu:SINE|154|-,.	4.41308	2.58046	0.730596	3.53199	0.000412447	0.0350077
chr22|50330753|50331068|MLT1D:ERVL-MaLR:LTR|246|+,.	8.2467	-2.52815	0.716341	-3.52925	0.000416737	0.0353071
chr1|88950600|88951221|L2a:L2:LINE|287|+,.	19.6677	-1.49613	0.423927	-3.52922	0.000416782	0.0353071
chr2|1624386|1624666|AluSx:Alu:SINE|139|-,.	4.49959	-3.41094	0.966758	-3.52822	0.000418361	0.0354006
chrUn_KI270742v1|88924|89325|MLT1H1-int:ERVL-MaLR:LTR|330|+,.	7.57287	-2.19763	0.622938	-3.52784	0.000418963	0.0354006
chr21|9345689|9346090|MLT1H1-int:ERVL-MaLR:LTR|324|-,.	7.57287	-2.19763	0.622938	-3.52784	0.000418963	0.0354006
chr7|16973776|16974086|AluSp:Alu:SINE|100|+,.	1.88363	4.1235	1.16895	3.52752	0.000419472	0.0354208
chr10|85160207|85160441|L1M5:L1:LINE|310|-,.	10.4816	-2.34939	0.666086	-3.52715	0.000420055	0.0354473
chr18|27089810|27090108|AluY:Alu:SINE|84|-,.	3.97961	3.71302	1.05293	3.52638	0.00042129	0.0354849
chr8|102809640|102809931|AluSx:Alu:SINE|103|+,.	11.2088	-1.75128	0.496642	-3.52625	0.00042149	0.0354849
chr16|11446172|11446457|AluJo:Alu:SINE|204|-,.	7.41572	-2.35575	0.668086	-3.52612	0.00042169	0.0354849
chr10|113758584|113759075|Tigger1:TcMar-Tigger:DNA|141|-,.	5.25193	3.20419	0.908752	3.52592	0.000422015	0.0354849
chr19|8567058|8567364|AluSg7:Alu:SINE|85|-,.	13.0931	-1.38611	0.393122	-3.52592	0.000422022	0.0354849
chr17|19281937|19282036|L2a:L2:LINE|343|-,.	14.4011	-1.12534	0.319202	-3.52549	0.000422703	0.0354849
chr13|92503274|92503941|L1MEf:L1:LINE|256|+,.	3.17381	4.16186	1.18054	3.52538	0.000422872	0.0354849
chr4|26858025|26858225|MIRb:MIR:SINE|301|-,.	21.4989	1.45322	0.41222	3.52535	0.000422931	0.0354849
chr2|54069380|54069690|AluY:Alu:SINE|61|+,.	3.78435	2.54989	0.723505	3.52436	0.0004245	0.0355484
chr17|28681439|28681743|AluSz6:Alu:SINE|148|+,.	5.2853	-2.76749	0.785398	-3.52369	0.000425588	0.0355941
chr1|14654003|14654308|AluSq2:Alu:SINE|121|+,.	18.2922	1.6852	0.478335	3.52306	0.000426601	0.0356335
chr11|64248056|64248140|L2a:L2:LINE|243|+,.	4.54276	2.17741	0.618124	3.52262	0.000427306	0.0356697
chr5|34472332|34473800|L1P3:L1:LINE|87|+,.	3.72861	-3.20468	0.909924	-3.52192	0.000428427	0.0357406
chr8|70630409|70632028|L1PA6:L1:LINE|67|-,.	4.99068	2.56713	0.729017	3.52136	0.000429331	0.0357933
chr1|160996485|160996764|AluSg:Alu:SINE|100|+,.	67.7655	-1.00441	0.285261	-3.52101	0.000429903	0.0358183
chr7|95594375|95594617|MIR:MIR:SINE|252|-,.	101.652	1.35111	0.383799	3.52035	0.000430982	0.0358854
chr12|80501687|80501911|L2-3_Crp:L2:LINE|266|-,.	3.15282	-4.56267	1.2963	-3.51977	0.000431914	0.0359259
chr22|35388181|35388489|AluJo:Alu:SINE|143|+,.	35.6649	-2.04082	0.579848	-3.51958	0.000432228	0.0359259
chr19|47343523|47343863|AluJo:Alu:SINE|141|+,.	24.1627	-1.18822	0.337782	-3.51772	0.000435274	0.0360688
chr7|112117670|112117815|Tigger9b:TcMar-Tigger:DNA|212|+,.	4.85608	-2.47984	0.705012	-3.51744	0.000435733	0.0360688
chr4|15646554|15646848|L1PA4:L1:LINE|24|-,.	8.60046	-2.06581	0.587598	-3.51569	0.000438607	0.0362219
chr1|153561003|153561191|Charlie18a:hAT-Charlie:DNA|188|+,.	4.08481	3.06317	0.871405	3.5152	0.000439416	0.0362432
chr19|47741707|47741862|L2a:L2:LINE|227|-,.	41.4592	-1.18594	0.337514	-3.51374	0.000441849	0.0363787
chr12|132130157|132130577|L1MEd:L1:LINE|290|+,.	6.43775	1.77402	0.504905	3.51357	0.000442134	0.0363787
chr2|179456956|179457861|L1ME3:L1:LINE|219|-,.	58.1066	-1.47052	0.418528	-3.51355	0.000442167	0.0363787
chr19|46624442|46624753|AluSx1:Alu:SINE|135|-,.	7.33766	-2.07916	0.591802	-3.51327	0.000442625	0.0363936
chr6|44080225|44080524|AluYh3:Alu:SINE|70|-,.	3.79518	-3.17124	0.90288	-3.51236	0.000444146	0.0364958
chr18|23506185|23506348|L1MA10:L1:LINE|169|-,.	23.028	-1.19243	0.339578	-3.51152	0.000445556	0.0365887
chr13|79010757|79012625|L1PA16:L1:LINE|125|-,.	6.37651	-2.83431	0.807441	-3.51023	0.000447715	0.0366973
chr6|131326790|131326938|HERVH-int:ERV1:LTR|149|+,.	8.40187	-2.63963	0.752141	-3.50949	0.000448969	0.0367771
chr15|44187567|44187868|AluJr4:Alu:SINE|189|-,.	5.55196	2.46408	0.702234	3.50891	0.000449944	0.0368111
chr19|46331574|46331874|AluSp:Alu:SINE|103|+,.	18.176	-2.05848	0.586699	-3.50857	0.00045052	0.0368124
chr19|51720117|51720415|AluJb:Alu:SINE|171|-,.	5.60712	-2.85758	0.814975	-3.50634	0.000454309	0.0370692
chr1|168080860|168081162|AluSp:Alu:SINE|83|-,.	17.3535	1.1158	0.318248	3.50607	0.000454775	0.0370692
chr20|15270174|15270569|L1MD2:L1:LINE|235|+,.	4.81894	-2.99582	0.854489	-3.50597	0.000454939	0.0370692
chr5|43293715|43294012|AluSx:Alu:SINE|118|-,.	25.5647	-1.561	0.445251	-3.5059	0.000455075	0.0370692
chr1|153528520|153529458|L1MA4:L1:LINE|149|+,.	7.04688	-1.80141	0.514119	-3.50388	0.000458526	0.037281
chr7|131543118|131543425|AluJr:Alu:SINE|189|-,.	3.70571	-3.13697	0.895394	-3.50345	0.00045927	0.0373184
chr1|248796565|248796863|AluSc:Alu:SINE|104|+,.	5.0182	-4.11979	1.17651	-3.50169	0.00046231	0.0375114
chr1|14782264|14782577|AluSx:Alu:SINE|118|+,.	11.0314	1.8265	0.52162	3.50158	0.0004625	0.0375114
chr1|39971943|39972117|AluSx:Alu:SINE|121|+,.	49.0851	-1.20408	0.343918	-3.50105	0.000463421	0.037559
chr11|5572975|5573275|AluY:Alu:SINE|63|+,.	6.1087	-2.78309	0.794961	-3.50092	0.000463659	0.037559
chr4|88714307|88715535|L1MA4:L1:LINE|136|-,.	6.9827	-2.52734	0.722129	-3.49984	0.000465533	0.0376683
chr19|16817327|16817618|AluSz:Alu:SINE|82|+,.	15.6546	2.57049	0.734465	3.49981	0.000465582	0.0376683
chr19|57801329|57801627|AluSx1:Alu:SINE|87|-,.	12.6333	1.58332	0.452481	3.4992	0.000466648	0.0377313
chr3|134582192|134587735|L1PA6:L1:LINE|58|-,.	7.0537	-2.86216	0.818046	-3.49877	0.000467405	0.0377428
chr2|212012736|212013044|AluJb:Alu:SINE|208|-,.	3.35497	-3.481	0.994959	-3.49863	0.000467652	0.0377428
chr18|13469013|13469844|L1MB4:L1:LINE|191|+,.	8.14944	2.00851	0.574243	3.49766	0.000469367	0.0378579
chr2|179675791|179676087|AluSx3:Alu:SINE|84|-,.	22.8308	-1.93141	0.552866	-3.49345	0.000476816	0.0384352
chr16|10936245|10936600|L1MC4:L1:LINE|202|+,.	7.06538	1.795	0.51411	3.49147	0.000480374	0.0386745
chr4|108132659|108132948|AluJb:Alu:SINE|179|-,.	7.9277	1.62985	0.466923	3.49062	0.000481903	0.0387374
chr1|150308549|150308847|AluSz:Alu:SINE|104|+,.	23.2599	-1.13801	0.326025	-3.49054	0.000482039	0.0387374
chr2|179515752|179517417|L1ME1:L1:LINE|236|-,.	50.2641	-1.40346	0.402302	-3.48858	0.000485588	0.0389957
chr9|71671027|71671187|AluSz6:Alu:SINE|150|+,.	3.27123	-3.84986	1.10394	-3.48739	0.00048776	0.0391012
chr15|44299823|44300127|AluJr:Alu:SINE|211|+,.	13.5158	1.53027	0.438822	3.48723	0.000488054	0.0391012
chr19|54894709|54895086|HERVH-int:ERV1:LTR|97|-,.	3.02991	-3.76154	1.07886	-3.48657	0.000489249	0.039173
chr4|20489501|20489803|AluSq2:Alu:SINE|146|+,.	10.1573	-2.10203	0.602995	-3.48598	0.000490329	0.0392356
chr11|121832846|121838524|L1MA4:L1:LINE|171|+,.	2.75731	-3.9892	1.14454	-3.4854	0.000491395	0.0392787
chr17|39065384|39065675|AluJb:Alu:SINE|127|-,.	15.4542	1.36045	0.390332	3.48537	0.000491465	0.0392787
chr3|138454058|138454255|AluJb:Alu:SINE|178|+,.	10.7208	-2.04379	0.586511	-3.48466	0.000492764	0.0393585
chr12|29159256|29159535|AluY:Alu:SINE|100|+,.	9.62653	2.02599	0.581518	3.48397	0.000494026	0.0394231
chr11|269021|270041|L1MB4:L1:LINE|221|-,.	13.5539	-1.43554	0.412129	-3.48323	0.000495396	0.0394728
chr9|21526369|21527668|L1PA13:L1:LINE|116|-,.	2.06152	4.73571	1.35986	3.4825	0.00049676	0.0395574
chr20|20608994|20609298|AluJo:Alu:SINE|178|-,.	6.12168	-2.47071	0.709509	-3.48227	0.000497174	0.0395665
chr1|39303569|39303889|AluSx1:Alu:SINE|84|+,.	12.7063	-1.31262	0.377016	-3.48161	0.000498414	0.0396411
chr4|121092736|121093555|L2c:L2:LINE|362|-,.	3.47268	3.34059	0.959565	3.48136	0.000498871	0.0396535
chr3|149202599|149202908|AluY:Alu:SINE|74|-,.	3.79096	3.03242	0.871223	3.48065	0.000500205	0.0397355
chr9|112686494|112686797|AluSz:Alu:SINE|109|-,.	57.4165	0.8854	0.254415	3.48015	0.000501141	0.0397495
chr13|23238724|23240871|L1MEc:L1:LINE|243|+,.	2.26416	-4.45478	1.28009	-3.48005	0.000501329	0.0397495
chr20|53944315|53944608|AluSx:Alu:SINE|113|-,.	7.65543	2.34976	0.675258	3.4798	0.000501791	0.0397495
chr16|19357406|19357710|AluSq4:Alu:SINE|82|-,.	10.2369	2.07866	0.597496	3.47896	0.000503372	0.0398326
chr1|196701022|196701524|HUERS-P1-int:ERV1:LTR|238|+,.	212.391	0.879174	0.252742	3.47854	0.000504156	0.0398326
chr2|71650943|71652041|L1ME4a:L1:LINE|313|+,.	20.4702	-1.68481	0.484488	-3.4775	0.000506122	0.0399639
chr15|31219207|31219480|MLT2D:ERVL:LTR|199|+,.	6.55435	-1.9801	0.569562	-3.47652	0.000507966	0.0400013
chr12|9973676|9974583|L2a:L2:LINE|322|+,.	2.4764	-4.58525	1.31893	-3.4765	0.000508009	0.0400013
chr19|57643679|57644137|L1ME1:L1:LINE|243|-,.	19.9964	1.34602	0.387291	3.47548	0.000509946	0.0400971
chr22|37464557|37464913|L1MC5a:L1:LINE|268|-,.	28.4802	-0.957786	0.275603	-3.47524	0.000510394	0.0401084
chr16|46910098|46910408|AluSz6:Alu:SINE|110|+,.	9.51423	2.37661	0.683955	3.47481	0.000511215	0.0401489
chr19|48706010|48706302|AluSx:Alu:SINE|123|+,.	2.24216	3.81408	1.09776	3.47444	0.000511924	0.0401806
chr6|35637457|35637760|AluSg:Alu:SINE|66|-,.	50.9166	1.1596	0.333803	3.47391	0.000512939	0.0402193
chr2|32259407|32259946|L1ME2z:L1:LINE|192|-,.	4.27343	-2.3615	0.679791	-3.47386	0.00051303	0.0402193
chr17|29742639|29742934|AluSz:Alu:SINE|95|-,.	43.39	-0.990919	0.285293	-3.47334	0.000514031	0.0402519
chr20|53076376|53076712|L2c:L2:LINE|325|-,.	3.41934	3.20329	0.922254	3.47332	0.000514059	0.0402519
chr20|37910632|37910947|AluJr:Alu:SINE|156|+,.	4.97685	2.90988	0.837869	3.47296	0.000514753	0.0402583
chr4|143479564|143481670|L1ME3B:L1:LINE|238|+,.	96.6265	-0.979505	0.282074	-3.47251	0.000515625	0.0403025
chr1|55115236|55115521|AluYa5:Alu:SINE|25|+,.	2.44922	4.99768	1.44065	3.46903	0.000522336	0.0407367
chr9|135368340|135368775|LOR1b:ERV1:LTR|186|+,.	9.38584	-2.32483	0.670235	-3.46868	0.000523023	0.0407367
chr8|22449166|22449477|AluJb:Alu:SINE|119|+,.	12.2381	1.21891	0.351418	3.46854	0.000523288	0.0407367
chr1|161508306|161508612|AluSp:Alu:SINE|95|+,.	29.9398	-1.23859	0.357095	-3.46852	0.000523329	0.0407367
chr7|70212914|70213140|L1MA4:L1:LINE|203|+,.	5.48906	-2.30331	0.664105	-3.4683	0.000523771	0.0407453
chr16|10570394|10570696|AluSz:Alu:SINE|156|-,.	20.0208	-1.56612	0.451594	-3.46799	0.000524365	0.040761
chr14|65420912|65421216|AluSc:Alu:SINE|99|+,.	11.5562	1.95884	0.564921	3.46746	0.000525408	0.040778
chr2|102439574|102440032|L2:L2:LINE|309|-,.	14.3094	-2.43746	0.702992	-3.46727	0.000525774	0.040778
chr7|100275437|100275706|AluSx:Alu:SINE|104|-,.	14.5255	1.41867	0.40917	3.4672	0.000525911	0.040778
chr12|79543260|79543408|HERVH-int:ERV1:LTR|176|+,.	22.8426	-1.83557	0.529421	-3.46713	0.000526053	0.040778
chr10|60036422|60036734|AluY:Alu:SINE|92|-,.	6.22198	-2.17426	0.627143	-3.46694	0.000526428	0.0407829
chr4|30930649|30930986|AluJr:Alu:SINE|194|+,.	8.20188	1.82537	0.526553	3.46663	0.000527019	0.0408047
chr16|8845577|8845751|AluSz:Alu:SINE|144|-,.	4.30107	-2.73315	0.78861	-3.46577	0.000528708	0.0409084
chr2|86219440|86219744|AluSx:Alu:SINE|112|-,.	8.34679	2.16843	0.625694	3.46563	0.000528981	0.0409084
chr9|33027868|33028050|AluSx:Alu:SINE|99|+,.	27.6588	-1.73095	0.499752	-3.46361	0.00053298	0.0411692
chr19|46313350|46313474|FLAM_C:Alu:SINE|169|+,.	77.8339	-0.973415	0.281082	-3.4631	0.000533985	0.0412226
chr9|16790296|16791027|Tigger6a:TcMar-Tigger:DNA|222|-,.	17.0554	1.81887	0.525356	3.46217	0.000535841	0.0413316
chr18|13310062|13310368|AluJr:Alu:SINE|134|+,.	16.747	1.57024	0.453555	3.46208	0.000536027	0.0413316
chr19|54216298|54216609|AluY:Alu:SINE|61|-,.	86.957	-0.989855	0.285986	-3.4612	0.000537778	0.0414382
chr7|5975536|5975836|AluJr4:Alu:SINE|143|-,.	8.32527	1.80976	0.522892	3.46107	0.000538039	0.0414382
chr2|71638227|71638370|L1MB7:L1:LINE|190|-,.	10.7179	-2.02376	0.584892	-3.46006	0.000540054	0.041569
chr2|187702170|187705955|L1PA15-16:L1:LINE|179|+,.	58.5699	-1.66905	0.482489	-3.45925	0.000541677	0.0416592
chr15|79967221|79967514|AluSx1:Alu:SINE|113|-,.	18.2369	-1.53497	0.443741	-3.45916	0.00054186	0.0416592
chr10|48256889|48257157|MLT1D:ERVL-MaLR:LTR|254|-,.	2.60968	3.81653	1.10338	3.45894	0.000542302	0.0416687
chr15|93728857|93730774|L1PA6:L1:LINE|77|-,.	11.4586	1.53428	0.443594	3.45874	0.0005427	0.041675
chr1|46182182|46182376|L2b:L2:LINE|351|-,.	2.80393	4.16506	1.20445	3.45806	0.000544084	0.0417569
chr7|139451966|139452275|AluSx3:Alu:SINE|87|-,.	15.2343	-1.8237	0.527598	-3.45661	0.000547006	0.0419196
chr14|61116763|61120044|HERVIP10FH-int:ERV1:LTR|61|-,.	5.04037	2.68069	0.775541	3.45654	0.000547162	0.0419196
chr9|12809266|12810528|L1MCa:L1:LINE|191|-,.	2.82651	-4.00163	1.15786	-3.45606	0.000548132	0.0419695
chr22|35397434|35397635|AluJb:Alu:SINE|154|+,.	5.28731	-3.42688	0.991909	-3.45484	0.000550625	0.042108
chr4|126793914|126794243|AluJb:Alu:SINE|188|-,.	1.85285	4.14843	1.20086	3.45457	0.000551181	0.042108
chr12|16853559|16854227|L2:L2:LINE|364|-,.	4.5668	3.45032	0.998802	3.45446	0.000551405	0.042108
chr5|177305201|177305505|AluSz6:Alu:SINE|145|-,.	7.83175	-2.01797	0.584177	-3.45439	0.000551544	0.042108
chr6|31353186|31353316|L3:CR1:LINE|328|-,.	5.41062	-2.48143	0.718531	-3.45347	0.000553416	0.0421774
chr3|131041808|131045185|L1P3:L1:LINE|100|+,.	13.4513	1.57487	0.456133	3.45265	0.000555109	0.0422442
chr8|119300666|119302839|L1MA8:L1:LINE|236|+,.	6.82006	-2.57804	0.7467	-3.45258	0.000555258	0.0422442
chr16|89295985|89296134|AluJb:Alu:SINE|141|-,.	28.4913	0.888787	0.257439	3.45242	0.000555578	0.0422442
chr6|35858099|35858321|L1MC5:L1:LINE|221|-,.	2.27582	-4.44546	1.28773	-3.45218	0.000556084	0.0422582
chr9|117715982|117716897|L1MA10:L1:LINE|163|+,.	196.033	-0.93006	0.269431	-3.45194	0.000556571	0.0422708
chr10|60358706|60359172|L2a:L2:LINE|342|+,.	6.34255	-2.08025	0.60268	-3.45166	0.00055714	0.0422895
chr5|157189399|157189706|AluSx:Alu:SINE|156|+,.	5.96352	2.3521	0.681517	3.45127	0.000557957	0.0423271
chr6|138909525|138909865|THE1D:ERVL-MaLR:LTR|128|+,.	6.46566	2.72879	0.7908	3.45067	0.000559205	0.0423769
chr11|118125154|118125550|LTR16D:ERVL:LTR|311|+,.	2.10777	4.99612	1.44836	3.4495	0.000561619	0.0424944
chr20|32091707|32092005|AluJr:Alu:SINE|181|+,.	14.4353	-1.51871	0.440278	-3.44943	0.000561779	0.0424944
chr5|70997456|70998001|L1MB5:L1:LINE|192|+,.	11.4878	-1.45186	0.42104	-3.44827	0.000564181	0.0425199
chr14|34431760|34433009|Tigger1:TcMar-Tigger:DNA|130|+,.	62.7806	-0.897373	0.260245	-3.44818	0.000564382	0.0425199
chr3|187027772|187028202|L2:L2:LINE|255|-,.	11.4605	1.75586	0.509286	3.44769	0.000565402	0.0425724
chr12|67315172|67315470|AluY:Alu:SINE|84|+,.	52.816	0.757267	0.219696	3.44689	0.000567086	0.0426747
chr1|12610068|12610376|AluSz:Alu:SINE|120|-,.	27.0922	1.32036	0.383145	3.44611	0.000568729	0.0427623
chr7|4651573|4651734|AluJr:Alu:SINE|160|-,.	6.50166	-2.1315	0.618576	-3.44582	0.000569328	0.0427623
chr1|76176788|76176928|L1MB3:L1:LINE|175|+,.	8.21038	-2.00514	0.581914	-3.44577	0.000569431	0.0427623
chr20|6774243|6774554|AluSz:Alu:SINE|158|+,.	11.6602	-2.10619	0.611248	-3.44571	0.000569553	0.0427623
chr4|180468117|180472388|L1PA7:L1:LINE|118|+,.	2.5473	4.34931	1.26234	3.44543	0.000570157	0.0427717
chr1|203490979|203491388|LTR7:ERV1:LTR|96|+,.	60.244	-1.28245	0.372227	-3.44535	0.000570329	0.0427717
chr3|48048506|48048742|AluJb:Alu:SINE|144|-,.	26.5905	0.999165	0.290103	3.44418	0.000572802	0.0429327
chr8|69522344|69524174|L2a:L2:LINE|297|-,.	8.37637	1.77507	0.515421	3.44392	0.000573345	0.0429489
chr2|111000912|111001387|MLT1F1-int:ERVL-MaLR:LTR|217|+,.	4.02778	-3.25762	0.946046	-3.44341	0.000574425	0.0430053
chr2|162471523|162473235|L1PA5:L1:LINE|48|+,.	2.57251	-4.2727	1.24094	-3.44311	0.000575074	0.0430294
chr12|2220751|2221425|L2a:L2:LINE|299|-,.	10.4941	1.84442	0.535728	3.44283	0.000575651	0.043048
chr12|79421784|79422663|L1ME3C:L1:LINE|267|-,.	6.85973	-2.51974	0.731989	-3.44231	0.000576762	0.043094
chr12|7919426|7919710|AluSx1:Alu:SINE|84|-,.	268.644	-1.13968	0.331091	-3.44221	0.000576982	0.043094
chr6|134504468|134504773|AluJb:Alu:SINE|180|+,.	1.7589	4.74983	1.38001	3.44187	0.000577714	0.043094
chr6|6308603|6308883|AluSx:Alu:SINE|136|-,.	9.17426	1.4791	0.429796	3.44139	0.000578728	0.0431308
chr1|89182481|89182759|AluYg6:Alu:SINE|11|-,.	34.174	1.37199	0.398716	3.44101	0.000579539	0.0431618
chr2|109939998|109943703|L1PB2:L1:LINE|131|+,.	4.8932	2.45368	0.713096	3.44089	0.000579804	0.0431618
chr5|140262657|140262875|L1ME3Cz:L1:LINE|287|+,.	13.5354	-1.82325	0.529946	-3.44045	0.000580742	0.0431618
chr1|184780158|184780785|L1ME1:L1:LINE|204|-,.	3.02233	-3.36987	0.979491	-3.44043	0.000580785	0.0431618
chr19|54890808|54890900|FLAM_A:Alu:SINE|174|-,.	6.79684	-2.68342	0.780003	-3.44027	0.000581137	0.0431635
chr11|72939609|72939917|AluSx1:Alu:SINE|116|-,.	13.5814	1.23846	0.360029	3.43989	0.000581951	0.0431675
chr6|110970823|110971113|AluJb:Alu:SINE|172|-,.	17.3707	-1.21184	0.352333	-3.43948	0.000582826	0.0431913
chr16|90172565|90172872|AluSg:Alu:SINE|108|+,.	12.0537	-2.58068	0.750364	-3.43924	0.000583345	0.0432054
chr6|131577926|131578116|L1ME1:L1:LINE|219|+,.	10.8054	-2.32833	0.677172	-3.43831	0.000585353	0.0433262
chr1|76456551|76458893|L1PA3:L1:LINE|22|+,.	31.2711	-1.32523	0.385444	-3.43818	0.000585636	0.0433262
chr11|87487724|87488034|AluSx:Alu:SINE|136|+,.	6.21308	2.26599	0.65928	3.43707	0.000588049	0.0434802
chr1|14615342|14615640|AluSz6:Alu:SINE|128|+,.	8.48076	1.97017	0.573302	3.43654	0.000589194	0.0435121
chr3|17673298|17673614|AluJb:Alu:SINE|168|-,.	16.4436	1.3906	0.40467	3.43639	0.000589521	0.0435121
chr19|10276567|10276683|L1ME4b:L1:LINE|252|+,.	4.40706	-2.8747	0.836578	-3.43626	0.000589804	0.0435121
chr11|85702191|85702484|AluJb:Alu:SINE|184|-,.	10.6032	1.65641	0.482173	3.43531	0.000591874	0.0436062
chr15|38040411|38040970|L1MB7:L1:LINE|183|+,.	14.1454	1.89123	0.550532	3.43527	0.000591955	0.0436062
chr7|129352934|129353247|AluSq2:Alu:SINE|96|-,.	13.9516	-1.65383	0.481434	-3.43522	0.000592076	0.0436062
chr7|77132434|77132782|AluJo:Alu:SINE|183|+,.	6.92489	1.74789	0.508952	3.4343	0.000594095	0.0437062
chr8|69634486|69634752|AluJb:Alu:SINE|117|+,.	5.62598	2.36928	0.689888	3.43429	0.000594099	0.0437062
chr1|23738422|23738704|AluSx:Alu:SINE|92|+,.	4.28046	2.14134	0.623565	3.43403	0.00059467	0.0437238
chr17|35763279|35763583|AluJb:Alu:SINE|191|-,.	37.1152	1.46911	0.427835	3.43381	0.000595152	0.0437347
chrX|117914247|117914345|HY3:scRNA:scRNA|61|-,.	8.49957	-2.80664	0.817443	-3.43344	0.000595966	0.04377
chr6|24805390|24805527|AluSx3:Alu:SINE|175|-,.	16.8621	-1.325	0.38595	-3.43308	0.000596776	0.0437805
chr3|100509607|100515641|L1PA3:L1:LINE|32|+,.	11.8108	2.5591	0.745463	3.4329	0.000597165	0.0437846
chr6|48066151|48066265|L2a:L2:LINE|412|+,.	4.87484	3.10207	0.903771	3.43237	0.000598332	0.0438213
chr17|44451161|44451392|AluSz6:Alu:SINE|117|-,.	8.28569	1.64772	0.480127	3.43183	0.000599518	0.0438637
chr1|151426188|151426484|AluSx4:Alu:SINE|122|-,.	25.9875	1.20927	0.352373	3.43181	0.000599578	0.0438637
chr14|65499531|65499833|AluJo:Alu:SINE|166|+,.	18.3209	1.61643	0.471079	3.43134	0.000600598	0.0439139
chr12|88314817|88316966|L1PREC2:L1:LINE|156|-,.	8.22601	-2.89891	0.844992	-3.43069	0.000602044	0.0439951
chr19|54215195|54215497|AluSx:Alu:SINE|103|-,.	69.0991	-1.08474	0.31622	-3.43034	0.000602819	0.0440272
chr2|187746957|187748048|L1PA6:L1:LINE|66|+,.	8.54012	-2.23823	0.65264	-3.42951	0.000604679	0.044101
chr9|16659625|16659994|L2a:L2:LINE|263|+,.	3.08049	2.82792	0.824598	3.42945	0.000604797	0.044101
chr3|44452916|44453205|AluSc:Alu:SINE|90|-,.	16.6515	1.29946	0.378914	3.42942	0.000604874	0.044101
chr14|96500642|96500809|AluJb:Alu:SINE|148|-,.	5.06327	2.85455	0.832628	3.42836	0.000607237	0.0441674
chr3|151712421|151716101|L1M1:L1:LINE|138|+,.	5.09647	2.83843	0.827949	3.42827	0.000607445	0.0441674
chr13|49642620|49642930|AluSx1:Alu:SINE|145|+,.	19.4375	-1.28099	0.373686	-3.42798	0.000608099	0.0441674
chr8|12166817|12167122|AluSc:Alu:SINE|148|+,.	3.61826	2.69929	0.787573	3.42735	0.000609492	0.0442413
chr1|109422482|109422768|AluSx4:Alu:SINE|94|-,.	10.3333	1.6918	0.493649	3.42712	0.000610018	0.0442413
chr3|151726878|151727172|AluJr:Alu:SINE|177|+,.	3.65801	2.50135	0.729912	3.42692	0.000610463	0.0442413
chr10|119408186|119408363|AluJr:Alu:SINE|138|+,.	56.8835	-1.0545	0.307748	-3.42651	0.00061139	0.044284
chr6|76912324|76912640|AluJb:Alu:SINE|180|-,.	2.88617	2.71334	0.791962	3.4261	0.000612322	0.044327
chr14|103356695|103357022|AluJb:Alu:SINE|165|-,.	4.49172	-3.17541	0.926999	-3.42547	0.000613737	0.0443667
chr3|130204128|130206318|L1M2:L1:LINE|161|+,.	5.43105	2.52255	0.736425	3.42541	0.000613883	0.0443667
chr6|158362793|158363084|AluSg4:Alu:SINE|76|+,.	4.39503	2.16819	0.633137	3.42451	0.000615908	0.0444886
chr21|34699675|34700209|LTR9D:ERV1:LTR|165|-,.	5.99577	2.14035	0.625098	3.42402	0.00061703	0.0445452
chr1|958061|958240|AluSc8:Alu:SINE|84|-,.	11.8588	1.30259	0.380539	3.42301	0.000619314	0.0446439
chr19|36584484|36584788|AluSz:Alu:SINE|128|+,.	8.03917	2.20923	0.645419	3.42295	0.000619461	0.0446439
chr4|20493800|20494494|L2c:L2:LINE|364|-,.	3.87407	-3.4609	1.01113	-3.42282	0.000619757	0.0446439
chr5|180932665|180933758|L1M3b:L1:LINE|194|+,.	15.9549	-1.87144	0.546846	-3.42224	0.000621079	0.0447146
chr1|220150106|220150204|FLAM_C:Alu:SINE|94|-,.	108.509	0.898031	0.26252	3.42081	0.000624361	0.0449017
chr1|27552400|27552696|AluSx:Alu:SINE|125|-,.	10.7481	1.74779	0.511109	3.41961	0.000627101	0.0450546
chr4|84942967|84943219|Tigger2a:TcMar-Tigger:DNA|159|+,.	16.7314	-1.39803	0.408829	-3.41958	0.000627173	0.0450546
chr11|19204757|19204974|L1PA8A:L1:LINE|87|+,.	3.20241	3.51724	1.02863	3.41936	0.000627677	0.0450662
chr10|42601905|42602216|AluJb:Alu:SINE|135|-,.	19.2032	1.24933	0.365386	3.4192	0.000628052	0.0450685
chr11|11608661|11608793|MIR1_Amn:MIR:SINE|261|-,.	7.26569	-2.02816	0.593301	-3.41843	0.000629842	0.0451464
chr9|96887574|96888181|L1PA4:L1:LINE|40|+,.	7.30025	1.83553	0.536984	3.41823	0.000630304	0.0451464
chr7|105993388|105993705|AluJb:Alu:SINE|126|+,.	14.2292	1.66815	0.488033	3.41812	0.000630563	0.0451464
chr19|5830436|5830599|AluSg4:Alu:SINE|135|-,.	1.97652	3.8844	1.13662	3.41751	0.000631978	0.0451746
chr6|6294743|6300768|L1PA3:L1:LINE|27|-,.	23.6152	2.15005	0.629153	3.41737	0.000632281	0.0451746
chr2|64704453|64704753|AluSz:Alu:SINE|110|-,.	5.44394	2.1397	0.626282	3.41651	0.000634285	0.0452685
chr11|78322023|78322328|AluSx:Alu:SINE|95|+,.	2.55922	-4.27357	1.2512	-3.41556	0.000636506	0.0454024
chr19|57869670|57869958|AluSx:Alu:SINE|149|+,.	6.96679	2.38281	0.69774	3.41503	0.000637746	0.0454309
chr12|124939646|124939718|tRNA-Asp-GAY:tRNA:tRNA|0|-,.	37.1871	-1.55935	0.456645	-3.41478	0.000638324	0.0454309
chr2|68130914|68131217|AluY:Alu:SINE|76|-,.	74.7336	0.853425	0.249921	3.41478	0.00063834	0.0454309
chr2|187785774|187788936|L1MA3:L1:LINE|128|+,.	30.5264	-2.14629	0.628561	-3.41462	0.000638721	0.0454309
chr14|75445623|75446842|L1MB8:L1:LINE|148|+,.	205.755	-1.19351	0.349541	-3.4145	0.000638991	0.0454309
chr4|185317032|185317958|L1PA8:L1:LINE|60|+,.	96.1804	-1.1907	0.348734	-3.41436	0.000639327	0.0454309
chr13|108581603|108581909|AluSq2:Alu:SINE|121|+,.	2.92664	4.30335	1.26051	3.41398	0.000640205	0.0454687
chr17|64543266|64543573|AluSx:Alu:SINE|72|-,.	116.537	0.785802	0.230183	3.41382	0.000640591	0.0454716
chr12|82738865|82739164|AluSz:Alu:SINE|110|+,.	10.0802	1.65755	0.485646	3.41309	0.000642306	0.045519
chr17|63498303|63498489|L1ME4a:L1:LINE|232|-,.	56.9747	1.51051	0.442581	3.41296	0.000642603	0.045519
chr2|132432945|132435626|Tigger2:TcMar-Tigger:DNA|126|+,.	8.92836	2.2203	0.650562	3.4129	0.000642764	0.045519
chr6|35580526|35580840|AluSx3:Alu:SINE|95|-,.	93.5775	0.925832	0.271277	3.41287	0.000642828	0.045519
chr6|149865260|149865392|L1MEc:L1:LINE|229|-,.	4.04422	-2.63906	0.773398	-3.4123	0.000644177	0.0455661
chr22|17110078|17110215|L2c:L2:LINE|287|-,.	20.0014	-1.26222	0.369912	-3.41222	0.00064435	0.0455661
chr14|79133644|79133956|AluY:Alu:SINE|83|+,.	5.25474	2.52919	0.741349	3.4116	0.000645828	0.0456215
chr11|84152685|84153997|L1PA16:L1:LINE|155|-,.	3.22327	3.47315	1.01812	3.41135	0.000646426	0.0456392
chr11|101952074|101952596|L2c:L2:LINE|334|-,.	10.4496	1.40435	0.411709	3.41103	0.000647172	0.0456673
chr6|31819027|31819335|AluSx:Alu:SINE|94|+,.	2.74799	-4.35651	1.27748	-3.41025	0.000649043	0.0457356
chr7|3388062|3388230|MIR3:MIR:SINE|261|+,.	7.24578	-2.08866	0.612527	-3.40991	0.000649842	0.0457356
chr2|99839600|99839899|AluSx3:Alu:SINE|104|-,.	6.96527	-1.93513	0.567518	-3.40981	0.000650072	0.0457356
chr11|78521986|78522255|AluJo:Alu:SINE|182|-,.	2.54135	3.43501	1.00741	3.40975	0.000650227	0.0457356
chr22|25463584|25464039|L1ME3E:L1:LINE|263|+,.	3.26671	2.97849	0.873616	3.40938	0.000651105	0.0457483
chr7|102774999|102775282|L1MA9:L1:LINE|193|-,.	4.32029	3.74128	1.09758	3.40866	0.000652836	0.0458454
chr2|102340330|102340596|AluSz6:Alu:SINE|143|+,.	9.30475	-2.1071	0.618244	-3.40821	0.000653915	0.0458966
chr18|27266552|27267227|L1PB1:L1:LINE|97|+,.	4.13634	3.3968	0.996818	3.40765	0.000655258	0.0459047
chr9|80341202|80344869|L1MA4:L1:LINE|138|+,.	2.33939	3.54088	1.03911	3.40761	0.000655347	0.0459047
chr15|22539622|22539915|AluSq2:Alu:SINE|92|+,.	14.4079	2.68671	0.788565	3.40708	0.000656614	0.0459633
chr22|42402828|42403136|AluSg7:Alu:SINE|84|-,.	12.2438	-1.85618	0.544936	-3.40623	0.000658656	0.0460817
chr9|64855115|64855432|AluY:Alu:SINE|107|-,.	3.05107	3.55253	1.04307	3.40583	0.000659631	0.0461254
chr4|184758765|184759290|L1PA4:L1:LINE|35|-,.	23.4063	-1.28031	0.375962	-3.40543	0.000660606	0.046169
chr19|57695533|57695836|AluSp:Alu:SINE|96|-,.	3.93659	2.23149	0.655447	3.40453	0.000662783	0.0462719
chr9|322810|323112|AluSq2:Alu:SINE|129|+,.	3.41268	2.19418	0.644619	3.40384	0.00066446	0.0463643
chr6|137863910|137864034|FLAM_C:Alu:SINE|221|-,.	14.3802	1.6937	0.497646	3.40342	0.000665483	0.0463689
chr12|107066451|107066762|AluJb:Alu:SINE|135|-,.	4.74686	-2.47325	0.726701	-3.40339	0.000665542	0.0463689
chr11|121611858|121612169|AluSx:Alu:SINE|100|+,.	12.4828	-1.53858	0.452193	-3.40248	0.000667763	0.0464257
chr18|69076665|69078900|L1MC1:L1:LINE|164|+,.	129.683	1.12814	0.331567	3.40245	0.000667852	0.0464257
chr7|128457629|128457930|AluSx1:Alu:SINE|103|+,.	47.2352	1.11963	0.329104	3.40204	0.000668849	0.0464257
chr15|44050354|44050649|AluJo:Alu:SINE|152|-,.	2.3543	3.61395	1.06229	3.40204	0.00066885	0.0464257
chr1|14907114|14907423|AluJb:Alu:SINE|120|+,.	5.28065	2.67852	0.78733	3.40203	0.000668873	0.0464257
chr4|142461992|142462325|L2c:L2:LINE|330|+,.	1.74698	3.90395	1.14779	3.40127	0.000670729	0.0465222
chr3|151737024|151740450|L1PA8:L1:LINE|135|-,.	9.2825	2.16176	0.635655	3.40083	0.000671805	0.0465222
chr16|50649160|50649247|L1MD3:L1:LINE|188|+,.	71.8637	-1.55767	0.458029	-3.40082	0.000671838	0.0465222
chr17|64322713|64323006|AluSx:Alu:SINE|123|-,.	206.592	-0.602403	0.177139	-3.40074	0.000672034	0.0465222
chr12|33362676|33362992|AluY:Alu:SINE|57|+,.	3.32973	-4.62102	1.35894	-3.40047	0.000672697	0.0465436
chr19|38753007|38753155|HERVH-int:ERV1:LTR|135|+,.	12.1905	-2.05672	0.604927	-3.39995	0.000673993	0.0465764
chr6|132682334|132682693|MLT1B:ERVL-MaLR:LTR|140|-,.	9.6897	-2.01463	0.592565	-3.39984	0.000674245	0.0465764
chr6|48071529|48072853|L1MC3:L1:LINE|183|-,.	2.35343	3.94606	1.16068	3.39979	0.00067438	0.0465764
chrX|154976833|154978267|L1MA6:L1:LINE|220|-,.	17.585	-2.0633	0.606927	-3.39958	0.000674882	0.0465764
chr7|142223355|142223859|Charlie1b:hAT-Charlie:DNA|199|+,.	2.51988	-3.85877	1.13508	-3.39955	0.000674962	0.0465764
chr3|122838724|122840385|L1PB3:L1:LINE|123|+,.	16.9327	-1.53381	0.451248	-3.39904	0.000676218	0.0466154
chr8|90840976|90841280|AluY:Alu:SINE|62|+,.	4.46301	-2.47499	0.728209	-3.39873	0.000676983	0.0466349
chr17|2044328|2044632|AluJb:Alu:SINE|174|-,.	12.3319	-1.7871	0.525838	-3.39858	0.000677368	0.0466349
chr2|160245118|160245709|L2a:L2:LINE|246|+,.	2.17597	-4.40075	1.29495	-3.3984	0.000677817	0.0466349
chr19|46346019|46346323|AluSx1:Alu:SINE|56|+,.	6.19285	-2.16841	0.638077	-3.39836	0.000677921	0.0466349
chr22|25580843|25581143|AluJr:Alu:SINE|183|+,.	7.00631	1.64948	0.485441	3.3979	0.000679063	0.0466807
chr1|91698856|91699144|L2c:L2:LINE|374|+,.	9.0198	-1.91454	0.563463	-3.3978	0.000679296	0.0466807
chr4|168762191|168762488|AluSz:Alu:SINE|182|+,.	4.26609	2.43464	0.716738	3.39684	0.000681688	0.0467692
chrX|94701137|94704174|HERVH-int:ERV1:LTR|90|-,.	21.7618	-1.73312	0.510235	-3.39671	0.000682008	0.0467692
chr19|38750492|38753013|HERVH-int:ERV1:LTR|93|+,.	5.57201	-2.86155	0.842595	-3.39612	0.000683487	0.0468105
chr12|16813307|16813804|L1MB4:L1:LINE|231|+,.	2.22179	3.76274	1.10796	3.3961	0.000683537	0.0468105
chr13|45333777|45333931|L2a:L2:LINE|266|+,.	4.80238	-2.60848	0.768095	-3.39604	0.00068368	0.0468105
chr3|41350262|41350489|Charlie24:hAT-Charlie:DNA|224|-,.	2.96689	-4.46064	1.31358	-3.39578	0.000684327	0.0468304
chr20|52074125|52074559|L1MA4A:L1:LINE|91|+,.	3.47009	2.38016	0.70099	3.39543	0.000685206	0.0468524
chr11|65774334|65774412|MLT1I:ERVL-MaLR:LTR|299|-,.	5.87609	-2.10794	0.621073	-3.39403	0.00068872	0.0470575
chr10|6017572|6017876|AluSx1:Alu:SINE|112|-,.	6.22124	2.04835	0.603589	3.39363	0.000689739	0.0471027
chr3|111899903|111900839|Tigger1:TcMar-Tigger:DNA|147|-,.	7.6506	-2.03678	0.600285	-3.39302	0.000691261	0.0471599
chr1|112493631|112494027|L1MCa:L1:LINE|157|+,.	61.2405	-1.0188	0.300266	-3.39301	0.000691295	0.0471599
chr7|129333187|129333323|FLAM_C:Alu:SINE|147|+,.	2.93696	2.77567	0.818114	3.39277	0.000691901	0.0471767
chr4|150787525|150787858|L1MA2:L1:LINE|82|-,.	5.51145	-2.30816	0.680356	-3.39258	0.000692383	0.047182
chr8|75431958|75432268|AluJo:Alu:SINE|206|+,.	1.60028	4.14902	1.22301	3.39245	0.000692697	0.047182
chr5|59803306|59803598|AluSx1:Alu:SINE|89|-,.	13.1062	1.85632	0.547248	3.39211	0.000693564	0.0472164
chr8|17954145|17954455|AluSp:Alu:SINE|87|+,.	25.046	1.02904	0.303376	3.39197	0.00069392	0.0472164
chr16|28605611|28605740|FLAM_C:Alu:SINE|147|-,.	688.857	-1.13055	0.333347	-3.39152	0.000695049	0.0472687
chr12|69250481|69250604|FLAM_C:Alu:SINE|138|+,.	42.4285	0.91487	0.269777	3.39121	0.000695856	0.0472991
chrX|95047573|95048537|L1MA7:L1:LINE|164|+,.	28.5037	-1.91009	0.563366	-3.3905	0.000697664	0.0473925
chr4|139166884|139168729|MER65-int:ERV1:LTR|225|+,.	14.0435	-1.69563	0.500148	-3.39026	0.000698257	0.0473925
chr1|10400998|10401219|AluSx:Alu:SINE|104|+,.	5.82854	-2.00114	0.590266	-3.39024	0.000698311	0.0473925
chr19|14407237|14407386|AluJo:Alu:SINE|164|+,.	8.68124	-1.95041	0.575429	-3.38949	0.000700221	0.0474731
chr16|3241533|3241808|AluJo:Alu:SINE|149|-,.	10.2526	-1.8384	0.542431	-3.38919	0.00070099	0.0475007
chr2|132771678|132771839|AluY:Alu:SINE|87|-,.	10.2681	-1.73078	0.510787	-3.38847	0.000702849	0.0475881
chr1|147263158|147263445|AluJb:Alu:SINE|160|+,.	74.3909	0.935738	0.276159	3.3884	0.000703004	0.0475881
chr7|36208983|36209187|MIR:MIR:SINE|255|+,.	3.32774	-3.17536	0.937343	-3.38762	0.000705014	0.0476423
chr18|12491657|12491872|L2b:L2:LINE|298|-,.	11.3092	-1.83324	0.541163	-3.3876	0.000705068	0.0476423
chr10|98838506|98838731|AluJr4:Alu:SINE|169|-,.	1.69059	3.98795	1.17725	3.38753	0.000705256	0.0476423
chrX|132853149|132853454|AluJo:Alu:SINE|144|-,.	2.34981	3.64113	1.07495	3.38726	0.000705942	0.0476642
chr2|179668825|179668962|L3b:CR1:LINE|394|+,.	8.02938	-1.81265	0.535245	-3.38659	0.000707676	0.0477322
chr17|9891728|9891907|L2c:L2:LINE|320|+,.	2.08675	-4.33323	1.27984	-3.38576	0.000709825	0.0478526
chr5|181055487|181055782|AluY:Alu:SINE|71|+,.	30.458	-1.21577	0.359159	-3.38504	0.00071168	0.047953
chr19|54214279|54214956|SVA_D:SVA:Retroposon|16|-,.	14.702	-1.56373	0.46212	-3.38381	0.000714868	0.0481431
chr17|78370544|78370854|AluJo:Alu:SINE|145|+,.	3.82546	-2.96057	0.875497	-3.38159	0.000720681	0.0484601
chr2|69371066|69371378|AluSz:Alu:SINE|119|-,.	11.2397	1.45923	0.431782	3.37954	0.000726067	0.0487914
chr20|32044441|32045137|L1MB8:L1:LINE|135|-,.	7.71423	-1.84116	0.544812	-3.37943	0.000726351	0.0487914
chr2|64284101|64284557|L2:L2:LINE|334|-,.	2.85647	-4.41567	1.30672	-3.3792	0.000726974	0.0488083
chr12|112313481|112313787|AluSz6:Alu:SINE|105|-,.	5.04628	1.80854	0.535332	3.37835	0.000729233	0.04891
chr5|6589082|6590113|L1ME3G:L1:LINE|312|-,.	8.48881	-2.51106	0.743373	-3.37793	0.000730341	0.0489593
chr2|189722062|189722360|AluSx:Alu:SINE|104|+,.	7.51992	2.04733	0.606168	3.37749	0.000731504	0.0489823
chr12|79493548|79496870|L1PA7:L1:LINE|127|-,.	131.897	-1.28672	0.380981	-3.37738	0.000731802	0.0489823
chr1|51672757|51673011|L2a:L2:LINE|194|-,.	6.03863	-2.32714	0.689087	-3.37714	0.000732441	0.0490001
chr20|37908530|37908831|AluJo:Alu:SINE|146|+,.	3.78995	2.811	0.832452	3.37677	0.000733433	0.0490125
chr3|16310707|16311014|AluSp:Alu:SINE|91|+,.	14.7766	1.1092	0.328483	3.37673	0.000733533	0.0490125
chr4|1174217|1174516|AluSz:Alu:SINE|107|+,.	8.68886	1.71282	0.507255	3.37665	0.000733746	0.0490125
chr19|46410239|46410405|MER5A:hAT-Charlie:DNA|352|+,.	5.29426	2.42213	0.717632	3.37517	0.000737693	0.0492232
chr2|95819864|95821040|L1PA10:L1:LINE|91|-,.	148.02	1.07348	0.318063	3.37505	0.000738023	0.0492232
chr15|94343642|94343865|MIR:MIR:SINE|288|+,.	12.8338	-1.5733	0.46622	-3.37458	0.000739296	0.0492601
chr2|224961514|224961804|AluSc:Alu:SINE|86|-,.	9.03882	1.54494	0.45782	3.37456	0.000739328	0.0492601
chr17|59117982|59118281|AluSq2:Alu:SINE|110|+,.	3.58929	-3.06086	0.907213	-3.37392	0.000741067	0.0493301
chr11|114070407|114070481|MER46C:TcMar-Tigger:DNA|197|+,.	16.3228	1.49854	0.44416	3.37386	0.00074122	0.0493301
chr13|92752475|92758488|L1PA3:L1:LINE|27|+,.	22.6172	1.43122	0.424221	3.37375	0.000741515	0.0493301
chr10|88822549|88822681|FLAM_A:Alu:SINE|152|-,.	20.7849	1.29577	0.384102	3.3735	0.00074218	0.0493301
chr3_GL000221v1_random|20370|20680|AluSx:Alu:SINE|136|+,.	11.2244	-2.45585	0.727987	-3.37348	0.000742255	0.0493301
chr11|87610474|87611420|L1MA9:L1:LINE|177|+,.	5.37682	3.17782	0.942619	3.37126	0.000748239	0.0496776
chr8|94934389|94934679|AluSg7:Alu:SINE|100|-,.	2.99488	2.89277	0.858141	3.37097	0.000749045	0.0497059
chr1|225017382|225020215|L1PA16:L1:LINE|173|+,.	11.7426	1.3442	0.39883	3.37036	0.000750706	0.049791
chr9|98988640|98988955|AluSz:Alu:SINE|98|+,.	5.05566	2.64771	0.785758	3.36962	0.000752713	0.04988
chr6|87449154|87449461|AluY:Alu:SINE|65|+,.	2.62237	3.37603	1.00191	3.36958	0.000752831	0.04988
chr3|138482956|138483109|L1ME3B:L1:LINE|156|+,.	103.762	-1.23809	0.367447	-3.36945	0.000753186	0.04988
chr12|69541543|69541846|AluJb:Alu:SINE|145|+,.	17.8077	1.11806	0.331854	3.36912	0.000754082	0.0499141

## Sheet: Supplemental Table 5B. 
Supplemental Table 5. Summary of the differential analysis of the TE loci and genes between the IPF patients and the donors in different cells. B. Alveolar type II (AT2) cells.
	baseMean	log2FoldChange	lfcSE	stat	pvalue	padj
MMP1,-	85.0269	10.4177	0.867502	12.0089	3.19242e-33	1.3752e-28
COL17A1,-	157.458	5.51898	0.51631	10.6893	1.14271e-26	1.68311e-22
MCCC1,-	1463.17	-1.88764	0.176695	-10.683	1.22202e-26	1.68311e-22
MMP7,-	1641.3	4.47749	0.42002	10.6602	1.56289e-26	1.68311e-22
DUOX1,+	11033.6	-1.67371	0.15932	-10.5053	8.16537e-26	7.03479e-22
RIDA,-	230.843	-1.54512	0.155539	-9.93399	2.96169e-23	2.12635e-19
PLEKHA4,-	159.488	2.00575	0.20334	9.86402	5.96116e-23	3.66841e-19
CAPN5,+	154.053	3.00836	0.307342	9.78831	1.26388e-22	5.91445e-19
DCXR,-	1266.55	-1.94641	0.19902	-9.77993	1.37299e-22	5.91445e-19
PTCHD4,-	27.1501	6.37668	0.671863	9.49103	2.28753e-21	8.95817e-18
RBMS2,+	1241.5	-1.10254	0.117298	-9.39946	5.4842e-21	1.96869e-17
NPNT,+	3426.19	-1.57465	0.16822	-9.36063	7.92632e-21	2.62648e-17
HMCN1,+	102.766	6.01223	0.657195	9.14832	5.78252e-20	1.66062e-16
MFSD4A,+	173.791	2.9902	0.327306	9.1358	6.49234e-20	1.74794e-16
DPYSL3,-	173.419	4.63213	0.508027	9.11789	7.65979e-20	1.94095e-16
FBLIM1,+	73.0003	3.60795	0.405124	8.9058	5.30021e-19	1.20167e-15
MEX3A,-	21.1437	3.07499	0.347421	8.85089	8.68219e-19	1.87001e-15
VSIG10,-	619.041	-2.18294	0.250341	-8.7199	2.78457e-18	5.71196e-15
FMO5,-	2627.94	-2.36754	0.274173	-8.63519	5.86274e-18	1.14795e-14
GABBR2,-	33.1374	4.57928	0.531719	8.61222	7.16584e-18	1.3421e-14
SNX9,+	102.809	3.42018	0.400621	8.53718	1.37537e-17	2.46862e-14
MLX,+	852.166	-0.905234	0.106231	-8.5214	1.57632e-17	2.71612e-14
CX3CL1,+	467.245	3.50386	0.411743	8.50981	1.74212e-17	2.88635e-14
ARNTL2,+	59.9835	3.51031	0.413334	8.49267	2.01944e-17	3.2219e-14
PSD3,-	228.037	1.71239	0.202026	8.4761	2.32878e-17	3.48015e-14
GNMT,+	59.9854	-2.64116	0.311627	-8.47539	2.34288e-17	3.48015e-14
LRRC55,+	16.243	7.61798	0.903808	8.42877	3.49326e-17	5.01597e-14
CD24,-	1730.2	3.44184	0.409011	8.41504	3.92749e-17	5.45757e-14
ALDOC,-	298.69	-2.47158	0.293938	-8.40853	4.15174e-17	5.58889e-14
ABCC3,+	350.002	3.03943	0.361931	8.39782	4.54858e-17	5.93755e-14
WNT10A,+	8.38928	7.07767	0.844024	8.38563	5.04555e-17	6.39257e-14
RPARP-AS1,+	220.64	-1.20869	0.144357	-8.37289	5.62241e-17	6.9199e-14
GOLM1,-	1038.53	1.6196	0.193857	8.35459	6.56606e-17	7.85683e-14
RPS6KA2,-	3991.82	-1.41764	0.170039	-8.33716	7.60932e-17	8.8591e-14
COL18A1,+	171.167	3.404	0.410429	8.29374	1.09738e-16	1.24399e-13
MCC,-	63.1004	2.84297	0.343678	8.2722	1.31514e-16	1.45262e-13
PHYH,-	394.525	-1.22898	0.148731	-8.26305	1.41995e-16	1.52918e-13
APOL3,-	61.0528	2.38288	0.288557	8.25791	1.48248e-16	1.55758e-13
RILP,-	385.203	-1.13909	0.139246	-8.18037	2.82963e-16	2.90219e-13
BCAT2,-	842.997	-1.29261	0.158794	-8.1402	3.94613e-16	3.9532e-13
SYNJ2,+	45.2401	3.63705	0.451194	8.06093	7.57151e-16	7.11982e-13
LDHD,-	154.731	-1.47107	0.183107	-8.03395	9.4386e-16	8.65077e-13
ALDH1A3,+	578.4	4.03414	0.504321	7.99914	1.25293e-15	1.12443e-12
LTBP2,-	76.1973	2.79381	0.351921	7.93875	2.04223e-15	1.75947e-12
FHL2,-	91.0496	5.39178	0.682475	7.90033	2.78167e-15	2.34953e-12
APLNR,-	6.26408	6.61615	0.838175	7.89351	2.93799e-15	2.40851e-12
TNS4,-	117.513	4.77112	0.607068	7.85929	3.86332e-15	3.08185e-12
VSTM4,-	419.923	-2.79664	0.357364	-7.82573	5.04718e-15	3.95304e-12
DUOXA1,-	1285.06	-1.29556	0.165855	-7.8114	5.65566e-15	4.27419e-12
NDUFC2-KCTD14,-	21.1156	23.8072	3.04913	7.80784	5.8177e-15	4.28846e-12
B3GNT3,+	121.845	3.84858	0.492988	7.80663	5.87364e-15	4.28846e-12
APP,-	4312.84	1.17793	0.151917	7.75377	8.92045e-15	6.40444e-12
TRIM22,+	853.132	1.5518	0.200758	7.72969	1.07807e-14	7.61313e-12
MYLK,-	996.011	-2.79149	0.361402	-7.72406	1.12678e-14	7.82876e-12
IL34,+	211.547	-3.59192	0.466607	-7.69795	1.38268e-14	9.45425e-12
CHST3,+	108.228	3.58357	0.467288	7.66886	1.73526e-14	1.16797e-11
KRT17,-	807.061	4.34928	0.567506	7.66385	1.80437e-14	1.1958e-11
MMP13,-	21.7492	8.45644	1.10953	7.62162	2.50503e-14	1.5869e-11
KIF26B,+	52.2289	2.85498	0.376094	7.59115	3.1707e-14	1.897e-11
A4GALT,-	109.814	2.97297	0.391916	7.58573	3.30626e-14	1.95101e-11
EFNB1,+	74.6864	2.16704	0.286972	7.55139	4.30625e-14	2.47334e-11
FABP5,+	1839.16	-1.79443	0.238076	-7.53723	4.80065e-14	2.72102e-11
FBXL15,+	211.013	-0.870257	0.115524	-7.53315	4.95304e-14	2.77093e-11
HID1,-	316.563	1.43086	0.190264	7.52037	5.46224e-14	3.01662e-11
TRAF5,+	22.808	2.60941	0.348513	7.48728	7.03179e-14	3.83428e-11
UCN3,+	28.3706	4.38641	0.58691	7.47374	7.79499e-14	4.14549e-11
CFH,+	898.109	2.34341	0.314452	7.45237	9.16758e-14	4.67486e-11
CDKN2A,-	14.0158	4.99484	0.670319	7.45144	9.23272e-14	4.67486e-11
PHLDA1,-	311.33	3.63476	0.487868	7.4503	9.3129e-14	4.67486e-11
MARCKSL1,-	114.399	3.32149	0.445849	7.44981	9.3472e-14	4.67486e-11
TNFAIP2,+	319.673	3.00849	0.40387	7.44915	9.39431e-14	4.67486e-11
STEAP3,+	698.466	2.04579	0.276111	7.40931	1.26955e-13	6.2146e-11
FAM171A1,-	32.9454	2.68644	0.364286	7.37453	1.64923e-13	7.89375e-11
ERICH2,+	257.252	-1.17482	0.159631	-7.35962	1.84431e-13	8.71136e-11
TMPRSS4,+	177.575	4.41236	0.599631	7.35846	1.86049e-13	8.71136e-11
GPD1L,+	2001.16	-1.25277	0.170797	-7.33485	2.21976e-13	1.01724e-10
TMEM150C,-	75.4382	3.25012	0.443731	7.32452	2.39749e-13	1.08712e-10
S100A14,-	2404.02	-0.995941	0.136158	-7.31457	2.58201e-13	1.1586e-10
SLCO1A2,-	85.1671	-4.82934	0.660936	-7.30681	2.73556e-13	1.21484e-10
ECE1,-	848.022	2.73505	0.375438	7.28497	3.21747e-13	1.40952e-10
PVT1,+	13.3583	2.91448	0.400118	7.28405	3.23937e-13	1.40952e-10
LOX,-	56.1679	2.50956	0.345623	7.26099	3.84278e-13	1.65535e-10
EBP,+	1079.28	-1.97223	0.272339	-7.24181	4.42732e-13	1.88827e-10
SH3BP4,+	478.414	2.02881	0.280292	7.23821	4.54636e-13	1.92004e-10
HS6ST2,-	78.588	3.47978	0.48116	7.23207	4.75696e-13	1.98947e-10
PROM2,+	413.88	2.78938	0.38887	7.17303	7.33558e-13	2.98108e-10
LIMCH1,+	4111.94	-0.978289	0.136725	-7.15514	8.35878e-13	3.36515e-10
MRPS36,+	324.326	-0.924374	0.129247	-7.15199	8.55266e-13	3.41132e-10
PRKAA2,+	72.9002	2.76775	0.387283	7.14658	8.89695e-13	3.51609e-10
EYA2,+	102.468	4.0475	0.567418	7.1332	9.80628e-13	3.84023e-10
TNRC6C-AS1,-	70.5156	1.37368	0.192658	7.13015	1.00263e-12	3.89101e-10
SHANK3,+	46.9426	2.8049	0.393583	7.12658	1.0289e-12	3.95732e-10
ISYNA1,-	129.965	1.92542	0.270913	7.10717	1.1845e-12	4.51545e-10
SLC5A5,+	91.9098	5.09821	0.7176	7.10453	1.20731e-12	4.56203e-10
SCGB3A1,-	20917.1	3.48768	0.490993	7.10331	1.21803e-12	4.56254e-10
NEBL,-	2304.46	-1.2167	0.171387	-7.09913	1.25547e-12	4.66223e-10
KCNN4,-	52.5459	5.12301	0.722467	7.09099	1.33153e-12	4.90242e-10
C1orf210,-	374.016	-1.31145	0.184986	-7.08948	1.34619e-12	4.9144e-10
SLC6A1,+	20.667	5.47231	0.772249	7.0862	1.37841e-12	4.98971e-10
TSKU,+	89.2099	3.25838	0.4603	7.07881	1.454e-12	5.21948e-10
LGR4,-	73.7049	3.76136	0.531475	7.0772	1.47092e-12	5.2304e-10
CARD11,-	22.3091	6.45195	0.911778	7.07623	1.48132e-12	5.2304e-10
TNXB,-	46.1479	4.0388	0.571483	7.06722	1.58069e-12	5.49298e-10
TFAP2A,-	43.695	4.31094	0.609995	7.06718	1.58119e-12	5.49298e-10
BLVRB,-	1090.42	-1.22344	0.173305	-7.05943	1.67182e-12	5.76136e-10
TMEM245,-	5023.97	-1.54074	0.218345	-7.05645	1.70813e-12	5.83976e-10
ABCC5,-	297.017	1.92497	0.273429	7.04008	1.92131e-12	6.47574e-10
CSF2,+	49.5691	-2.91964	0.414971	-7.03577	1.98159e-12	6.51852e-10
ARRB1,-	1239.9	-1.00421	0.142731	-7.03572	1.98233e-12	6.51852e-10
IL33,+	104.321	3.49445	0.498154	7.01479	2.30293e-12	7.51541e-10
SYNC,-	102.008	-1.93259	0.275775	-7.00784	2.42034e-12	7.78067e-10
MUC5B,+	6792.22	4.70821	0.672199	7.0042	2.48406e-12	7.82336e-10
TMEM53,-	191.541	-0.920642	0.131446	-7.00397	2.48802e-12	7.82336e-10
CTNNBIP1,-	1047.49	-1.30414	0.186201	-7.00397	2.4881e-12	7.82336e-10
ASPSCR1,+	336.057	-0.763857	0.109131	-6.99947	2.56924e-12	8.01993e-10
NGFR,+	33.1305	5.04747	0.722774	6.98347	2.87982e-12	8.861e-10
PDLIM4,+	145.245	3.68117	0.527261	6.9817	2.91632e-12	8.90967e-10
ITGA2,+	654.635	3.69269	0.529042	6.97995	2.95287e-12	8.95779e-10
SYTL2,-	251.827	1.56	0.223843	6.96916	3.18843e-12	9.5178e-10
CAPN13,-	337.247	3.3644	0.482802	6.96848	3.20375e-12	9.5178e-10
CDCA7L,-	522.69	-1.07443	0.154304	-6.96306	3.32968e-12	9.82415e-10
UBTD1,+	776.19	-1.03991	0.149679	-6.94759	3.71583e-12	1.08889e-09
FERMT1,-	48.8649	3.13601	0.451773	6.94157	3.87752e-12	1.1286e-09
SC5D,+	2072.94	-1.27258	0.184195	-6.90889	4.8845e-12	1.39322e-09
CREG1,-	2849.15	-1.6008	0.231732	-6.90798	4.91606e-12	1.39322e-09
GPR87,-	36.8399	5.36307	0.776835	6.90374	5.06498e-12	1.42604e-09
CYP3A7,-	33.5952	-5.48357	0.797763	-6.87368	6.25667e-12	1.73049e-09
PLEKHG6,+	51.1955	2.50036	0.363772	6.87342	6.26787e-12	1.73049e-09
ITGB3,+	45.1188	3.64449	0.530367	6.87163	6.34711e-12	1.73049e-09
HERC6,+	164.49	1.56079	0.227135	6.87163	6.34716e-12	1.73049e-09
PCDH7,+	66.5821	3.93412	0.573224	6.86316	6.73555e-12	1.82483e-09
FMC1,+	148.663	-1.11882	0.163049	-6.86185	6.79743e-12	1.83008e-09
CLDN2,+	178.304	4.92296	0.718202	6.85456	7.15338e-12	1.91395e-09
OPTN,+	263.986	1.71463	0.250546	6.84357	7.72436e-12	2.05396e-09
AMDHD2,+	124.276	-1.03398	0.151117	-6.84226	7.79517e-12	2.06008e-09
PAPPA,+	29.0262	4.61053	0.674189	6.83863	7.99547e-12	2.10013e-09
RMST,+	70.8651	-2.8973	0.424133	-6.83111	8.42589e-12	2.18091e-09
FBLN2,+	47.7659	3.75588	0.54986	6.83062	8.45492e-12	2.18091e-09
ZNF217,-	184.25	2.91943	0.427481	6.82938	8.52804e-12	2.18668e-09
DSC3,-	100.79	5.91574	0.866873	6.82423	8.83979e-12	2.25321e-09
LY6E,+	1196.6	2.1337	0.312874	6.81969	9.12344e-12	2.31183e-09
KRT6B,-	16.8568	8.09047	1.18746	6.81323	9.54331e-12	2.3811e-09
PSTPIP2,-	87.6972	2.10177	0.308503	6.81281	9.57075e-12	2.3811e-09
ADRB1,+	134.13	1.92816	0.28308	6.81136	9.66799e-12	2.3811e-09
KLHL5,+	277.233	1.93931	0.284776	6.80994	9.76412e-12	2.38982e-09
BDKRB2,+	106.341	1.93541	0.28451	6.80261	1.02739e-11	2.48634e-09
SLC27A3,+	1920.32	-1.68164	0.247829	-6.78548	1.15698e-11	2.75295e-09
ACTBL2,-	7.78399	4.7644	0.702226	6.78472	1.16312e-11	2.75295e-09
FAM3C,-	466.876	0.790017	0.116549	6.7784	1.21513e-11	2.86034e-09
TNC,-	1852.24	4.32499	0.638446	6.77425	1.25052e-11	2.92764e-09
GCNT3,+	67.8545	2.68157	0.395975	6.77208	1.26942e-11	2.95582e-09
ST7,+	1140.83	-1.07817	0.159282	-6.76895	1.29723e-11	3.00433e-09
SLCO2A1,-	120.565	3.76818	0.557104	6.76387	1.34355e-11	3.09498e-09
HABP2,+	69.8355	5.98826	0.886447	6.75535	1.42488e-11	3.24759e-09
MGST1,+	5329.83	-1.16609	0.173024	-6.73949	1.58949e-11	3.59791e-09
LOC101927751,-	70.3432	2.9234	0.434119	6.73411	1.64938e-11	3.70053e-09
SYTL1,+	309.312	1.53018	0.227974	6.71206	1.91891e-11	4.28296e-09
SPTBN2,-	199.55	2.98063	0.446031	6.68257	2.34787e-11	5.21336e-09
MXRA5,-	25.5751	5.11011	0.76682	6.66403	2.66428e-11	5.84618e-09
SH3RF3,+	17.8239	3.23187	0.48501	6.66351	2.67358e-11	5.84618e-09
C14orf132,+	1209.86	-1.68218	0.252962	-6.64991	2.93276e-11	6.38053e-09
RILPL1,-	88.5291	1.20927	0.182037	6.643	3.07355e-11	6.65324e-09
KCCAT333,+	30.4988	2.4269	0.365965	6.63151	3.3227e-11	7.12099e-09
COL7A1,-	32.8172	4.02871	0.607836	6.62796	3.40351e-11	7.25808e-09
STX10,-	504.086	-1.0784	0.162733	-6.62679	3.43063e-11	7.27986e-09
CASP3,-	205.657	0.835352	0.126155	6.62162	3.55286e-11	7.50228e-09
PTPRN2,-	226.645	1.83843	0.278278	6.60644	3.93673e-11	8.23216e-09
PAX9,+	101.514	3.18662	0.482514	6.6042	3.9967e-11	8.3172e-09
UBE2Q2,+	165.665	1.21389	0.184117	6.59305	4.30894e-11	8.92385e-09
LZTS1,-	6.20695	6.6508	1.00933	6.58931	4.41863e-11	9.10724e-09
ST6GAL1,+	1667.82	1.78887	0.271986	6.57706	4.79857e-11	9.84323e-09
ANKRD36C,-	75.2192	3.25542	0.495739	6.56681	5.14059e-11	1.04727e-08
URB1,-	454.854	1.06251	0.161843	6.56505	5.20148e-11	1.05194e-08
FYCO1,-	664.632	0.625491	0.0952907	6.56403	5.23726e-11	1.05423e-08
HRH1,+	114.858	3.29922	0.50312	6.55752	5.47113e-11	1.09111e-08
DDR1,+	2571.94	0.953487	0.145497	6.5533	5.62791e-11	1.11721e-08
BPIFB1,+	18305.2	4.44844	0.678898	6.55244	5.66049e-11	1.11852e-08
SCNN1G,+	460.291	2.15039	0.328492	6.54625	5.89981e-11	1.16048e-08
ST6GALNAC1,-	447.829	2.54575	0.389271	6.53977	6.16136e-11	1.20642e-08
KSR1,+	299.838	2.20986	0.338307	6.53212	6.48469e-11	1.26399e-08
PRSS23,+	377.942	3.07596	0.47097	6.53111	6.52826e-11	1.26675e-08
FZD9,+	15.1382	-4.01499	0.614953	-6.52893	6.62397e-11	1.27396e-08
RAB20,-	598.001	-0.990668	0.151735	-6.52892	6.62457e-11	1.27396e-08
SOD3,+	2953.15	-1.65279	0.253487	-6.52022	7.02067e-11	1.33571e-08
TSPAN8,-	350.472	3.54959	0.544431	6.51983	7.03872e-11	1.33571e-08
MDK,+	304.144	3.27364	0.502279	6.51757	7.14534e-11	1.35e-08
S100A2,-	108.177	2.90698	0.446208	6.51485	7.27647e-11	1.36282e-08
C11orf71,-	202.503	-0.642432	0.0986263	-6.5138	7.32736e-11	1.36641e-08
ADAM28,+	189.953	3.68656	0.566555	6.50697	7.66819e-11	1.41769e-08
C19orf54,-	279.604	-1.49271	0.229559	-6.50252	7.89846e-11	1.45403e-08
IFI44L,+	78.1848	3.57764	0.5504	6.50007	8.02816e-11	1.47161e-08
MDM2,+	1125.38	0.668004	0.102874	6.49344	8.3901e-11	1.53144e-08
CLCA2,+	222.216	4.20283	0.647388	6.49197	8.47201e-11	1.53987e-08
ARHGAP42,+	208.557	2.25788	0.348052	6.48719	8.74536e-11	1.58287e-08
MAGED4,+	18.2125	3.07651	0.474631	6.4819	9.05772e-11	1.62575e-08
AIDA,-	790.781	-1.06021	0.163762	-6.47407	9.53973e-11	1.69811e-08
TSPAN11,+	131.224	3.50985	0.542342	6.47166	9.69311e-11	1.71831e-08
TCF4,-	146.456	2.48213	0.383926	6.46514	1.01208e-10	1.77948e-08
PFKP,+	367.274	2.25103	0.348302	6.46287	1.02734e-10	1.79898e-08
RGS5,-	49.8016	2.7131	0.420117	6.45798	1.06112e-10	1.8506e-08
BMERB1,+	20.5977	3.12653	0.484375	6.45477	1.08386e-10	1.87507e-08
KCNQ5,+	6.6183	5.65306	0.875918	6.45387	1.09029e-10	1.87866e-08
GRAMD2B,+	381.807	2.03683	0.315644	6.45293	1.09711e-10	1.88287e-08
MPST,+	893.055	-1.01278	0.156997	-6.45096	1.11147e-10	1.89373e-08
SLC16A9,-	41.7374	3.24462	0.502976	6.45085	1.11223e-10	1.89373e-08
SYT12,+	7.65357	6.1011	0.947278	6.44067	1.1895e-10	2.01732e-08
DDT,-	371.515	-0.961829	0.149436	-6.43641	1.22336e-10	2.05854e-08
SLC25A38,+	555.321	-0.817483	0.127064	-6.43363	1.24594e-10	2.08838e-08
SNCAIP,+	56.9686	2.29703	0.357372	6.42755	1.29678e-10	2.15681e-08
FN3K,+	224.788	-0.754786	0.117484	-6.42456	1.32252e-10	2.17443e-08
ERG28,-	1343.77	-1.32392	0.206624	-6.40738	1.48037e-10	2.42471e-08
BICD1,+	33.3982	1.91017	0.298319	6.40311	1.5224e-10	2.47257e-08
GDA,+	15.4007	6.51215	1.0171	6.40267	1.52681e-10	2.47257e-08
LRRN1,+	82.9967	3.27659	0.512084	6.39855	1.56859e-10	2.53071e-08
PEBP1,+	3432.05	-0.937986	0.146689	-6.39438	1.61204e-10	2.59111e-08
TGM2,-	1279.38	2.91555	0.456206	6.39087	1.64941e-10	2.64132e-08
TACC2,+	6232.1	-1.2884	0.202279	-6.36942	1.89742e-10	3.02723e-08
MAOA,+	6415.14	-1.28079	0.201496	-6.35639	2.0655e-10	3.28323e-08
HIF3A,+	105.641	-3.38804	0.533075	-6.35565	2.07546e-10	3.28693e-08
PLCH2,+	57.8205	3.92949	0.618751	6.35069	2.14349e-10	3.38223e-08
EDA2R,-	31.2984	2.6587	0.419032	6.34487	2.22611e-10	3.49978e-08
TRIM14,-	163.242	1.69599	0.267359	6.34351	2.24594e-10	3.50598e-08
CEMIP,+	75.9992	2.95674	0.466568	6.33721	2.33967e-10	3.63848e-08
TMTC2,+	470.633	1.18162	0.186621	6.33169	2.42489e-10	3.75745e-08
CA3-AS1,-	9.23803	-3.00513	0.476613	-6.30517	2.87871e-10	4.38184e-08
TMEM132A,+	65.0172	3.40517	0.540633	6.29848	3.00581e-10	4.55921e-08
NHEJ1,-	111.587	-1.06174	0.168663	-6.29502	3.07354e-10	4.64558e-08
SNHG7,-	468.95	-1.3838	0.220203	-6.2842	3.29544e-10	4.96355e-08
C3orf36,-	2.40345	4.82325	0.770056	6.2635	3.76432e-10	5.63041e-08
TLCD1,-	167.347	-0.976602	0.155955	-6.2621	3.79835e-10	5.66165e-08
TIMP1,+	391.123	2.62601	0.419571	6.25879	3.87973e-10	5.763e-08
RBPMS-AS1,-	94.7938	-1.40537	0.224758	-6.25281	4.03128e-10	5.96754e-08
SIX4,-	115.516	2.40104	0.384143	6.25037	4.0949e-10	6.04096e-08
CLIC6,+	1173.98	1.7961	0.287612	6.24486	4.24176e-10	6.21505e-08
ZMAT3,-	378.219	1.32452	0.212162	6.24296	4.29378e-10	6.26993e-08
PMM1,-	1174.04	-1.10687	0.177324	-6.2421	4.31729e-10	6.28297e-08
INAVA,+	230.954	1.97252	0.316577	6.23079	4.64094e-10	6.73047e-08
TPM4,+	2498.19	0.620297	0.0995617	6.23028	4.65604e-10	6.73047e-08
XAF1,+	127.65	3.44016	0.552485	6.2267	4.76368e-10	6.86305e-08
ITGB4,+	630.234	3.27638	0.527042	6.21654	5.08242e-10	7.2736e-08
TMC5,+	2020.71	1.21083	0.195104	6.20607	5.43257e-10	7.71353e-08
PKP1,+	64.7741	5.37511	0.866178	6.20555	5.45051e-10	7.71353e-08
EIF4EBP2,+	2213.14	-0.744211	0.119935	-6.2051	5.46627e-10	7.71353e-08
PRKX,-	51.0135	2.20966	0.356123	6.20478	5.47739e-10	7.71353e-08
PALLD,+	287.212	2.25801	0.363918	6.20472	5.47935e-10	7.71353e-08
TMEM141,+	405.398	-0.906257	0.146168	-6.20013	5.64171e-10	7.89747e-08
LSS,-	2450.33	-1.84784	0.298166	-6.19735	5.74234e-10	8.00527e-08
PRTG,-	413.053	-2.27856	0.367896	-6.19349	5.88464e-10	8.17718e-08
RNF144A,+	149.476	-1.05841	0.171118	-6.18526	6.19987e-10	8.55999e-08
SSPN,+	30.4594	3.08778	0.499507	6.18166	6.34308e-10	8.72973e-08
APOA1,-	35.9773	-3.4279	0.554575	-6.18112	6.36478e-10	8.73171e-08
PLXNB3,+	5.47848	6.48018	1.04869	6.17933	6.43726e-10	8.80311e-08
TMEM45A,+	553.835	3.17514	0.514278	6.17397	6.65964e-10	9.0784e-08
CDC42EP5,-	31.8474	3.47881	0.563807	6.1702	6.82028e-10	9.2389e-08
DNAJC22,+	13.8722	4.28328	0.694318	6.16904	6.87074e-10	9.25954e-08
UGT1A6,+	88.5238	5.24511	0.850257	6.16886	6.8785e-10	9.25954e-08
HAUS4,-	374.012	-0.869602	0.140986	-6.168	6.91602e-10	9.28104e-08
DGKH,+	123.29	1.77863	0.28839	6.16746	6.93963e-10	9.2838e-08
CFB,+	1291.99	2.60207	0.422424	6.15987	7.28055e-10	9.70973e-08
MAPK1,-	1933.61	-0.665221	0.108128	-6.15219	7.64199e-10	1.01603e-07
FUT2,+	84.9692	3.66536	0.595858	6.1514	7.6803e-10	1.01798e-07
IL13RA1,+	1122.89	0.744275	0.121135	6.1442	8.03691e-10	1.05873e-07
S100P,+	167.612	3.17142	0.517114	6.13292	8.6282e-10	1.13316e-07
SLC26A2,+	283.748	1.91554	0.312664	6.12651	8.98288e-10	1.17616e-07
CP,-	2587.14	3.35216	0.547239	6.12558	9.0355e-10	1.17946e-07
KRT5,-	570.46	5.44996	0.890051	6.12321	9.17109e-10	1.19354e-07
ADGRG1,+	488.073	1.77104	0.290379	6.09906	1.06695e-09	1.3802e-07
MFSD13A,+	341.285	-1.73104	0.283965	-6.09596	1.08784e-09	1.40302e-07
OCLN,+	1296.58	-0.777214	0.127609	-6.09059	1.12492e-09	1.44221e-07
GSTA4,-	1018.24	-1.51468	0.24898	-6.08356	1.17543e-09	1.49804e-07
GGT6,-	170.353	1.79869	0.295749	6.0818	1.18844e-09	1.50981e-07
GCNT1,+	71.6179	2.79922	0.460294	6.08136	1.19167e-09	1.50981e-07
ALDH6A1,-	977.993	-1.15273	0.189572	-6.08068	1.19674e-09	1.51179e-07
UBD,-	114.831	4.42584	0.728244	6.0774	1.22144e-09	1.53847e-07
CEBPA,-	1691.51	-1.80488	0.29729	-6.07113	1.27013e-09	1.59514e-07
GDPD5,-	25.286	2.23979	0.368971	6.07036	1.27624e-09	1.59816e-07
APOL1,+	460.537	1.08921	0.1795	6.068	1.29515e-09	1.61713e-07
PCSK9,+	1348.26	-2.24617	0.370607	-6.06078	1.35466e-09	1.68656e-07
TM7SF2,+	932.495	-1.39475	0.230146	-6.06029	1.3588e-09	1.68684e-07
CYP24A1,-	78.9216	6.58038	1.08679	6.05486	1.4054e-09	1.73966e-07
PCYT2,-	853.894	-1.53327	0.25329	-6.05344	1.41789e-09	1.75009e-07
SEMA3F,+	99.6281	3.00831	0.497284	6.04948	1.4531e-09	1.78844e-07
GALNT6,-	171.963	3.11886	0.515644	6.04846	1.46235e-09	1.79066e-07
HIRIP3,-	201.632	-0.752802	0.124464	-6.04837	1.46322e-09	1.79066e-07
COQ8A,+	497.925	-1.07575	0.177959	-6.04492	1.49488e-09	1.82422e-07
IGSF9,-	33.1476	3.44803	0.570861	6.04005	1.54067e-09	1.87479e-07
PEBP4,-	2935.72	-2.14251	0.354778	-6.03901	1.55065e-09	1.88162e-07
SPATA20,+	240.721	1.30758	0.216545	6.03839	1.55662e-09	1.88199e-07
RAB17,-	521.291	-1.14783	0.190099	-6.03807	1.55969e-09	1.88199e-07
CLDN23,+	308.047	-1.21448	0.201155	-6.03756	1.56464e-09	1.88268e-07
TMEM97,+	1569.92	-2.04663	0.339827	-6.02254	1.71698e-09	2.06023e-07
PLEKHG1,+	146.941	1.80645	0.300242	6.01665	1.78065e-09	2.13069e-07
SIX1,-	121.096	2.92621	0.486848	6.01052	1.84925e-09	2.20665e-07
LOXL4,-	69.6488	4.17279	0.695058	6.00351	1.93098e-09	2.29781e-07
STEAP2,+	48.9827	2.77547	0.462375	6.00264	1.94135e-09	2.30379e-07
FBXO32,-	113.271	1.76462	0.294243	5.99713	2.00833e-09	2.37672e-07
GAS5,-	1107.27	-0.920517	0.153549	-5.99494	2.03566e-09	2.39901e-07
CRACR2B,+	325.172	1.65777	0.276549	5.9945	2.04109e-09	2.39901e-07
DTX2,+	258.411	1.63235	0.272318	5.99428	2.04387e-09	2.39901e-07
VSNL1,+	10.3959	5.78399	0.965458	5.99092	2.08652e-09	2.4358e-07
ACAT1,+	998.592	-1.18474	0.19804	-5.98234	2.19951e-09	2.56076e-07
DTX2P1-UPK3BP1-PMS2P11,+	52.1982	1.85292	0.310046	5.97629	2.28279e-09	2.65056e-07
SIPA1L2,-	88.8998	2.92065	0.488963	5.97316	2.327e-09	2.69463e-07
DCAF11,+	1112.59	-0.551785	0.092458	-5.96795	2.40248e-09	2.77458e-07
HAGH,-	533.466	-0.654806	0.109737	-5.96705	2.41582e-09	2.78252e-07
RNF39,-	117.605	1.78058	0.298722	5.96065	2.51231e-09	2.87204e-07
CPXM2,-	16.4126	6.78101	1.13764	5.96057	2.51354e-09	2.87204e-07
PODXL,-	338.344	1.84044	0.308837	5.95927	2.53365e-09	2.88736e-07
RHBDL2,-	21.9801	2.97259	0.498857	5.9588	2.54097e-09	2.88805e-07
DDIT4,+	507.028	2.69375	0.452418	5.95412	2.61475e-09	2.95894e-07
FOXE1,+	6.38103	5.39881	0.907098	5.95174	2.65306e-09	2.99177e-07
NUAK1,-	41.9283	2.08715	0.351061	5.94528	2.75992e-09	3.09607e-07
AQP5,+	438.721	2.88465	0.486762	5.92619	3.10043e-09	3.45109e-07
MMAB,-	621.405	-0.923926	0.155982	-5.92328	3.15591e-09	3.50379e-07
CNTN3,-	36.4469	3.06255	0.517881	5.91361	3.34686e-09	3.70127e-07
FAM169A,-	21.1143	2.88305	0.487545	5.91341	3.35097e-09	3.70127e-07
PMPCB,+	563.512	-0.422919	0.0716318	-5.90407	3.54643e-09	3.90715e-07
SLC25A21,-	32.4732	2.2954	0.388837	5.90325	3.56416e-09	3.91585e-07
ADH6,-	14.9459	2.22079	0.376223	5.90286	3.57251e-09	3.91585e-07
SLC25A3,+	3911.96	-0.785342	0.133116	-5.89968	3.64212e-09	3.98202e-07
SLC25A42,+	149.51	-1.23672	0.209796	-5.89485	3.75014e-09	4.08974e-07
BBC3,-	60.8652	1.33406	0.226448	5.89124	3.8331e-09	4.16966e-07
TSTA3,-	425.412	0.802132	0.136265	5.88655	3.94336e-09	4.26805e-07
PKD2,+	179.026	1.47626	0.250849	5.88508	3.9787e-09	4.2955e-07
BNIP3,-	516.284	-0.876255	0.14904	-5.87932	4.11961e-09	4.42544e-07
SLC30A3,-	14.7511	-5.06783	0.862068	-5.87869	4.13529e-09	4.43124e-07
GPAT3,+	189.693	-1.50442	0.255952	-5.87772	4.15956e-09	4.44619e-07
MRPL34,+	303.082	-0.911147	0.155155	-5.87249	4.29287e-09	4.57732e-07
PQBP1,+	418.883	-0.726551	0.123755	-5.87091	4.33418e-09	4.60996e-07
CS,-	1545.55	-0.641772	0.10937	-5.86788	4.41393e-09	4.68323e-07
EMB,-	219.432	2.46218	0.420583	5.85421	4.79289e-09	5.07281e-07
MUC13,-	63.1926	7.60991	1.3008	5.85019	4.91018e-09	5.17153e-07
STYK1,-	19.5471	2.47292	0.422998	5.84617	5.03027e-09	5.2851e-07
HS3ST1,-	175.845	3.01872	0.51666	5.84277	5.13413e-09	5.38109e-07
FAT2,-	57.6208	4.0724	0.69886	5.82721	5.6361e-09	5.8786e-07
TBCE,+	161.759	-0.813991	0.13971	-5.8263	5.66704e-09	5.8966e-07
SOX5,-	145.709	1.59969	0.274824	5.82078	5.85723e-09	6.06519e-07
PLD2,+	148.674	1.11439	0.191512	5.8189	5.92379e-09	6.1194e-07
PLAT,-	49.7409	2.54084	0.436743	5.81771	5.96589e-09	6.14101e-07
TSHZ3,-	21.1856	2.93608	0.504697	5.81751	5.97321e-09	6.14101e-07
ESD,-	804.718	-0.721773	0.124189	-5.81189	6.17717e-09	6.32052e-07
PGF,-	5.92702	5.73403	0.986756	5.81099	6.21062e-09	6.33969e-07
SYT7,-	50.0814	1.6815	0.289408	5.81012	6.24295e-09	6.35763e-07
APOLD1,+	46.6271	1.72944	0.297911	5.80523	6.42795e-09	6.49993e-07
MICALL2,-	151.578	1.45194	0.250253	5.80187	6.55782e-09	6.61572e-07
ACAT2,+	1087.65	-2.0796	0.358585	-5.79946	6.65272e-09	6.69578e-07
RAD1,-	662.854	-0.986338	0.170191	-5.79549	6.81202e-09	6.82422e-07
BMP7,-	14.8553	6.86007	1.18381	5.79491	6.83583e-09	6.82717e-07
FBXO27,-	127.88	-1.33785	0.230902	-5.79401	6.87269e-09	6.82717e-07
MAP4K4,+	645.229	0.647645	0.11178	5.79392	6.87622e-09	6.82717e-07
FAM114A1,+	332.142	0.927618	0.160103	5.79387	6.87837e-09	6.82717e-07
CTH,+	128.282	-1.98453	0.342594	-5.79265	6.92833e-09	6.86096e-07
CCDC3,-	9.33033	5.02955	0.868812	5.789	7.08088e-09	6.99594e-07
ZBTB42,+	454.753	-0.676819	0.117137	-5.778	7.55933e-09	7.43727e-07
PLXNB2,-	4513.04	0.793177	0.137311	5.77649	7.62773e-09	7.48473e-07
CDH6,+	12.1355	7.61855	1.31928	5.77479	7.70504e-09	7.53195e-07
KRT15,-	216.725	3.04382	0.527099	5.77466	7.71082e-09	7.53195e-07
MUC5AC,+	186.47	4.24652	0.735516	5.77352	7.76311e-09	7.5488e-07
CHPT1,+	649.965	-1.03497	0.179308	-5.77201	7.83309e-09	7.56561e-07
NMNAT2,-	15.2152	2.64096	0.457664	5.77052	7.90268e-09	7.59875e-07
REEP3,+	1122.56	0.78373	0.135844	5.76934	7.95804e-09	7.63493e-07
CRIP2,+	596.954	2.35111	0.407688	5.76694	8.07224e-09	7.71015e-07
TRIM36,-	55.252	2.05633	0.356817	5.76299	8.26382e-09	7.87568e-07
SLC12A7,-	785.608	0.99755	0.173204	5.7594	8.44151e-09	8.00958e-07
RRNAD1,+	268.558	-0.509809	0.0886234	-5.75253	8.7916e-09	8.32342e-07
MCAM,-	34.9739	4.05823	0.706052	5.74777	9.04257e-09	8.51872e-07
LRRK1,+	208.63	0.812472	0.141361	5.7475	9.05721e-09	8.51872e-07
ENTPD7,+	160.85	0.845017	0.147136	5.74311	9.29518e-09	8.68565e-07
PTPRZ1,+	74.6862	6.1475	1.0715	5.73727	9.62145e-09	8.95169e-07
SLC9A2,+	22.8	-2.92575	0.510061	-5.73608	9.68936e-09	8.99545e-07
CLU,-	3858.85	2.42454	0.422957	5.73236	9.90431e-09	9.17523e-07
CRABP2,-	42.6961	3.92334	0.686928	5.71143	1.12033e-08	1.03123e-06
SLC46A1,-	371.983	-0.966617	0.169243	-5.71142	1.12036e-08	1.03123e-06
MAGED4,-	29.8556	2.20099	0.385634	5.70746	1.14676e-08	1.05328e-06
BEX2,-	320.565	-1.21937	0.21371	-5.70572	1.15856e-08	1.05735e-06
COL15A1,+	11.6455	7.55471	1.32465	5.70316	1.17607e-08	1.07038e-06
SIDT1,+	61.5158	1.96375	0.344822	5.69496	1.23399e-08	1.11206e-06
PACS1,+	358.607	1.80972	0.318081	5.6895	1.27412e-08	1.14583e-06
FCHO2,+	1678.6	-0.868948	0.152798	-5.68691	1.29357e-08	1.16089e-06
RHOV,-	148.717	3.19481	0.561997	5.68474	1.3101e-08	1.17085e-06
UXS1,-	1055.82	-0.864682	0.1522	-5.68122	1.33735e-08	1.19274e-06
TTN,-	1019.25	-2.51563	0.442835	-5.68075	1.34108e-08	1.19359e-06
EPB41L5,+	922.551	-0.862451	0.151832	-5.68031	1.34454e-08	1.1942e-06
TBC1D17,+	470.95	-0.645793	0.113787	-5.67543	1.38341e-08	1.22352e-06
TMEM18,-	236.961	-0.547567	0.0966533	-5.66527	1.46792e-08	1.28786e-06
SERPINB4,-	26.5308	8.74294	1.54376	5.66341	1.48391e-08	1.2944e-06
AHNAK2,-	114.119	2.8902	0.51035	5.66318	1.48597e-08	1.2944e-06
SORD,+	232.604	2.33563	0.412435	5.66301	1.4874e-08	1.2944e-06
CMYA5,+	14.7756	2.71272	0.479087	5.66226	1.49388e-08	1.29742e-06
GADD45A,+	289.622	2.13849	0.377805	5.6603	1.51105e-08	1.30969e-06
CCNB1IP1,-	388.603	-1.03028	0.182346	-5.65011	1.60343e-08	1.38602e-06
SNHG6,-	343.137	-0.735122	0.130113	-5.64989	1.60555e-08	1.38602e-06
GPHN,+	329.545	-0.807784	0.143041	-5.64724	1.63048e-08	1.40473e-06
PCBP2,+	4899.4	-0.527908	0.0934937	-5.64646	1.63789e-08	1.4083e-06
NPDC1,-	112.338	2.81022	0.497759	5.64574	1.64473e-08	1.41135e-06
VPS13C,-	1248.88	0.673693	0.119361	5.64416	1.65987e-08	1.42152e-06
FAM184B,-	7.80273	-5.22408	0.927028	-5.6353	1.74751e-08	1.4936e-06
SERPINB5,+	80.0252	6.16475	1.09481	5.63087	1.79307e-08	1.52649e-06
INHBB,+	213.568	2.50167	0.44449	5.62818	1.82123e-08	1.5474e-06
JAG2,-	162.392	1.63229	0.290193	5.62483	1.85688e-08	1.57206e-06
UNC5B,+	116.812	2.22792	0.396091	5.62477	1.85756e-08	1.57206e-06
BCKDHA,+	730.448	-0.980477	0.174395	-5.62217	1.88579e-08	1.59283e-06
RUNX2,+	74.4525	2.14936	0.382403	5.62067	1.90214e-08	1.60037e-06
RAP1A,+	1391.08	-0.836829	0.148967	-5.61755	1.93683e-08	1.62637e-06
ALDH3A2,+	1242.3	0.818261	0.145723	5.61518	1.96354e-08	1.64315e-06
SP5,+	34.5296	-1.60256	0.285486	-5.61344	1.98348e-08	1.65586e-06
HCAR2,-	146.543	2.86072	0.509685	5.61272	1.99174e-08	1.65954e-06
COL14A1,+	7.22667	6.8711	1.22445	5.6116	2.00462e-08	1.66705e-06
SOX4,+	1103.95	1.90551	0.339831	5.60724	2.0558e-08	1.70631e-06
C2CD4A,+	29.3588	3.09967	0.552835	5.60686	2.06026e-08	1.70673e-06
SELENOW,+	1446.93	1.053	0.187859	5.60529	2.07909e-08	1.71245e-06
MUC4,-	564.776	3.08491	0.550459	5.60425	2.09159e-08	1.71946e-06
MAPT,+	111.004	-3.19622	0.570671	-5.60081	2.1335e-08	1.75057e-06
GJB3,+	49.7611	3.48689	0.622887	5.59796	2.16891e-08	1.76951e-06
NTN1,+	240.941	2.87365	0.513936	5.59145	2.25176e-08	1.82393e-06
SCARA3,+	155.519	2.55094	0.456323	5.5902	2.26808e-08	1.82621e-06
FDFT1,+	3148.15	-0.99637	0.178356	-5.5864	2.31828e-08	1.86314e-06
NOTCH3,-	426.67	2.06462	0.369638	5.58551	2.3302e-08	1.86924e-06
SEPTIN8,-	267.287	0.622812	0.111593	5.58108	2.39033e-08	1.91391e-06
EHBP1L1,+	281.801	1.33566	0.239422	5.57867	2.42367e-08	1.937e-06
MAGEH1,+	296.893	-1.15643	0.207335	-5.57758	2.43893e-08	1.94472e-06
GSDMC,-	13.9921	3.59534	0.644634	5.57733	2.44235e-08	1.94472e-06
SLC4A11,-	84.0467	4.09981	0.735301	5.57569	2.46557e-08	1.95958e-06
CRIP1,+	547.04	2.38095	0.427261	5.5726	2.50971e-08	1.99099e-06
ECH1,-	1703.43	-0.913991	0.16432	-5.56227	2.66293e-08	2.09327e-06
POLD1,+	251.236	-0.819649	0.147421	-5.55992	2.69905e-08	2.1178e-06
SNX29,+	568.169	-0.975043	0.175423	-5.55825	2.72493e-08	2.13034e-06
GABPB1-IT1,-	142.005	-0.967365	0.17406	-5.55766	2.73413e-08	2.13367e-06
TMEM184A,-	124.661	1.61211	0.290131	5.55649	2.75258e-08	2.14018e-06
SRPX2,+	16.0538	5.02882	0.905079	5.55622	2.7568e-08	2.14018e-06
NFIB,-	674.024	0.672356	0.12101	5.55618	2.75739e-08	2.14018e-06
CXCL9,-	18.2831	5.04371	0.907933	5.55515	2.77368e-08	2.1466e-06
UCK2,+	21.0087	2.8651	0.515767	5.55503	2.77563e-08	2.1466e-06
GKN2,-	1491.14	-2.00216	0.360615	-5.55206	2.82319e-08	2.17947e-06
FANCE,+	91.1043	-1.08251	0.194989	-5.55166	2.82977e-08	2.18064e-06
TMC6,-	607.051	0.690048	0.124321	5.55054	2.84794e-08	2.18683e-06
FMN1,-	1066.85	-0.912239	0.164369	-5.54994	2.85772e-08	2.19043e-06
P2RY6,+	17.8188	3.1154	0.562003	5.54339	2.96663e-08	2.26183e-06
ADH5,-	1374.21	-0.780588	0.140933	-5.53871	3.04708e-08	2.31907e-06
PLA2R1,-	27.8833	3.41975	0.617469	5.53833	3.05366e-08	2.31998e-06
IL15RA,-	40.1615	1.34135	0.242428	5.53298	3.14834e-08	2.38769e-06
MSMB,-	725.436	5.10707	0.924388	5.52481	3.29839e-08	2.47104e-06
SLC2A10,+	220.107	1.16201	0.210405	5.52273	3.3378e-08	2.49622e-06
TNS2,+	1622.58	-1.15814	0.20977	-5.52099	3.371e-08	2.51669e-06
MVD,-	1000.17	-1.60274	0.290513	-5.51695	3.44928e-08	2.57067e-06
SMIM29,-	141.605	-1.0016	0.181611	-5.51507	3.4865e-08	2.58945e-06
GSDME,-	38.4135	2.73361	0.495804	5.51348	3.51805e-08	2.60839e-06
SUSD4,-	134.477	1.83832	0.333505	5.5121	3.54572e-08	2.61729e-06
KDR,-	216.598	3.78298	0.686321	5.51197	3.5483e-08	2.61729e-06
TGFBR2,+	5432.65	-0.8525	0.154724	-5.50982	3.59194e-08	2.64496e-06
HSD11B2,+	34.4329	2.52017	0.457602	5.50733	3.64308e-08	2.67803e-06
EIF4EBP3,+	126.68	-1.12437	0.204358	-5.50196	3.756e-08	2.75493e-06
CCND1,+	2896.66	1.06511	0.193676	5.49946	3.8095e-08	2.78139e-06
SPHK2,+	210.237	-0.775418	0.141018	-5.49871	3.82581e-08	2.78857e-06
DNM2,+	2634.63	-0.74769	0.136014	-5.49714	3.85992e-08	2.80868e-06
SLC4A7,-	180.611	1.16853	0.2126	5.4964	3.87629e-08	2.81584e-06
BEX3,+	1068.33	-0.822517	0.14969	-5.49481	3.91133e-08	2.83467e-06
LDLRAD4,+	101.147	2.31893	0.42211	5.49366	3.93689e-08	2.84546e-06
GTPBP6,-	569.177	-0.640161	0.116604	-5.49005	4.01817e-08	2.89934e-06
LRP6,-	935.855	-0.894992	0.163099	-5.48742	4.07854e-08	2.93475e-06
SERPINE1,+	65.5414	3.83015	0.698095	5.48658	4.09801e-08	2.94216e-06
SMO,+	15.6842	4.2379	0.773342	5.47998	4.25367e-08	3.0337e-06
SOCS6,+	409.828	0.76047	0.138895	5.47513	4.37198e-08	3.10778e-06
PEPD,-	731.333	-0.804417	0.147251	-5.46291	4.68393e-08	3.31313e-06
FADS1,-	2178.72	-2.06091	0.377594	-5.458	4.81536e-08	3.39495e-06
OLFML2A,+	27.712	3.5642	0.65348	5.45418	4.91995e-08	3.45829e-06
NAV2,+	759.641	0.719029	0.131832	5.45413	4.92126e-08	3.45829e-06
DUSP4,-	200.791	2.50936	0.461773	5.43418	5.50492e-08	3.83671e-06
GBP1,-	164.471	2.23286	0.411437	5.42698	5.73155e-08	3.97581e-06
EDAR,-	4.28032	5.46709	1.00747	5.42654	5.74579e-08	3.97929e-06
VTCN1,-	107.309	3.87967	0.715107	5.42531	5.78555e-08	4.00039e-06
PBLD,-	63.5122	1.05892	0.195306	5.42186	5.89811e-08	4.07168e-06
LRATD1,+	114.338	2.85583	0.52676	5.42151	5.90987e-08	4.07327e-06
GAS6,-	546.976	2.20548	0.406916	5.41999	5.96009e-08	4.10132e-06
EPHB2,+	48.8253	2.27653	0.420285	5.41664	6.07287e-08	4.17227e-06
RFC1,-	997.741	-0.867049	0.16022	-5.41162	6.24561e-08	4.28411e-06
DBN1,-	138.345	1.39408	0.257628	5.41121	6.25997e-08	4.28713e-06
LBR,-	574.632	-0.630586	0.116548	-5.41054	6.28359e-08	4.29443e-06
BST2,-	131.157	3.16597	0.585388	5.40832	6.36201e-08	4.33633e-06
SCIN,+	555.038	-1.50832	0.279051	-5.40517	6.47478e-08	4.40623e-06
LDHB,-	5433.63	-0.842146	0.155921	-5.4011	6.62344e-08	4.4932e-06
ABCA13,+	316.434	3.60389	0.667618	5.39813	6.73383e-08	4.5609e-06
CLDN5,-	62.6881	4.1683	0.772383	5.39668	6.7886e-08	4.59078e-06
KIF1BP,+	261.369	0.602353	0.111648	5.39511	6.84805e-08	4.61648e-06
ZNF543,+	27.4398	1.61489	0.299375	5.39419	6.88318e-08	4.63235e-06
GGA2,-	1314.54	-0.595978	0.110517	-5.39262	6.94377e-08	4.65914e-06
MPDZ,-	204.373	1.28495	0.238415	5.38956	7.06308e-08	4.73183e-06
NDRG1,-	2240.64	-1.2197	0.22671	-5.38	7.44851e-08	4.97358e-06
CDCA7,+	41.5081	4.62608	0.859904	5.37976	7.45858e-08	4.97358e-06
VANGL2,+	39.9852	2.37538	0.441871	5.37574	7.62676e-08	5.07787e-06
TRPC6,-	36.618	3.66536	0.681946	5.37486	7.66415e-08	5.09489e-06
STAC2,-	9.99038	-2.57285	0.478885	-5.37259	7.76131e-08	5.15153e-06
HEY1,-	31.7794	3.06514	0.57056	5.37216	7.77995e-08	5.15596e-06
PDP1,+	324.322	0.875234	0.162972	5.37045	7.85392e-08	5.19698e-06
KCNS1,-	106.545	-1.92925	0.359364	-5.36852	7.93855e-08	5.24273e-06
IGFBP3,-	314.236	3.60303	0.671165	5.36832	7.9474e-08	5.24273e-06
HS6ST1,-	238.435	1.4306	0.26721	5.35386	8.60985e-08	5.63657e-06
IVL,+	30.5323	3.34586	0.625108	5.35245	8.67712e-08	5.67199e-06
MAP1LC3A,+	316.214	-0.863669	0.161415	-5.35062	8.76512e-08	5.71305e-06
PLAU,+	96.0908	3.61675	0.675953	5.3506	8.76646e-08	5.71305e-06
PHLDA3,-	349.819	1.4506	0.271477	5.34335	9.12423e-08	5.92827e-06
HMGB3,+	493.682	1.47696	0.27681	5.33565	9.52034e-08	6.13612e-06
PXMP2,+	146.38	-0.866252	0.162356	-5.3355	9.52791e-08	6.13612e-06
WBP2,-	1852.51	-0.604072	0.113266	-5.33322	9.64874e-08	6.1851e-06
RARRES1,-	155.016	3.40122	0.637857	5.33226	9.70001e-08	6.20873e-06
HMGCR,+	2907.11	-1.38428	0.259846	-5.32732	9.96729e-08	6.3515e-06
ARID3A,+	149.669	-1.5443	0.290221	-5.3211	1.03142e-07	6.54812e-06
SEPTIN11,+	301.406	1.1497	0.216156	5.31885	1.04424e-07	6.61513e-06
FRMD6,+	23.3526	2.30028	0.432871	5.31401	1.07237e-07	6.7833e-06
FAM83A,+	39.613	3.35129	0.63078	5.31292	1.07881e-07	6.81408e-06
SERPINB7,+	7.75548	6.54581	1.23254	5.31083	1.09127e-07	6.86104e-06
FRMD5,-	11.4082	2.62353	0.493998	5.31081	1.09141e-07	6.86104e-06
C15orf48,+	25.894	3.27355	0.616418	5.31061	1.09262e-07	6.86104e-06
MYO1E,-	363.743	1.07071	0.201633	5.31017	1.09521e-07	6.86728e-06
BMP6,+	110.741	3.02557	0.569821	5.30969	1.09809e-07	6.87537e-06
SEMA3A,-	25.5491	3.58755	0.676018	5.30688	1.11518e-07	6.96631e-06
COL1A1,-	455.271	1.58601	0.298865	5.30677	1.11585e-07	6.96631e-06
JMJD7,+	278.067	-0.779902	0.146991	-5.30577	1.12197e-07	6.99435e-06
MFSD6,+	626.483	1.3579	0.256122	5.30176	1.1469e-07	7.13947e-06
PLA2G3,-	207.455	-1.61442	0.304664	-5.29903	1.1642e-07	7.21977e-06
TGFA,-	190.468	1.01525	0.191593	5.29898	1.16453e-07	7.21977e-06
POF1B,-	60.0597	2.57053	0.485104	5.29893	1.16483e-07	7.21977e-06
ARHGAP26,+	195.865	1.03614	0.195627	5.29653	1.18027e-07	7.30496e-06
PLEC,-	2646.65	1.23517	0.23329	5.29459	1.19283e-07	7.36154e-06
DHTKD1,+	463.326	-0.805123	0.152103	-5.29327	1.20147e-07	7.38315e-06
SYNM,+	18.9196	2.27454	0.429969	5.29001	1.2231e-07	7.50537e-06
CNGB1,-	2.45798	4.16042	0.787153	5.2854	1.25429e-07	7.67485e-06
HIPK1,+	1362.12	0.817341	0.154868	5.27765	1.3085e-07	7.99523e-06
ADAMTS14,+	9.28989	4.88501	0.925984	5.27548	1.32409e-07	8.06758e-06
INPP4B,-	59.9668	3.33004	0.631619	5.27223	1.34773e-07	8.17691e-06
STARD13,-	337.506	-1.17394	0.222861	-5.2676	1.3822e-07	8.35962e-06
ADRA2A,+	67.5455	2.52001	0.478415	5.2674	1.38366e-07	8.35962e-06
FRAS1,+	59.2054	2.17388	0.413443	5.258	1.4563e-07	8.77387e-06
ADAMTSL1,+	4.65669	2.65247	0.50452	5.25741	1.46095e-07	8.7896e-06
CRLF1,-	177.073	3.59354	0.683568	5.25704	1.46392e-07	8.79516e-06
NPR1,+	1483.79	-1.84361	0.350808	-5.25533	1.47756e-07	8.86472e-06
KLF13,+	3360.54	-1.07109	0.20387	-5.25377	1.49017e-07	8.92797e-06
RHOC,-	513.313	1.11024	0.211346	5.25318	1.49496e-07	8.94424e-06
PCDH12,-	21.0218	1.96931	0.375036	5.251	1.51279e-07	9.03834e-06
PEX5,+	750.298	-0.849301	0.161764	-5.25026	1.51883e-07	9.06184e-06
BPIFA1,+	840.332	5.3272	1.01499	5.2485	1.53344e-07	9.12376e-06
LPAR6,-	45.5789	1.99441	0.380201	5.24569	1.55702e-07	9.25128e-06
NYNRIN,+	167.709	2.23577	0.426612	5.24076	1.59915e-07	9.47547e-06
RPL13P5,+	49.57	-1.1931	0.227748	-5.23868	1.61725e-07	9.56956e-06
PLPP2,-	367.804	2.59835	0.496068	5.23789	1.62425e-07	9.57445e-06
CACNA2D1,-	38.6994	2.18854	0.41783	5.23787	1.62443e-07	9.57445e-06
JMJD1C-AS1,+	21.1065	1.55824	0.297705	5.23419	1.65713e-07	9.75192e-06
CYP27C1,-	16.3488	3.76473	0.719399	5.23316	1.66632e-07	9.79267e-06
MDFI,+	10.9768	5.00437	0.957046	5.22897	1.70453e-07	9.98478e-06
SELENOP,-	9060.79	-1.38653	0.26517	-5.22882	1.70597e-07	9.98478e-06
BID,-	80.4684	1.6763	0.321129	5.22	1.7892e-07	1.04436e-05
TCTEX1D4,-	46.3338	2.08462	0.399999	5.21155	1.87272e-07	1.09015e-05
ACPP,+	302.201	-1.13387	0.217977	-5.20177	1.97403e-07	1.14603e-05
IDO1,+	10.9925	4.43919	0.853518	5.20105	1.9817e-07	1.14893e-05
BMP5,-	13.3936	4.15737	0.79966	5.19892	2.00446e-07	1.16057e-05
FDXR,-	136.802	1.37848	0.265345	5.19504	2.0468e-07	1.18349e-05
TSHZ2,+	16.0412	4.63077	0.891639	5.19355	2.06318e-07	1.19136e-05
RND3,-	265.502	2.43944	0.469739	5.19318	2.06735e-07	1.19217e-05
TUBB3,+	36.7911	4.66325	0.899019	5.18705	2.13657e-07	1.2288e-05
STMN3,-	22.767	1.99751	0.385134	5.18653	2.14246e-07	1.23054e-05
C22orf39,-	195.873	-0.537787	0.103698	-5.18607	2.14776e-07	1.23195e-05
LINC00673,-	58.8451	2.19525	0.42361	5.18224	2.19232e-07	1.25583e-05
ATPAF1,-	427.422	-0.594081	0.114692	-5.17981	2.22117e-07	1.27067e-05
CYP2J2,-	124.448	2.18572	0.422041	5.17892	2.23171e-07	1.275e-05
PKIA,+	43.4826	2.40793	0.465223	5.17586	2.26866e-07	1.29269e-05
PKP2,-	136.588	2.48432	0.480095	5.17464	2.28351e-07	1.29943e-05
PLLP,-	534.248	-1.12752	0.21796	-5.17305	2.30298e-07	1.30706e-05
EP300-AS1,-	201.708	-1.19705	0.231632	-5.16788	2.36763e-07	1.33495e-05
FDPS,+	2265.25	-1.34953	0.261506	-5.16061	2.46145e-07	1.38233e-05
UNC5B-AS1,-	6.39446	4.58746	0.889079	5.15979	2.47232e-07	1.38349e-05
GAB1,+	599.622	-0.882657	0.171072	-5.15955	2.47538e-07	1.38349e-05
ATP9A,-	649.448	1.1484	0.22258	5.15949	2.4762e-07	1.38349e-05
ALDH3B2,-	43.4939	2.2892	0.443875	5.1573	2.50542e-07	1.39801e-05
DHCR7,-	2408.73	-1.50113	0.291248	-5.15414	2.548e-07	1.41809e-05
KCNK6,+	45.5969	1.99496	0.38716	5.15282	2.56604e-07	1.42262e-05
FLT1,-	16.9824	4.85664	0.942667	5.15202	2.577e-07	1.42685e-05
IFNAR2,+	277.891	1.30804	0.253941	5.15096	2.59162e-07	1.43127e-05
SPDEF,-	113.62	2.37854	0.461865	5.14987	2.60672e-07	1.43777e-05
IDH3B,-	411.384	-0.477565	0.0927713	-5.14777	2.63605e-07	1.45023e-05
PCSK1N,-	103.514	1.30873	0.254338	5.14563	2.66624e-07	1.46497e-05
KCTD1,-	183.483	1.50826	0.293192	5.14426	2.68577e-07	1.47382e-05
GDF11,+	46.0142	1.41246	0.2747	5.14185	2.72049e-07	1.49097e-05
DPM2,-	414.418	-0.716057	0.13929	-5.14075	2.73647e-07	1.49783e-05
PRICKLE2,-	234.852	1.35087	0.2632	5.13248	2.85953e-07	1.56122e-05
LPL,+	2169.26	-1.83368	0.357418	-5.13034	2.89223e-07	1.57508e-05
FOXC1,+	131.915	2.59695	0.506659	5.12563	2.96549e-07	1.61294e-05
FAM226A,+	21.8496	-1.54745	0.302392	-5.11736	3.09837e-07	1.68096e-05
FAM226A,-	21.8496	-1.54745	0.302392	-5.11736	3.09837e-07	1.68096e-05
EMBP1,+	28.7882	2.03017	0.396887	5.11524	3.13339e-07	1.69782e-05
VAMP5,+	51.0754	1.57274	0.307492	5.11473	3.14197e-07	1.70034e-05
FGGY,+	269.78	-1.07708	0.210622	-5.1138	3.15747e-07	1.70621e-05
ITGB8,+	207.177	3.02183	0.59094	5.1136	3.16076e-07	1.70621e-05
FGL1,-	55.0733	-4.72457	0.924339	-5.11129	3.19964e-07	1.72397e-05
UACA,-	41.1539	2.89324	0.566062	5.11117	3.20165e-07	1.72397e-05
HNF4G,+	19.0536	3.80028	0.743572	5.11084	3.20735e-07	1.72488e-05
NSG1,+	25.1778	3.86609	0.75755	5.10341	3.33588e-07	1.78731e-05
TBC1D4,-	1017.64	-1.47488	0.28919	-5.10005	3.39558e-07	1.81704e-05
ACADL,-	912.081	-1.66249	0.326177	-5.09689	3.45281e-07	1.84537e-05
MRPS15,-	493.095	-0.684718	0.134366	-5.09591	3.47067e-07	1.85261e-05
IGFBP2,+	557.992	3.02204	0.593082	5.09548	3.47856e-07	1.85276e-05
IFI16,+	312.542	1.73431	0.340365	5.09543	3.47953e-07	1.85276e-05
GNA14,-	112.055	2.64229	0.518799	5.09309	3.5228e-07	1.87117e-05
HHLA2,+	122.771	2.87804	0.565339	5.09081	3.56536e-07	1.88765e-05
ACSS2,+	2630.96	-1.42472	0.279875	-5.09057	3.56991e-07	1.88765e-05
HHAT,+	105.249	1.30469	0.256337	5.08975	3.58536e-07	1.89273e-05
TACR1,-	35.1017	2.66173	0.523069	5.08868	3.6057e-07	1.89881e-05
GABRP,+	68.3402	5.51705	1.08476	5.08597	3.65749e-07	1.92139e-05
SYNPO,+	941.599	1.19684	0.235403	5.08422	3.69146e-07	1.93687e-05
CHL1,+	157.138	4.59027	0.903146	5.08253	3.72438e-07	1.95176e-05
KLK11,-	517.779	2.39822	0.472336	5.07736	3.8271e-07	2.00073e-05
DPP10,+	14.7026	3.42213	0.67404	5.07705	3.83345e-07	2.00162e-05
AP1S3,-	97.4715	1.19377	0.23518	5.07597	3.85517e-07	2.01052e-05
RNF165,+	6.07752	4.06329	0.800584	5.0754	3.86677e-07	2.01413e-05
SNX24,+	212.135	-0.662561	0.130569	-5.07441	3.88697e-07	2.02221e-05
VARS2,+	358.149	-0.700481	0.138117	-5.07165	3.94386e-07	2.04933e-05
TBC1D9,-	348.093	0.973632	0.192043	5.06986	3.98106e-07	2.06617e-05
ACTA2,-	63.7194	2.3512	0.464115	5.06598	4.06307e-07	2.10367e-05
POLR1D,+	954.231	-0.623323	0.123086	-5.06412	4.10301e-07	2.11859e-05
PSMB10,-	223.545	1.1121	0.219608	5.06403	4.10487e-07	2.11859e-05
C2CD4C,-	3.89068	5.55225	1.09657	5.06328	4.121e-07	2.12345e-05
SMARCC1,-	835.459	0.511653	0.101061	5.0628	4.13141e-07	2.12627e-05
CYP51A1,-	5624.12	-1.33865	0.264468	-5.06166	4.15627e-07	2.13651e-05
H2AFY2,+	125.293	1.3196	0.260767	5.06048	4.18208e-07	2.14466e-05
HSPA4L,+	143.56	1.36173	0.269405	5.05457	4.31366e-07	2.20688e-05
EPB41L4A,-	160.844	1.70921	0.338184	5.05409	4.32456e-07	2.2077e-05
WNT5B,+	46.0199	2.34121	0.463236	5.05404	4.3255e-07	2.2077e-05
OAS2,+	125.857	3.13278	0.620197	5.05127	4.38875e-07	2.23468e-05
HMGN4,+	444.599	-0.566363	0.112157	-5.04972	4.42449e-07	2.25022e-05
ARHGAP6,-	14.9227	3.20104	0.634178	5.04754	4.47528e-07	2.27069e-05
TMEM35A,+	6.14445	4.19173	0.830589	5.0467	4.49517e-07	2.2781e-05
RAD21,-	2442.88	-0.608994	0.12072	-5.0447	4.5424e-07	2.29663e-05
RIMS1,+	23.9847	5.61945	1.11404	5.04421	4.55405e-07	2.29982e-05
DSTNP2,+	174.527	-1.05753	0.20983	-5.03991	4.65747e-07	2.34557e-05
TRIM29,-	303.68	3.17775	0.630535	5.03977	4.66098e-07	2.34557e-05
SCG5,+	16.7479	6.19934	1.23093	5.0363	4.7462e-07	2.38289e-05
CRYM,-	282.548	1.45268	0.288526	5.03485	4.78235e-07	2.39824e-05
SNHG32,+	679.638	-0.826575	0.164207	-5.03373	4.81018e-07	2.4094e-05
ABCA2,-	208.804	1.27024	0.252465	5.03136	4.87005e-07	2.4309e-05
NPTXR,-	34.367	2.07682	0.412854	5.03039	4.89485e-07	2.4386e-05
PLAAT3,-	899.742	-0.826721	0.164348	-5.03031	4.8968e-07	2.4386e-05
VPS51,+	1327.15	-0.651733	0.12964	-5.02725	4.97567e-07	2.46932e-05
TMEM91,+	115.722	-1.05412	0.209706	-5.02663	4.99182e-07	2.47164e-05
NR1H2,+	1298.98	-0.65839	0.131021	-5.02506	5.03271e-07	2.48624e-05
POLR2C,+	1409.76	-0.948041	0.188663	-5.02506	5.03285e-07	2.48624e-05
PHTF1,-	213.014	0.88792	0.176725	5.0243	5.05264e-07	2.49027e-05
DST,-	266.232	2.12675	0.42331	5.02409	5.05835e-07	2.49027e-05
TMEM63A,-	471.515	0.760006	0.151299	5.02322	5.08129e-07	2.4987e-05
EPHA10,-	10.8169	3.34503	0.66633	5.02008	5.16487e-07	2.53691e-05
SLC4A4,+	1425.48	0.906863	0.180683	5.01908	5.19197e-07	2.54732e-05
SMIM4,+	109.029	-0.834022	0.166184	-5.01865	5.20346e-07	2.55005e-05
ZNF814,-	48.075	1.38366	0.275792	5.01703	5.24767e-07	2.56588e-05
PRDM8,+	29.4277	3.15366	0.628691	5.01623	5.26942e-07	2.57359e-05
B4GALT4,-	171.819	0.859401	0.171394	5.01417	5.32625e-07	2.59546e-05
GRHL1,+	146.2	2.42318	0.48343	5.01246	5.37373e-07	2.61548e-05
INSIG1,+	2473.2	-1.51431	0.302121	-5.01226	5.37947e-07	2.61548e-05
TRPV4,-	90.3234	3.49645	0.697687	5.0115	5.40084e-07	2.62291e-05
SLC25A5,+	5130.62	-0.867462	0.173222	-5.00781	5.50529e-07	2.67062e-05
CD82,+	472.702	1.49908	0.299372	5.00742	5.51636e-07	2.67298e-05
TMEM263,+	538.244	0.692585	0.13833	5.00677	5.53522e-07	2.67911e-05
HOMER3,-	18.1704	3.35625	0.671561	4.99769	5.80205e-07	2.79882e-05
WDR72,-	45.3765	-2.16563	0.433349	-4.99743	5.80993e-07	2.79949e-05
DNAJC12,-	18.9473	4.5341	0.907559	4.99593	5.85525e-07	2.81817e-05
MPC1,-	405.539	-0.920303	0.184224	-4.99557	5.86627e-07	2.82033e-05
KCNA3,-	268.666	3.09896	0.62062	4.99332	5.93496e-07	2.85017e-05
GPX8,+	35.7073	3.21073	0.643092	4.99265	5.95576e-07	2.85419e-05
SMIM31,+	41.8033	3.06099	0.613181	4.99198	5.9762e-07	2.85763e-05
EGFEM1P,+	7.49267	3.29014	0.659683	4.98746	6.11792e-07	2.91529e-05
CYP2U1,+	100.523	1.2331	0.247412	4.98398	6.22886e-07	2.96183e-05
TTC39C,+	62.7488	2.54965	0.511571	4.98397	6.22934e-07	2.96183e-05
SPEG,+	6.15438	3.73468	0.749572	4.98242	6.27929e-07	2.98228e-05
DERA,+	442.806	-0.637626	0.128041	-4.97987	6.3627e-07	3.01857e-05
FAM83B,+	22.996	3.77337	0.757807	4.97933	6.38034e-07	3.02361e-05
LOC100507412,+	28.6311	1.28801	0.258945	4.97408	6.55593e-07	3.1e-05
ASPA,+	4.28861	4.41571	0.888091	4.97214	6.62177e-07	3.12395e-05
MX2,+	80.1653	3.67162	0.738468	4.97195	6.62833e-07	3.12395e-05
LTBP1,+	47.6051	3.97947	0.800512	4.97115	6.65572e-07	3.13343e-05
SGPL1,+	506.419	0.850825	0.171178	4.97042	6.68094e-07	3.14186e-05
BTBD1,-	606.586	0.579729	0.116676	4.96871	6.74006e-07	3.16621e-05
PHACTR3,+	42.8434	3.74983	0.754935	4.96709	6.79663e-07	3.18584e-05
HS6ST3,+	9.1429	4.34688	0.875178	4.96685	6.80494e-07	3.18627e-05
PFKM,+	490.499	-0.717528	0.144675	-4.95959	7.06434e-07	3.30055e-05
MX1,+	348.003	1.51093	0.304838	4.95651	7.17693e-07	3.34952e-05
LINC00342,-	45.0557	3.22372	0.650548	4.95539	7.21851e-07	3.36164e-05
NSDHL,+	436.662	-1.20712	0.24374	-4.9525	7.32659e-07	3.40461e-05
FRMD8,+	237.686	0.744573	0.150368	4.95167	7.35794e-07	3.41549e-05
CLCN4,+	171.099	-0.812998	0.164375	-4.946	7.57537e-07	3.51264e-05
SCGB1A1,+	54561.2	2.78029	0.56236	4.94397	7.6549e-07	3.5457e-05
TARBP2,+	166.069	-0.511912	0.10355	-4.94363	7.66815e-07	3.54802e-05
DLG5,-	387.276	0.897802	0.18163	4.94303	7.69159e-07	3.55505e-05
IVD,+	1683.94	-0.866996	0.17543	-4.94212	7.72784e-07	3.56557e-05
AK4,+	23.7147	2.42167	0.490015	4.94204	7.7309e-07	3.56557e-05
LOC105377621,-	11.4721	-1.93726	0.392076	-4.94103	7.77102e-07	3.57791e-05
CACFD1,+	689.548	-0.687338	0.13911	-4.94095	7.77427e-07	3.57791e-05
ARPC2,+	3259.2	-0.784325	0.158798	-4.93915	7.84651e-07	3.6073e-05
PLCB1,+	12.941	2.65982	0.538555	4.93881	7.8599e-07	3.60961e-05
CDH3,+	513.967	2.02328	0.409844	4.9367	7.94563e-07	3.64509e-05
LPAR1,-	107.856	1.76385	0.357367	4.93568	7.98714e-07	3.65635e-05
HCAR1,-	81.4716	2.96234	0.600324	4.93456	8.03296e-07	3.67042e-05
SIRT3,-	222.744	-0.621301	0.125909	-4.93452	8.03493e-07	3.67042e-05
EPS8L1,+	325.377	1.12654	0.228321	4.93404	8.05452e-07	3.67547e-05
RGS17,-	12.6237	2.53177	0.513174	4.93356	8.07459e-07	3.67684e-05
COL9A2,-	72.2746	2.64874	0.53702	4.93229	8.12725e-07	3.69691e-05
CHAC2,+	60.7931	-1.21855	0.247146	-4.93046	8.20361e-07	3.72378e-05
EVA1B,-	47.9174	1.26969	0.257896	4.92328	8.51056e-07	3.83884e-05
BMPR1B,+	167.934	2.93293	0.595909	4.92177	8.57641e-07	3.86046e-05
TUB,+	71.0654	2.1153	0.430062	4.91858	8.7175e-07	3.91578e-05
SPATA13,+	378.764	1.3888	0.282796	4.91097	9.06266e-07	4.05813e-05
CALD1,+	91.6459	2.54702	0.518832	4.90915	9.14732e-07	4.09179e-05
PAM16,-	94.7561	-0.867318	0.176713	-4.90806	9.19812e-07	4.11024e-05
JCAD,-	70.3921	2.37946	0.484852	4.90759	9.22018e-07	4.11583e-05
CCDC149,-	259.915	-0.509227	0.103772	-4.90716	9.24023e-07	4.12051e-05
ZNF511,+	193.158	-0.714622	0.145638	-4.90682	9.25626e-07	4.12339e-05
MARC2,+	652.901	-0.958931	0.195545	-4.9039	9.39546e-07	4.17676e-05
SLC5A1,+	65.2634	3.84091	0.783708	4.90095	9.53726e-07	4.23543e-05
ST8SIA4,-	331.88	1.84019	0.375636	4.89886	9.63922e-07	4.26029e-05
LHX6,-	10.7239	5.6919	1.1619	4.89879	9.6427e-07	4.26029e-05
PCDHAC1,+	139.46	-1.47567	0.301438	-4.89544	9.80858e-07	4.32029e-05
EGLN2,+	1328.96	-0.591189	0.120826	-4.89289	9.93664e-07	4.37222e-05
ATP12A,+	388.278	4.56851	0.933894	4.89189	9.9872e-07	4.38375e-05
EMD,+	516.19	-0.46208	0.0945098	-4.88923	1.0123e-06	4.43241e-05
PLAG1,-	88.7796	-1.7403	0.355948	-4.8892	1.01249e-06	4.43241e-05
CLN3,-	822.326	-0.780015	0.15969	-4.88457	1.03655e-06	4.52396e-05
CXCL12,-	6.04125	5.12954	1.05106	4.88036	1.0589e-06	4.61529e-05
MED17,+	181.395	0.633351	0.129779	4.88023	1.05962e-06	4.61529e-05
ZNF189,+	203.952	0.583682	0.119778	4.87304	1.09894e-06	4.7721e-05
PPP2R5A,+	1639.56	-0.859851	0.176469	-4.87254	1.10174e-06	4.77944e-05
STARD4,-	793.97	-1.35403	0.277976	-4.87103	1.11019e-06	4.8064e-05
RS1,-	19.4764	-2.78104	0.571021	-4.8703	1.11431e-06	4.81693e-05
CXCL6,+	206.178	3.66778	0.753106	4.8702	1.11486e-06	4.81693e-05
TENM2,+	4.74992	4.37792	0.899061	4.86943	1.11921e-06	4.83087e-05
VKORC1L1,+	1451.44	-0.836094	0.171766	-4.86762	1.1295e-06	4.87042e-05
IPCEF1,-	47.3856	1.73495	0.356521	4.86633	1.13692e-06	4.89753e-05
NCMAP,+	492	-1.30083	0.267393	-4.86484	1.14549e-06	4.92457e-05
TMEM255B,+	7.19137	2.12213	0.436728	4.85915	1.17889e-06	5.05807e-05
HOXB2,-	6.85173	4.1644	0.857092	4.85876	1.18122e-06	5.06305e-05
APOBEC3H,+	3.99858	5.99963	1.23512	4.85753	1.18858e-06	5.08952e-05
TYMP,-	682.116	1.23875	0.255042	4.85705	1.19149e-06	5.09691e-05
VAV2,-	208.21	0.689853	0.14205	4.85641	1.19536e-06	5.10839e-05
ENAH,-	951.118	0.771271	0.158823	4.85616	1.19682e-06	5.10954e-05
PJA1,-	149.061	0.526232	0.108373	4.85576	1.19926e-06	5.1149e-05
CLMN,-	220.786	2.46359	0.507598	4.85343	1.21344e-06	5.16775e-05
PLSCR4,-	127.997	0.941019	0.193891	4.85333	1.21405e-06	5.16775e-05
GJB5,+	22.1755	4.68525	0.965579	4.85227	1.22055e-06	5.19027e-05
KIF2A,+	252.362	0.896391	0.184767	4.85147	1.22547e-06	5.20606e-05
EPDR1,+	1890.33	-1.04254	0.214923	-4.85077	1.22983e-06	5.21943e-05
IP6K3,-	4.53176	4.88794	1.0078	4.85009	1.23403e-06	5.23213e-05
GALE,-	729.692	-0.85465	0.176238	-4.8494	1.23837e-06	5.24176e-05
MOCS1,-	93.9841	-0.912874	0.188384	-4.8458	1.26102e-06	5.32558e-05
SFTPB,-	526125	-1.07504	0.222046	-4.84151	1.28854e-06	5.43649e-05
CUBN,-	17.0499	3.12443	0.646738	4.83107	1.35803e-06	5.7118e-05
VSTM2L,+	464.211	2.54606	0.527035	4.83091	1.3591e-06	5.7118e-05
ABCB7,-	276.516	-0.533041	0.11036	-4.83002	1.36519e-06	5.72474e-05
CPE,+	66.6382	2.00546	0.41522	4.82988	1.36616e-06	5.72474e-05
ZFAND1,-	476.293	-0.614454	0.127297	-4.82693	1.38652e-06	5.79877e-05
OAS3,+	213.69	1.71397	0.355294	4.82408	1.40652e-06	5.87668e-05
RRM2B,-	1046.71	0.997557	0.206902	4.8214	1.42552e-06	5.94455e-05
AFAP1L1,+	17.4549	3.29069	0.682629	4.82061	1.43122e-06	5.95795e-05
SMIM10L2B,-	39.4811	-1.46035	0.302941	-4.82057	1.4315e-06	5.95795e-05
NUPR1,-	1467.95	-1.25082	0.259616	-4.81795	1.45039e-06	6.03072e-05
BRI3,+	1871.01	-1.00036	0.207659	-4.81734	1.45486e-06	6.04351e-05
TP63,+	75.9625	2.80591	0.582489	4.81711	1.45652e-06	6.04454e-05
GYG2,+	29.2774	2.11238	0.439338	4.80811	1.52365e-06	6.29189e-05
PGM2L1,-	206.905	1.92536	0.400453	4.80795	1.52488e-06	6.29189e-05
MROH6,-	48.7581	1.32509	0.27565	4.80716	1.53089e-06	6.31065e-05
NRARP,-	79.0341	2.10462	0.437867	4.80653	1.53572e-06	6.31325e-05
MLST8,+	286.284	-0.623285	0.129675	-4.8065	1.53592e-06	6.31325e-05
RASA4CP,-	46.0239	-1.23795	0.25764	-4.80497	1.54776e-06	6.34981e-05
DLGAP1,-	66.6025	2.95177	0.614398	4.80432	1.55276e-06	6.36425e-05
MICAL3,-	60.3541	2.57907	0.536922	4.80344	1.55963e-06	6.38632e-05
SERP2,+	38.9404	-0.989277	0.206139	-4.79907	1.59404e-06	6.51486e-05
TMEM143,-	67.5842	-0.757237	0.157836	-4.79761	1.60573e-06	6.55474e-05
KRT14,-	32.7377	9.04522	1.88542	4.79747	1.60684e-06	6.55474e-05
DDX60,-	207.77	1.40242	0.292593	4.79309	1.6423e-06	6.66779e-05
MTCH1,-	2140.57	-0.484941	0.101189	-4.79242	1.6478e-06	6.67756e-05
ANPEP,-	520.389	2.84257	0.593314	4.791	1.65956e-06	6.71888e-05
CNTN4,+	64.5673	-1.73413	0.361987	-4.79058	1.663e-06	6.72648e-05
ATP2A2,+	3377.96	0.707874	0.147777	4.79016	1.6665e-06	6.73e-05
SGF29,+	154.226	-0.832965	0.173893	-4.7901	1.66699e-06	6.73e-05
PIP5KL1,-	61.9869	-1.19184	0.248932	-4.78783	1.68595e-06	6.80015e-05
SYNE2,+	1494.89	1.14358	0.238938	4.78611	1.70043e-06	6.84573e-05
PAK1,-	292.771	0.900861	0.18831	4.78392	1.7191e-06	6.90799e-05
CCDC186,-	743.599	0.565397	0.118192	4.78373	1.72073e-06	6.90811e-05
ZADH2,-	367.229	-0.622926	0.130243	-4.78282	1.72854e-06	6.93299e-05
PLEKHS1,+	500.712	3.25891	0.681491	4.78202	1.73539e-06	6.95399e-05
TXLNB,-	15.4522	4.34019	0.908611	4.77673	1.78168e-06	7.12621e-05
CLDN18,+	13591.5	-1.78066	0.372936	-4.77471	1.79963e-06	7.19134e-05
TRERF1,-	24.6366	2.6708	0.559654	4.77224	1.82192e-06	7.27366e-05
RNF128,+	675.943	-0.923433	0.193646	-4.76866	1.85457e-06	7.3886e-05
AGRN,+	2995.18	0.944748	0.198122	4.76852	1.85585e-06	7.3886e-05
GMNN,+	113.286	1.07047	0.22453	4.76759	1.86438e-06	7.4157e-05
KDELR3,+	74.2966	1.55835	0.326876	4.7674	1.86622e-06	7.41615e-05
SLC51B,+	53.3209	-2.15787	0.452665	-4.76703	1.86959e-06	7.4227e-05
TPPP3,-	2142.88	1.50023	0.314796	4.76572	1.88182e-06	7.45794e-05
CCDC80,-	141.223	2.66007	0.558169	4.76571	1.88193e-06	7.45794e-05
PDE3A,+	5.31059	4.26705	0.895519	4.7649	1.88951e-06	7.48112e-05
SERPINB3,-	214.184	4.23243	0.888607	4.763	1.90738e-06	7.54494e-05
RBM38,+	327.195	1.51445	0.317999	4.76244	1.91271e-06	7.55861e-05
ZNHIT6,-	157.93	0.664925	0.139624	4.76226	1.91435e-06	7.55861e-05
IFI27,+	349.682	2.24169	0.470783	4.76162	1.92043e-06	7.57569e-05
ARL8B,+	1527.65	-0.709754	0.149118	-4.75966	1.93916e-06	7.6286e-05
RCN1,+	671.315	0.801545	0.168418	4.75927	1.94294e-06	7.63649e-05
DNAJA4,+	646.567	2.29485	0.482431	4.75685	1.96634e-06	7.7144e-05
NDE1,+	78.907	1.2542	0.263794	4.75445	1.98983e-06	7.79944e-05
ZNF607,-	32.6802	1.68825	0.355184	4.75316	2.00259e-06	7.84233e-05
ICA1L,-	69.295	1.82225	0.383452	4.75223	2.0119e-06	7.87162e-05
AOC1,+	19.5701	4.14701	0.873242	4.74898	2.04445e-06	7.99173e-05
LYPD1,-	12.132	4.21419	0.887677	4.74743	2.06015e-06	8.04578e-05
ODF2L,-	303.289	1.30476	0.274853	4.74713	2.0632e-06	8.05042e-05
SPATA18,+	624.963	2.13424	0.449731	4.74558	2.07909e-06	8.09562e-05
ERN2,-	165.928	3.49103	0.735659	4.74545	2.08043e-06	8.09562e-05
SEPTIN9,+	1405.58	1.02791	0.216692	4.74365	2.09901e-06	8.16058e-05
MEIS1,+	14.9444	3.00336	0.633412	4.74155	2.12084e-06	8.23801e-05
TRAPPC2L,+	205.814	-0.652578	0.137643	-4.74109	2.12569e-06	8.24939e-05
GCNT2,+	590.928	-0.876326	0.184938	-4.73849	2.15316e-06	8.34847e-05
PLEKHG4B,+	63.605	2.31006	0.487657	4.73705	2.16853e-06	8.40051e-05
XPR1,+	761.627	0.770323	0.162636	4.73647	2.17471e-06	8.41689e-05
EPN3,+	49.2356	2.85408	0.602629	4.73605	2.17921e-06	8.42672e-05
SPAG1,+	316.062	1.03305	0.218217	4.73405	2.20085e-06	8.50277e-05
NRN1L,+	15.3249	-2.53602	0.535873	-4.7325	2.21766e-06	8.5524e-05
USP44,-	276.405	-1.21673	0.257157	-4.73145	2.22926e-06	8.58944e-05
PDP2,+	524.537	-1.19381	0.252389	-4.73005	2.2447e-06	8.64118e-05
MIR205HG,+	17.8239	4.36256	0.922484	4.72914	2.25472e-06	8.67201e-05
SULF1,+	105.512	2.33659	0.494194	4.72807	2.26666e-06	8.71017e-05
ECM2,-	1.84254	4.93758	1.04444	4.7275	2.27306e-06	8.71918e-05
ATP7B,-	80.8084	1.57235	0.332627	4.72708	2.27771e-06	8.72927e-05
TUSC3,+	384.71	1.18791	0.251353	4.72605	2.28924e-06	8.75786e-05
FASN,-	24360.2	-1.54883	0.327737	-4.72584	2.29162e-06	8.75919e-05
PIP5K1B,+	1179.6	-1.22018	0.258283	-4.72421	2.3101e-06	8.80638e-05
KRT6A,-	122.318	5.56188	1.17765	4.72286	2.32546e-06	8.8571e-05
BNC1,-	5.7692	6.54433	1.3861	4.72139	2.34233e-06	8.91349e-05
DAPP1,+	58.7612	2.9378	0.622662	4.71813	2.3802e-06	9.04163e-05
RHBDF1,-	215.979	0.897044	0.190139	4.71784	2.38363e-06	9.04667e-05
PARD6G,-	26.2901	2.07592	0.44015	4.7164	2.40059e-06	9.09501e-05
TRPV6,-	12.3822	4.02178	0.853587	4.71162	2.45755e-06	9.30264e-05
C1orf21,+	1896.89	-1.0887	0.231089	-4.71119	2.46278e-06	9.30605e-05
NDRG2,-	281.641	1.25416	0.26638	4.70815	2.49971e-06	9.42908e-05
MOAP1,-	668.769	-0.730795	0.155279	-4.70634	2.52198e-06	9.49645e-05
ADCY9,-	1340.64	-0.509173	0.108224	-4.7048	2.54117e-06	9.56036e-05
EHD3,+	13.1507	2.96956	0.631694	4.70095	2.58951e-06	9.72521e-05
BCKDHB,+	298.683	-0.849102	0.180803	-4.6963	2.6492e-06	9.92474e-05
FZD6,+	580.419	0.450416	0.095928	4.69536	2.66141e-06	9.96053e-05
CDH5,+	56.4422	5.25124	1.11899	4.69283	2.69454e-06	0.00010067
MAPRE2,+	410.155	-0.766834	0.163434	-4.692	2.70552e-06	0.000100993
APOA5,-	5.89539	-3.92578	0.837195	-4.68921	2.74261e-06	0.000102289
LGALS9,+	158.576	2.44984	0.522571	4.68805	2.75816e-06	0.000102779
TMEM237,-	153.271	0.802812	0.171294	4.68674	2.77586e-06	0.00010335
HNF4A,+	5.03333	2.78666	0.594634	4.68634	2.7814e-06	0.000103467
AHDC1,-	187.009	1.24281	0.265416	4.68248	2.8343e-06	0.000105162
FAM117A,-	344.31	-0.872876	0.186671	-4.67601	2.92513e-06	0.000108346
PTGES,-	50.5373	2.16729	0.463573	4.67519	2.93687e-06	0.000108687
LETMD1,+	397.429	-0.640949	0.137136	-4.67381	2.95656e-06	0.000109252
DMAC2,-	424.232	-0.702153	0.150233	-4.67377	2.95721e-06	0.000109252
FGG,-	2429.66	3.51618	0.752862	4.67042	3.00588e-06	0.00011086
CASC4,+	1239.91	0.400629	0.0858032	4.66916	3.02433e-06	0.000111286
VMO1,-	56.0221	3.2289	0.691546	4.6691	3.0252e-06	0.000111286
FAM107A,-	62.1352	3.64179	0.780718	4.66466	3.09122e-06	0.000113521
ADGRL1,-	568.237	-0.613334	0.131593	-4.66082	3.14952e-06	0.000115465
NAT1,+	79.0302	1.5098	0.324001	4.65987	3.16403e-06	0.000115899
EPSTI1,-	33.2884	2.35579	0.50562	4.6592	3.17439e-06	0.000116081
TMEM59L,+	16.3835	4.3485	0.933531	4.65812	3.19115e-06	0.000116595
SBF2,-	74.0123	1.73447	0.372392	4.65766	3.19831e-06	0.000116757
LXN,-	139.637	1.60052	0.344124	4.651	3.30332e-06	0.000120364
EIF2D,-	438.044	-0.485202	0.104325	-4.65086	3.30549e-06	0.000120364
TANGO2,+	220.341	-0.75132	0.161674	-4.64712	3.36599e-06	0.000122257
AMBP,-	16.0097	-2.10795	0.453636	-4.64679	3.37132e-06	0.000122347
PLXNA4,-	5.82195	2.68692	0.578305	4.6462	3.38107e-06	0.000122598
FAM177A1,+	1507.98	-0.704715	0.151694	-4.64564	3.39019e-06	0.000122825
SPATS2L,+	629.612	0.849192	0.182857	4.64403	3.41682e-06	0.000123666
GPRC5B,-	14.4915	3.38687	0.72934	4.64376	3.42133e-06	0.000123666
APOBEC3C,+	225.482	1.1884	0.255916	4.64371	3.42201e-06	0.000123666
NRSN2-AS1,-	58.3213	-0.701661	0.151151	-4.64214	3.44824e-06	0.000124262
ACP5,-	711.255	-1.02234	0.220248	-4.64177	3.45431e-06	0.000124312
RGS12,+	174.066	1.31269	0.28288	4.64047	3.47624e-06	0.000124892
BDH2,-	632.565	-0.628036	0.135354	-4.63995	3.48489e-06	0.000125099
STK38,-	321.817	1.17412	0.253214	4.63686	3.53748e-06	0.000126881
IL17RD,-	5.11192	3.21887	0.694227	4.63663	3.54143e-06	0.000126917
CAMSAP3,+	739.574	-0.718114	0.154956	-4.63431	3.58127e-06	0.000127931
MBD4,-	289.441	0.593572	0.128082	4.63429	3.58162e-06	0.000127931
HSD17B6,+	1518	-1.46989	0.317446	-4.63036	3.65034e-06	0.00013017
BNIP3L,+	1947.42	-0.706109	0.152533	-4.62922	3.67049e-06	0.000130781
SERPINI1,+	63.3895	1.59078	0.343879	4.62599	3.72814e-06	0.000132615
C19orf81,+	11.7845	-2.57592	0.556876	-4.62566	3.73409e-06	0.000132717
CDKL5,+	910.317	-1.30905	0.283113	-4.62377	3.76821e-06	0.000133709
NATD1,-	375.828	-0.861552	0.186359	-4.62309	3.78069e-06	0.000134042
CALCOCO2,+	1059.42	-0.50689	0.109765	-4.61795	3.87546e-06	0.000137176
TTYH3,+	333.131	0.879242	0.190464	4.61631	3.90623e-06	0.000138151
VAV3,-	39.3826	3.67283	0.795661	4.61607	3.91072e-06	0.000138197
TRIM47,-	186.996	1.73093	0.375069	4.61497	3.93152e-06	0.000138818
CCDC69,-	1617.74	-0.73165	0.15858	-4.61377	3.95425e-06	0.000139506
HES4,-	92.9537	1.75079	0.379515	4.61322	3.9647e-06	0.00013976
SERPINB13,+	11.3954	6.11045	1.32473	4.61261	3.97641e-06	0.000140059
JAM3,+	26.8019	2.12565	0.461077	4.61019	4.02301e-06	0.000141469
HAX1,+	453.702	-0.532369	0.115523	-4.60832	4.05935e-06	0.000142514
LBH,+	435.411	2.07027	0.449414	4.60661	4.09296e-06	0.000143577
NAGLU,+	569.432	-0.717372	0.155797	-4.60452	4.13408e-06	0.000144902
SLAIN1,+	510.76	-1.20074	0.260941	-4.60156	4.19334e-06	0.000146502
FDPSP2,-	4.77989	2.20102	0.478445	4.60036	4.21764e-06	0.000146993
GALNT18,-	248.508	1.03597	0.225215	4.59992	4.22655e-06	0.000147184
MAN2A1,+	399.488	-0.6859	0.149169	-4.59814	4.26285e-06	0.000148089
GBP4,-	56.8498	2.8098	0.611425	4.5955	4.31721e-06	0.000149857
WFDC2,+	3449.89	1.91314	0.416324	4.59531	4.32097e-06	0.000149867
PIK3CA,+	431.558	-0.582191	0.126718	-4.59437	4.34058e-06	0.000150426
CDC14B,-	250.894	0.9149	0.199231	4.59216	4.38671e-06	0.00015178
ZNF235,-	14.9791	1.26827	0.276234	4.59128	4.40532e-06	0.000152179
OCLNP1,-	149.194	-0.725162	0.157954	-4.59099	4.41157e-06	0.000152273
CHST4,+	12.9195	3.65809	0.797235	4.58847	4.46503e-06	0.000153749
SEPTIN6,-	59.1968	0.869626	0.189585	4.58699	4.49684e-06	0.000154597
CSF1,+	316.792	1.63489	0.356648	4.58405	4.56053e-06	0.000156537
TMEM192,-	554.966	-0.556148	0.121389	-4.58152	4.61599e-06	0.000158314
CYP2F1,+	264.343	2.92018	0.63758	4.5801	4.64744e-06	0.000159266
PDE10A,-	10.0473	3.52046	0.769115	4.57729	4.71034e-06	0.000161293
C18orf63,+	38.5967	-1.97647	0.431907	-4.57613	4.73645e-06	0.000161802
ANAPC16,+	1406.73	-0.391517	0.085576	-4.57508	4.7604e-06	0.000162316
MAB21L3,+	16.8248	-2.67331	0.584404	-4.57442	4.77536e-06	0.000162615
SLC25A12,-	134.924	1.20405	0.26329	4.57308	4.80597e-06	0.000163399
ISG15,+	68.5644	1.89769	0.415056	4.57212	4.82812e-06	0.000164023
SOX7,-	17.8704	2.10667	0.461023	4.56956	4.88755e-06	0.00016543
C8orf82,-	343.065	-0.676827	0.148118	-4.56951	4.88875e-06	0.00016543
LOC101927318,-	14.0391	3.51198	0.768715	4.56864	4.90898e-06	0.000165984
F2RL3,+	15.7142	4.10737	0.899093	4.56835	4.91583e-06	0.000166086
C1QTNF1,+	43.1465	2.11408	0.463142	4.56465	5.00322e-06	0.000168906
SRGAP1,+	44.2474	2.24733	0.492378	4.56424	5.01297e-06	0.000169102
ZNF711,+	30.8074	1.31445	0.288013	4.56385	5.02244e-06	0.000169289
IGFLR1,-	55.3775	-0.929874	0.203796	-4.56277	5.0483e-06	0.000169895
DENND1A,-	36.3762	2.39873	0.5258	4.56206	5.06548e-06	0.00017034
TBC1D22A,+	360.075	-0.424685	0.0931106	-4.56108	5.08917e-06	0.000171003
PLAAT5,-	150.881	-1.27695	0.280075	-4.5593	5.13254e-06	0.000172058
UNC119,-	135.074	-0.531161	0.116524	-4.5584	5.15441e-06	0.000172657
LOC143666,-	22.9655	-1.32579	0.290962	-4.55656	5.19971e-06	0.000173904
CDR2,-	174.008	0.804705	0.17671	4.55382	5.26816e-06	0.00017592
TRIM71,+	104.042	-1.20848	0.265475	-4.55215	5.30994e-06	0.000177041
KIAA0754,+	35.9035	1.50544	0.330783	4.55113	5.33578e-06	0.000177627
COX6C,-	857.123	-0.68326	0.150231	-4.54806	5.41426e-06	0.000179961
PRKCA,+	455.073	-1.18769	0.261486	-4.54209	5.56993e-06	0.000184728
CHN1,-	17.3087	3.16931	0.697885	4.54131	5.59065e-06	0.000185252
ABCC13,+	18.419	-2.82728	0.622628	-4.54089	5.60177e-06	0.000185338
PAQR3,-	279.759	0.52035	0.114592	4.54089	5.60184e-06	0.000185338
LRRC3,+	119.877	-1.18661	0.261471	-4.5382	5.67356e-06	0.000187423
ACSS1,-	623.685	-0.640966	0.141248	-4.53789	5.68203e-06	0.000187559
PRKAG2,-	414.115	-0.471034	0.103849	-4.53577	5.73925e-06	0.000189303
ITGAV,+	1059.72	0.55605	0.122633	4.53428	5.78006e-06	0.000190503
PDK3,+	363.854	-0.969435	0.213895	-4.53229	5.83477e-06	0.000192159
CARD14,+	8.23247	2.8668	0.633357	4.52636	6.00077e-06	0.000197174
LOC100507516,-	11.4128	3.75156	0.829191	4.52437	6.05769e-06	0.000198893
NUCB2,+	799.899	1.28698	0.284795	4.51897	6.21412e-06	0.0002031
DNASE1L1,-	272.506	-0.54669	0.121005	-4.51789	6.24582e-06	0.000203672
LONP1,-	969.64	-0.58023	0.128455	-4.51701	6.27191e-06	0.000204368
SLC7A8,-	993.321	-0.70942	0.157287	-4.51035	6.47211e-06	0.000210097
PRKAR2B,+	47.0367	2.18124	0.48363	4.51015	6.47832e-06	0.000210141
ARHGAP23,+	278.276	1.65105	0.366398	4.50615	6.60143e-06	0.000213973
TMEM178B,+	3.55338	4.70693	1.04519	4.50343	6.68648e-06	0.000216404
FOXI2,+	3.5201	5.36653	1.19223	4.50126	6.75527e-06	0.000218302
BTN2A2,+	99.2166	0.83647	0.185896	4.49967	6.80575e-06	0.000219616
GLRB,+	31.8537	1.49651	0.332593	4.49954	6.81016e-06	0.000219616
PSCA,+	165.151	3.53884	0.786496	4.4995	6.81123e-06	0.000219616
ZSWIM4,+	169.742	0.992365	0.220567	4.49915	6.82241e-06	0.000219812
RLN3,+	5.94889	-3.03732	0.675179	-4.49854	6.84227e-06	0.000220223
KCNG3,-	39.5398	-1.75088	0.389256	-4.49801	6.85914e-06	0.000220501
XG,+	2.34458	4.57989	1.01832	4.4975	6.87584e-06	0.000220503
PALMD,+	94.7081	2.58925	0.575717	4.49743	6.87782e-06	0.000220503
DOC2B,-	25.149	2.61797	0.582111	4.49738	6.87967e-06	0.000220503
PMF1,+	537.798	-0.70922	0.157764	-4.49545	6.94238e-06	0.000222017
SYNGR1,+	29.7598	2.84626	0.633183	4.49516	6.95177e-06	0.000222152
CENPX,-	254.28	-0.740298	0.164765	-4.49307	7.0204e-06	0.000224013
SERPINF1,+	870.583	2.3578	0.524853	4.49231	7.04554e-06	0.000224649
CDH11,-	29.5244	2.60499	0.579965	4.49163	7.06806e-06	0.0002252
SH3PXD2B,-	144.952	1.57047	0.349716	4.4907	7.0988e-06	0.000225934
NAV1,+	40.7615	1.72912	0.385052	4.49062	7.10157e-06	0.000225934
CERS2,-	4017.36	-0.749333	0.166932	-4.48885	7.16072e-06	0.000227647
GPM6A,-	210.07	-1.94101	0.432479	-4.48811	7.18569e-06	0.000228273
PCCB,+	494.688	-0.642268	0.143132	-4.48725	7.21482e-06	0.000228883
HSPA12A,-	18.4267	1.86562	0.415763	4.48723	7.21552e-06	0.000228883
SLC2A1,-	194.949	2.74679	0.612884	4.48174	7.40354e-06	0.000234502
SOX21,-	12.2509	3.50597	0.782982	4.47771	7.54491e-06	0.000238192
MBOAT2,-	271.168	1.15378	0.257715	4.47697	7.57096e-06	0.000238751
ABCA12,-	8.55844	6.68968	1.49464	4.47577	7.61357e-06	0.000239919
TSPAN4,+	742.364	-0.809589	0.181004	-4.47278	7.72107e-06	0.000243129
PLXNA3,+	219.793	1.10785	0.248124	4.46488	8.0113e-06	0.000250984
C14orf119,+	463.934	-0.661297	0.148147	-4.46378	8.05259e-06	0.000251911
RAB37,+	21.3845	2.39735	0.537556	4.45971	8.2069e-06	0.000255809
NDUFB9,+	739.148	-0.640731	0.143677	-4.45953	8.21395e-06	0.000255844
KANK2,-	740.166	-0.611873	0.137453	-4.45151	8.5269e-06	0.000264826
XDH,-	14.2952	2.87355	0.645787	4.44969	8.59951e-06	0.000266695
NEU1,-	1196.21	-0.889066	0.199811	-4.44953	8.60566e-06	0.000266695
UVRAG,+	404.824	-0.769773	0.173071	-4.44772	8.6785e-06	0.000268373
THBS4,+	23.9912	3.62021	0.814055	4.44713	8.70255e-06	0.000268924
TRIM2,+	1279.63	0.954667	0.214792	4.4446	8.80539e-06	0.000271907
ZBTB24,-	124.96	-1.34455	0.302597	-4.44337	8.85607e-06	0.000273276
CLSTN1,-	1359.8	1.05149	0.23681	4.44022	8.98654e-06	0.000276905
LTA4H,-	3013.9	-0.595097	0.134037	-4.4398	9.00428e-06	0.000277253
GAB3,-	67.5626	-1.29026	0.29068	-4.43877	9.04725e-06	0.000278335
SPAG16,+	167.243	1.23506	0.27825	4.43865	9.05245e-06	0.000278335
MERTK,+	319.514	-1.31596	0.296489	-4.43847	9.06024e-06	0.000278335
HMGCS1,-	4686.52	-1.80066	0.405704	-4.43835	9.06526e-06	0.000278335
HES1,+	425.715	1.09098	0.245975	4.43533	9.19313e-06	0.000281603
ITPK1,-	768.827	-0.842562	0.19001	-4.4343	9.23727e-06	0.000282133
MLF1,+	355.35	0.964962	0.217615	4.43426	9.23871e-06	0.000282133
TP53BP1,-	593.376	0.593571	0.133883	4.43352	9.27085e-06	0.000282833
NCS1,+	77.7247	2.47664	0.558854	4.43163	9.35232e-06	0.000285117
GUCY1A1,+	893.492	-1.38092	0.311827	-4.42847	9.49026e-06	0.000288505
UBE2CP5,+	16.2055	1.611	0.363801	4.42824	9.50031e-06	0.000288607
DOCK3,+	4.85913	3.05785	0.690584	4.42791	9.51505e-06	0.000288851
HHIP-AS1,-	296.298	-1.93244	0.436577	-4.42634	9.5846e-06	0.000290758
WDR49,-	68.7464	3.38018	0.764434	4.42181	9.78788e-06	0.000296715
COLEC10,+	2.91035	3.92798	0.88838	4.42151	9.80151e-06	0.00029692
GRID1,-	20.4503	-1.88291	0.425885	-4.42117	9.8168e-06	0.000296985
IQCA1,-	196.935	1.63867	0.370904	4.41804	9.9602e-06	0.00030067
TMC4,-	1227.26	0.615106	0.139288	4.41609	1.00503e-05	0.000302752
TAP2,-	364.743	0.986492	0.223454	4.41475	1.01127e-05	0.000304208
EVA1C,+	473.563	1.00888	0.228546	4.41432	1.01327e-05	0.000304596
ZCCHC10,-	138.594	0.532658	0.120691	4.41339	1.01763e-05	0.000305694
SOX2,+	211.871	2.54987	0.577823	4.41289	1.02001e-05	0.000306196
SMOC1,+	6.06581	4.49505	1.01911	4.41075	1.03011e-05	0.000309012
PODNL1,-	2.54454	4.46521	1.01266	4.40939	1.03661e-05	0.000310745
HYAL1,-	748.977	-1.54479	0.350433	-4.40824	1.04214e-05	0.000312187
NEURL1B,+	63.7082	2.20281	0.499916	4.40636	1.05121e-05	0.000314685
STT3B,+	2277.03	0.646217	0.146665	4.40608	1.05259e-05	0.000314879
TMEM41B,-	1537.82	-0.860875	0.195444	-4.40471	1.05927e-05	0.000316436
MANBA,-	477.579	-0.769021	0.174676	-4.40255	1.06987e-05	0.000319381
ADAMTS7,-	3.41888	4.91291	1.11602	4.40217	1.07172e-05	0.000319713
PPP1R16B,+	34.4699	2.85205	0.64839	4.39866	1.08923e-05	0.000324711
KIAA1549,-	115.4	0.979708	0.22292	4.39488	1.10836e-05	0.000329274
HMGCL,-	381.098	-0.548883	0.124901	-4.39456	1.10999e-05	0.000329493
KIAA1324,+	1336.8	1.6557	0.376799	4.39411	1.11226e-05	0.000329751
CDCP1,-	424.361	0.901778	0.205244	4.39369	1.11443e-05	0.000330168
HACD4,-	183.276	1.78123	0.405828	4.38913	1.13806e-05	0.000335848
NR1H3,+	144.183	-0.851827	0.194079	-4.38909	1.13828e-05	0.000335848
FAHD2A,+	127.896	-0.604529	0.137754	-4.38847	1.1415e-05	0.000336567
NFIA,+	665.077	0.618474	0.141018	4.38577	1.15578e-05	0.000340543
SAT2,-	558.57	-0.731978	0.166955	-4.38429	1.16364e-05	0.000342625
LOC101927699,-	9.11587	-2.36756	0.540058	-4.38389	1.16578e-05	0.000343021
KCNE4,+	7.35279	3.21586	0.733789	4.38255	1.173e-05	0.000344441
ARAF,+	827.708	-0.425683	0.097159	-4.3813	1.17972e-05	0.000345942
HYI,-	478.424	-0.841525	0.192095	-4.38077	1.18258e-05	0.000346545
FMOD,-	205.999	2.05019	0.468211	4.37877	1.19353e-05	0.000349516
PRSS12,-	371.481	1.92871	0.44061	4.37737	1.20119e-05	0.000351521
MELTF,-	46.1258	1.46731	0.335332	4.37569	1.21049e-05	0.000354001
GSTA1,-	444.702	2.69376	0.615735	4.37486	1.21508e-05	0.000355102
SPRR2D,-	4.91647	3.08189	0.704925	4.37194	1.2315e-05	0.000359413
RUNX3,-	9.74385	3.10445	0.710181	4.37134	1.23485e-05	0.000360145
SLC9A3R1,+	381.974	1.20063	0.274844	4.36841	1.25152e-05	0.000364022
PRKAR1A,+	7691.99	-0.302462	0.0692756	-4.36607	1.26502e-05	0.000367454
EGFL6,+	6.33255	2.9974	0.686754	4.36458	1.27365e-05	0.000369668
KLHDC7B,+	4.96935	3.1848	0.729712	4.36446	1.27436e-05	0.000369668
BEAN1,+	4.09606	4.6938	1.07585	4.36285	1.28376e-05	0.000371893
PCDHGA7,+	10.8006	2.01914	0.462927	4.36169	1.29063e-05	0.000373631
PDGFA,-	208.665	0.770642	0.176707	4.36113	1.2939e-05	0.000374076
LOC101929243,+	42.7621	-0.921317	0.211268	-4.36089	1.29534e-05	0.00037424
ZBTB7C,-	207.79	1.56006	0.357809	4.36002	1.30049e-05	0.000375477
SLC35F2,-	152.632	0.929246	0.213149	4.35961	1.30297e-05	0.000375847
PPIP5K1,-	80.1674	1.15496	0.264929	4.35951	1.30352e-05	0.000375847
AKAP12,+	47.146	2.57085	0.589857	4.35843	1.30997e-05	0.000377456
DGAT2,+	154.902	-1.55963	0.35786	-4.35822	1.31124e-05	0.00037757
ALKBH7,+	469.029	-0.708342	0.162562	-4.35737	1.31635e-05	0.000378534
CHST1,-	4.8465	5.19523	1.19291	4.3551	1.33004e-05	0.000382214
PSMB9,+	114.414	1.5468	0.355214	4.35456	1.33334e-05	0.000382909
ALKBH6,-	77.1832	-0.650353	0.149396	-4.35323	1.34148e-05	0.000384991
SURF1,-	350.098	-0.64717	0.148706	-4.352	1.34899e-05	0.000386886
POLL,-	171.098	-0.701464	0.161214	-4.35113	1.35437e-05	0.000388173
C4orf48,+	30.5799	1.69781	0.39033	4.34969	1.36331e-05	0.000390475
MOV10,+	289.933	0.687724	0.158134	4.34899	1.36764e-05	0.000391454
GPX3,+	279.251	1.66481	0.38285	4.34846	1.37095e-05	0.00039214
MMUT,-	731.694	-0.764304	0.175815	-4.3472	1.37884e-05	0.00039353
LRP4,-	11.9263	3.69145	0.849175	4.34711	1.37946e-05	0.00039353
ZNF277,+	319.444	-0.584669	0.134508	-4.34671	1.38192e-05	0.00039371
MVK,+	397.001	-0.99737	0.229531	-4.34525	1.39117e-05	0.000396084
KRT23,-	48.3228	4.73501	1.08985	4.34464	1.39504e-05	0.000396752
ASIC1,+	13.6602	2.94765	0.678465	4.34459	1.39536e-05	0.000396752
SQLE,+	2393.42	-1.00597	0.231562	-4.34428	1.39736e-05	0.000397059
TPI1,+	2673.15	-0.542238	0.124842	-4.34339	1.40301e-05	0.000398401
LRPPRC,-	1307.32	-0.514062	0.118433	-4.34053	1.42137e-05	0.000403347
NMU,-	16.4779	-4.25411	0.980208	-4.34001	1.42476e-05	0.000404046
SSC5D,+	4.04345	3.8282	0.883032	4.33528	1.45571e-05	0.000412051
DUSP18,-	90.9534	1.6287	0.375685	4.33526	1.45586e-05	0.000412051
ASTN2,-	34.1455	2.00498	0.462523	4.33488	1.4584e-05	0.000412498
SAMHD1,-	708.527	1.86554	0.430373	4.33471	1.45956e-05	0.000412555
MAPKBP1,+	216.091	0.713176	0.164614	4.33241	1.47484e-05	0.000416056
DAAM2,+	446.17	-1.34397	0.310246	-4.33194	1.47799e-05	0.00041667
SHMT1,-	597.503	-0.789248	0.182256	-4.33043	1.48821e-05	0.000419005
ELK3,+	339.102	1.4184	0.327573	4.33002	1.49098e-05	0.00041951
OCA2,-	25.7371	-2.88859	0.667147	-4.32976	1.49272e-05	0.000419726
PROM1,-	473.564	3.1251	0.722236	4.32699	1.51164e-05	0.000424214
OAS1,+	52.3103	2.69034	0.621895	4.32604	1.51815e-05	0.000425717
EDA,+	23.9383	1.53334	0.354785	4.32187	1.54713e-05	0.000433046
FAIM,+	175.876	0.709118	0.164126	4.32058	1.55616e-05	0.00043515
RHBDF2,-	89.9378	1.09625	0.253731	4.32051	1.55667e-05	0.00043515
MYCT1,+	18.5302	2.65855	0.615478	4.31949	1.56387e-05	0.00043688
NIBAN1,-	526.664	1.10454	0.255732	4.31914	1.56635e-05	0.000437289
IFI44,+	100.971	1.46666	0.339621	4.31851	1.57089e-05	0.000438272
TTC39A-AS1,+	18.9432	-1.32424	0.306766	-4.31677	1.58329e-05	0.000441159
PRKACB,+	78.6336	1.28731	0.298319	4.31521	1.59454e-05	0.00044372
ATP6V0A1,+	1232.4	-1.01893	0.236179	-4.31422	1.60171e-05	0.000444854
SLC25A23,-	1198.04	-0.594966	0.137955	-4.31276	1.61228e-05	0.000447214
LOC100126784,-	14.7353	1.77877	0.412491	4.31225	1.61599e-05	0.000447953
CLCA4,+	7.60137	6.29071	1.45897	4.31174	1.61978e-05	0.000448715
SPSB2,-	285.706	-1.18929	0.275888	-4.31076	1.62692e-05	0.000450231
NFATC2,-	112.652	0.831138	0.192808	4.31071	1.62734e-05	0.000450231
DOCK9-DT,+	71.6504	-1.20537	0.279668	-4.31002	1.63241e-05	0.000451345
HLA-F,+	489.36	1.12829	0.261808	4.30959	1.63556e-05	0.000451749
GPAM,-	319.143	-1.57058	0.364444	-4.30954	1.63598e-05	0.000451749
C6orf223,+	718.514	-1.93144	0.448214	-4.30918	1.63858e-05	0.000452179
ZNF524,+	159.544	-0.664875	0.154372	-4.30697	1.65509e-05	0.000455859
IVNS1ABP,-	927.153	0.588958	0.136757	4.30662	1.6577e-05	0.000456285
TNFRSF14,+	271.57	0.623797	0.144858	4.30625	1.66042e-05	0.000456742
HACD2,-	1588.71	-0.804767	0.186909	-4.30567	1.66483e-05	0.000457664
MDFIC,+	419.081	0.581794	0.135137	4.30521	1.6683e-05	0.000458032
PLEKHM3,-	409.332	-0.880572	0.204665	-4.3025	1.6888e-05	0.000462775
CRACR2A,-	16.8645	3.92758	0.912973	4.30197	1.6929e-05	0.000463605
RASSF7,+	624.783	-0.646208	0.150285	-4.2999	1.70877e-05	0.000467061
MAGED1,+	1194.9	0.682969	0.158864	4.29907	1.71518e-05	0.000468515
GAS6-AS1,+	4.0169	4.00241	0.931359	4.29739	1.72821e-05	0.000471477
TMEM175,+	200.252	-0.332068	0.0772845	-4.2967	1.73357e-05	0.000472638
ZNF385B,-	1681.23	-1.52468	0.354905	-4.29602	1.73896e-05	0.000473808
SRGAP3,-	115.045	2.31293	0.53843	4.29569	1.74148e-05	0.000474195
TMEM120A,-	221.851	-0.637683	0.148505	-4.29401	1.75474e-05	0.000477503
ZNRF3,+	491.411	-0.910069	0.212008	-4.29262	1.76575e-05	0.000479254
MMS19,-	445.642	-0.633493	0.14758	-4.29255	1.76633e-05	0.000479254
BTC,-	162.91	0.687426	0.160146	4.29251	1.76664e-05	0.000479254
MTURN,+	864.735	-0.5557	0.129458	-4.2925	1.76673e-05	0.000479254
SNHG29,+	2932.56	-0.683143	0.159169	-4.29195	1.77113e-05	0.000480146
FAM3D,-	51.1471	3.88274	0.90473	4.29161	1.77386e-05	0.000480425
EFCAB11,-	39.7233	2.74968	0.641158	4.28862	1.7979e-05	0.000485568
POU6F1,-	144.548	-0.699918	0.163305	-4.28596	1.81949e-05	0.000490785
SELENBP1,-	6972.67	-0.935362	0.218293	-4.28489	1.82833e-05	0.000492859
BFAR,+	1140.34	-0.752827	0.175856	-4.28092	1.86125e-05	0.00050142
FAM241A,+	313.533	-1.03816	0.242643	-4.27855	1.88112e-05	0.000506457
SLC16A2,+	52.6936	1.40063	0.327432	4.27763	1.88898e-05	0.000507936
C11orf54,+	755.249	-0.880714	0.205917	-4.27703	1.89402e-05	0.000508564
TMEM92,+	188.849	-0.912135	0.213269	-4.27693	1.89485e-05	0.000508564
HDAC9,+	12.5327	2.39614	0.560435	4.27551	1.90702e-05	0.000511193
EEF2K,+	350.131	0.889323	0.208043	4.2747	1.91392e-05	0.000512405
PHLDB1,+	136.912	1.03241	0.241534	4.27442	1.91638e-05	0.000512746
MARCKS,+	330.411	1.89797	0.444133	4.27343	1.92492e-05	0.00051471
CROT,+	117.393	1.57687	0.369038	4.27293	1.92917e-05	0.000515526
ODAM,+	74.9909	-2.12541	0.497457	-4.27254	1.93257e-05	0.000515926
TIGAR,+	150.718	0.711984	0.166644	4.27249	1.93306e-05	0.000515926
KIAA1841,+	115.387	1.98213	0.464107	4.27084	1.94736e-05	0.000519422
PHLDB3,-	25.3832	2.77995	0.65114	4.26936	1.96035e-05	0.000521915
KIAA1217,+	800.344	0.605604	0.141865	4.26888	1.96456e-05	0.000522714
RFX3,-	261.986	1.58766	0.371984	4.26808	1.97165e-05	0.00052363
PROB1,-	10.6448	1.8881	0.442469	4.26721	1.97937e-05	0.000525032
ODF3B,-	377.545	1.47414	0.345497	4.26674	1.98352e-05	0.000525809
C15orf61,+	98.2051	-0.774621	0.181604	-4.26544	1.99506e-05	0.000528219
IRF9,+	370.727	1.09551	0.256877	4.26472	2.00152e-05	0.000529603
CTSE,-	2401.42	1.91951	0.450111	4.26453	2.00321e-05	0.000529725
LANCL1-AS1,+	336.952	-1.72168	0.40379	-4.26381	2.00972e-05	0.000530795
SLFN13,-	211.635	2.06689	0.484822	4.26321	2.01515e-05	0.000531579
SCGB3A2,+	7463.18	1.71791	0.403009	4.26271	2.01959e-05	0.000532424
TEDC1,+	45.573	1.18492	0.278106	4.26068	2.03808e-05	0.000536641
LOC729870,-	20.8996	-1.27172	0.2985	-4.26035	2.04105e-05	0.000537094
CALCRL,-	30.7749	3.22982	0.758475	4.25831	2.05977e-05	0.00054169
CILP,-	13.1935	2.80501	0.65923	4.25498	2.09071e-05	0.000549155
CEBPA-DT,+	75.9061	-1.37747	0.323755	-4.25467	2.09356e-05	0.000549569
TMEM229B,-	11.7113	2.81435	0.661651	4.25353	2.10429e-05	0.00055205
SREBF2,+	4411.28	-0.597147	0.140397	-4.25326	2.10677e-05	0.000552363
MARC1,+	444.394	-1.26897	0.298467	-4.25162	2.12231e-05	0.00055576
CHST9,-	495.011	2.87013	0.675315	4.25006	2.13709e-05	0.000558952
CXCL14,-	47.2218	5.58388	1.3146	4.24759	2.16084e-05	0.000564477
ESRRG,-	26.1913	1.95687	0.460761	4.24703	2.16624e-05	0.000565547
KCNN3,-	60.1577	2.36549	0.557139	4.24579	2.17827e-05	0.000568343
OPLAH,-	313.51	-0.933157	0.219913	-4.24331	2.20245e-05	0.000573956
PRR15,+	119.391	3.2929	0.77615	4.24261	2.20933e-05	0.000575401
KCNJ10,-	11.6583	-3.46363	0.816481	-4.24214	2.21396e-05	0.000576257
OTX1,+	18.0573	3.50271	0.825742	4.2419	2.2164e-05	0.000576544
RARG,-	253.257	0.836199	0.19716	4.24122	2.22304e-05	0.000577924
SLAMF7,+	15.7561	3.66233	0.864283	4.23742	2.26106e-05	0.000587098
PRDX6,+	2588.37	-0.525269	0.124008	-4.23578	2.27763e-05	0.000591046
NRTN,+	37.32	-1.31621	0.310767	-4.23537	2.28175e-05	0.000591758
MUC20,+	278.726	2.14309	0.506045	4.23497	2.28584e-05	0.000592461
COX18,-	173.683	-0.559542	0.13214	-4.23446	2.291e-05	0.000593441
C16orf46,-	26.6914	1.65549	0.390968	4.23432	2.29242e-05	0.000593453
GAS6-DT,+	5.86529	2.5957	0.613826	4.22872	2.35024e-05	0.000607326
H1FX,-	1871.87	-0.62911	0.148834	-4.22691	2.36921e-05	0.000611434
NOVA1,-	19.6054	1.1587	0.274181	4.22603	2.37851e-05	0.000613161
ABHD14B,-	600.786	-0.519473	0.122933	-4.22565	2.38249e-05	0.000613818
GTF2F2,+	229.119	-0.448301	0.106103	-4.22514	2.38787e-05	0.000614838
MAP1B,+	108.174	2.31363	0.547953	4.22231	2.41809e-05	0.000621134
MAP3K21,+	229.919	-0.855375	0.202607	-4.22185	2.42305e-05	0.000621577
C5orf38,+	354.507	-0.743485	0.176108	-4.22175	2.42415e-05	0.000621577
GRIP1,-	17.5965	1.93174	0.457608	4.22139	2.42802e-05	0.0006222
TMEM51,+	91.9243	1.28203	0.303732	4.22093	2.43293e-05	0.000623088
DHRS9,+	57.6191	3.84691	0.911775	4.21915	2.45226e-05	0.000626921
PPP1R3E,-	79.4246	-0.911375	0.216083	-4.21772	2.46788e-05	0.000630164
AIP,+	386.32	-0.561131	0.13305	-4.21744	2.47093e-05	0.000630569
PRRX2,+	4.78592	5.84054	1.38491	4.21726	2.47288e-05	0.000630695
CCDC141,-	1007.68	-1.86061	0.441223	-4.21693	2.47649e-05	0.000631202
BCAS1,-	101.501	3.46296	0.821228	4.21681	2.4778e-05	0.000631202
TOM1L1,+	510.496	-0.519472	0.123211	-4.21614	2.48524e-05	0.00063235
TNFSF12,+	173.923	-0.771824	0.183142	-4.21434	2.50512e-05	0.000637032
LGALS9B,-	6.95339	5.73991	1.36266	4.21228	2.52808e-05	0.000641089
TSPAN1,+	1597.65	2.34856	0.557584	4.21202	2.53093e-05	0.000641323
SMAGP,-	525.074	-1.13141	0.268633	-4.21171	2.53443e-05	0.000641831
BAX,+	316.942	0.597416	0.141889	4.21044	2.54873e-05	0.000644794
GYS1,-	513.615	-0.549369	0.130496	-4.20985	2.55541e-05	0.000646007
SMAD1,+	287.069	0.763608	0.181535	4.2064	2.5947e-05	0.00065517
KAZN,+	61.9705	2.20318	0.523807	4.2061	2.59818e-05	0.000655664
RNF168,-	307.055	-0.438935	0.104382	-4.20509	2.60981e-05	0.000658213
ARHGAP40,+	17.584	3.06191	0.728315	4.2041	2.62123e-05	0.000660707
SLC22A23,-	1179.76	0.790832	0.188184	4.20244	2.64056e-05	0.000664421
BUB1,-	46.8969	-1.68366	0.400639	-4.20243	2.6406e-05	0.000664421
ZNF385A,-	96.4677	1.96775	0.468311	4.2018	2.64799e-05	0.000665892
LMTK2,+	1043.36	-0.58793	0.139937	-4.2014	2.65273e-05	0.000666696
PLK2,-	541.694	1.80974	0.430825	4.20063	2.66171e-05	0.000668563
GAB2,-	1130.83	-1.18	0.280927	-4.20037	2.66482e-05	0.000668955
SDHB,-	461.95	-0.523639	0.1247	-4.19918	2.67887e-05	0.000671699
ACSL1,-	5156.03	-0.981065	0.233686	-4.19822	2.69018e-05	0.000673751
TCF3,-	295.093	0.573141	0.13652	4.19822	2.69019e-05	0.000673751
ZNF154,-	23.6546	2.10579	0.50161	4.19806	2.69209e-05	0.000673835
WASHC3,-	202.107	-0.522847	0.124603	-4.19611	2.71536e-05	0.000677691
FSTL1,-	360.289	1.97861	0.471879	4.19305	2.75234e-05	0.000685333
SLC50A1,+	555.385	-0.810383	0.193293	-4.19252	2.75876e-05	0.000686534
CCDC146,+	266.947	2.57364	0.614009	4.19153	2.77082e-05	0.000689137
MYO5A,-	169.95	0.874181	0.208568	4.19135	2.773e-05	0.000689282
SERPINB9,-	42.4436	2.74324	0.654686	4.19016	2.78756e-05	0.000691705
ANKRD9,-	371.56	-0.5626	0.134281	-4.18972	2.79299e-05	0.000692652
GPN3,-	231.036	-0.610941	0.145833	-4.18932	2.79789e-05	0.000693465
NRK,+	5.96128	4.78939	1.14327	4.18919	2.79949e-05	0.000693465
MCCC2,+	792.565	-0.403128	0.0962363	-4.18894	2.80265e-05	0.000693848
STAT1,-	1299.38	0.779272	0.186096	4.18747	2.8208e-05	0.00069754
TPK1,-	26.8265	-0.907396	0.216756	-4.18626	2.83586e-05	0.00070046
SORT1,-	2820.75	-0.671845	0.160522	-4.18537	2.84706e-05	0.000702823
GNG11,+	15.1989	3.57256	0.854987	4.17849	2.93448e-05	0.000723576
LGR6,+	11.0192	2.93958	0.70368	4.17744	2.94814e-05	0.000726516
RFK,-	270.693	0.675233	0.161643	4.17731	2.94978e-05	0.000726516
ZNF812P,-	20.6015	2.7707	0.663533	4.17569	2.97089e-05	0.00073088
RAB3IP,+	632.044	-0.353805	0.0847532	-4.17453	2.98602e-05	0.000733776
LINC00891,-	36.9779	-1.57684	0.37774	-4.1744	2.98777e-05	0.000733776
LINC00891,+	36.9779	-1.57684	0.37774	-4.1744	2.98777e-05	0.000733776
A1BG,-	13.7357	2.08592	0.499934	4.17239	3.0142e-05	0.000739003
ALDH3A1,-	163.807	2.94115	0.704961	4.17208	3.01837e-05	0.000739602
SCNN1B,+	1023.25	1.75925	0.421811	4.17071	3.03651e-05	0.000743626
TNFRSF10C,+	114.626	1.90895	0.457873	4.16917	3.05711e-05	0.00074782
CXADR,+	1124.08	-0.594865	0.142692	-4.16889	3.06092e-05	0.000748212
ESRP1,+	1069.16	-0.317097	0.0760644	-4.16879	3.06219e-05	0.000748212
PCDHAC2,+	425.383	-0.976997	0.234384	-4.16835	3.06806e-05	0.000748799
WFDC12,-	35.8302	-2.32265	0.557456	-4.16651	3.09293e-05	0.000754206
GCLC,-	186.646	2.43337	0.584045	4.16641	3.09436e-05	0.000754206
ILRUN,-	1679.52	-0.561093	0.134682	-4.16607	3.09894e-05	0.000754624
TRIM24,+	571.463	-0.689858	0.165661	-4.16427	3.12347e-05	0.000759311
DIMT1,-	234.916	0.514826	0.123639	4.16394	3.12805e-05	0.000759995
IER5L,-	106.654	1.11609	0.268062	4.16357	3.13304e-05	0.000760778
CALML4,-	104.778	1.54109	0.370314	4.16157	3.16063e-05	0.000767044
TMEM65,-	153.46	0.585584	0.140724	4.16121	3.16564e-05	0.000767548
CMIP,+	666.839	0.818237	0.196637	4.16117	3.16627e-05	0.000767548
TBC1D32,-	23.7235	1.68241	0.404589	4.15831	3.20611e-05	0.000776333
ARHGAP39,-	171.886	1.541	0.370668	4.15735	3.21965e-05	0.000779173
ATP23,+	28.6808	-0.91007	0.218949	-4.15654	3.23103e-05	0.00078112
PCDHA13,+	27.6936	-1.63444	0.393224	-4.15652	3.23132e-05	0.00078112
RPL13AP17,+	150.77	1.85203	0.445596	4.15629	3.23453e-05	0.000781457
NR2F1-AS1,-	6.26111	6.01934	1.44831	4.15612	3.23701e-05	0.000781619
HLA-B,-	10138.6	1.09884	0.264422	4.15562	3.2441e-05	0.000782891
SSH2,-	405.421	-0.878285	0.211358	-4.15543	3.2468e-05	0.000783104
COL11A1,-	21.7587	-3.6363	0.87526	-4.15453	3.25952e-05	0.000785731
TXN2,-	516.814	-0.49596	0.119384	-4.15433	3.26249e-05	0.000786008
ATP6V1E1,-	1019.29	-0.474185	0.114154	-4.15389	3.26875e-05	0.000786636
SLC9B2,-	6.31114	2.857	0.687893	4.15327	3.27759e-05	0.000788324
VSIG1,+	37.0916	2.83558	0.683017	4.15155	3.30226e-05	0.000793789
ANK2,+	42.5702	2.27628	0.5485	4.15002	3.32444e-05	0.000797811
C11orf1,+	156.586	-0.721051	0.173873	-4.14699	3.3687e-05	0.000806634
CDK4,-	537.895	-0.70332	0.169622	-4.14639	3.37758e-05	0.00080831
PITPNM1,-	573.121	1.01346	0.244455	4.14579	3.38645e-05	0.000809533
COL5A1,+	32.5042	2.23576	0.539462	4.14443	3.40667e-05	0.000813465
POSTN,-	33.0965	3.86685	0.933178	4.14375	3.41674e-05	0.000814967
FHOD3,+	58.2533	2.28763	0.552233	4.14251	3.43531e-05	0.000818489
FYN,-	39.5682	3.31121	0.799359	4.14233	3.43793e-05	0.000818661
CERS6,+	422.619	0.972223	0.234736	4.14178	3.44623e-05	0.000820185
IGFBP7,-	756.429	1.94178	0.468848	4.1416	3.44897e-05	0.000820383
P3H2-AS1,+	4.17473	-3.94899	0.953662	-4.14087	3.45987e-05	0.000822521
C3orf80,+	40.9871	-1.61652	0.390701	-4.13749	3.51118e-05	0.000833626
UNC5CL,-	36.5845	2.00701	0.485313	4.13551	3.54173e-05	0.000839464
EPHB6,+	41.2842	1.53047	0.370088	4.13543	3.54283e-05	0.000839464
STARD3NL,+	794.361	-0.652549	0.157852	-4.13394	3.56602e-05	0.000844493
SH3D19,-	471.772	0.500499	0.121077	4.13371	3.5695e-05	0.000844853
VEGFC,-	7.30227	4.09275	0.990132	4.13354	3.57219e-05	0.000845025
C3orf67,-	20.2331	3.20344	0.775157	4.13264	3.58621e-05	0.000847876
GPR75,-	18.5456	1.47781	0.357622	4.13232	3.59115e-05	0.00084858
RALGDS,-	828.297	0.996269	0.24128	4.1291	3.64182e-05	0.000859609
ANKIB1,+	437.285	0.332691	0.0805851	4.12844	3.65233e-05	0.000861617
C12orf75,+	188.499	2.53277	0.613571	4.12792	3.66067e-05	0.00086264
LY6D,-	5.88667	5.69788	1.38072	4.12676	3.6791e-05	0.000866036
PLEKHF1,+	41.5215	1.77782	0.430848	4.12633	3.68595e-05	0.000866702
PPT2,+	8.94621	3.64376	0.883221	4.12554	3.69869e-05	0.000868275
LARP6,-	17.0534	3.36853	0.81661	4.12501	3.70719e-05	0.000869796
LCA5L,-	33.0134	1.94892	0.472938	4.12087	3.7744e-05	0.000884122
APOBEC3D,+	14.0306	1.9898	0.482886	4.12064	3.77822e-05	0.000884534
OAF,+	54.3024	1.19801	0.290852	4.11895	3.80604e-05	0.000890565
CCDC191,-	119.038	1.67816	0.407472	4.11846	3.81405e-05	0.000891093
NLRC5,+	73.0955	1.5989	0.388229	4.11844	3.81451e-05	0.000891093
SP140L,+	78.6228	0.940226	0.228328	4.11787	3.82391e-05	0.000892805
OTULIN,+	259.53	0.529493	0.128598	4.11742	3.83141e-05	0.000894071
CYGB,-	72.9454	2.1167	0.514118	4.11715	3.83581e-05	0.000894613
HTR1F,+	4.18518	4.08505	0.992269	4.11688	3.84044e-05	0.000895208
GSN,+	3004.08	1.42494	0.346235	4.11552	3.86302e-05	0.000899985
CACNB3,+	78.5197	1.76137	0.428139	4.11401	3.88838e-05	0.000905404
TAFA5,+	67.3921	-1.75558	0.426795	-4.1134	3.89866e-05	0.000907307
SFTA2,-	2424.18	-1.02556	0.249349	-4.11297	3.90609e-05	0.000908239
RFXANK,+	300.434	-0.505768	0.122972	-4.11286	3.90793e-05	0.000908239
LAP3,+	657.044	0.56245	0.136759	4.1127	3.91056e-05	0.000908239
SEMA4A,+	1229.57	-0.910471	0.221382	-4.11267	3.9111e-05	0.000908239
MOSMO,+	114.851	0.505737	0.122977	4.11244	3.91497e-05	0.000908649
APOC1,+	278.128	-1.23615	0.3006	-4.11226	3.91799e-05	0.00090886
CAMK2N1,-	12.6328	2.86785	0.697684	4.11052	3.94761e-05	0.000914987
JAK1,-	3673.27	-0.916018	0.222852	-4.11044	3.94909e-05	0.000914987
ARHGEF15,+	3.85356	3.7359	0.908902	4.11034	3.95078e-05	0.000914987
SLC25A1,-	809.867	-0.770757	0.187562	-4.10934	3.96795e-05	0.00091847
NEK8,+	173.909	-0.887055	0.215965	-4.10741	4.00124e-05	0.000925679
SCD5,-	243.297	2.11641	0.515336	4.10685	4.01099e-05	0.000926939
RPP25,-	180.255	-1.11165	0.270774	-4.10544	4.03549e-05	0.000931602
FNDC1,+	4.21708	4.05726	0.988675	4.10373	4.06536e-05	0.000937994
DPH5,-	157.509	-0.682406	0.166295	-4.10359	4.0679e-05	0.000938079
PWWP3B,+	17.0012	1.92807	0.470026	4.10206	4.09492e-05	0.000942794
MBOAT1,-	136.128	1.67247	0.407773	4.10148	4.10514e-05	0.000944643
POLR2E,-	1217.96	-0.420492	0.102535	-4.10097	4.11429e-05	0.000946242
TRMT9B,+	65.9413	1.59177	0.388396	4.09833	4.16146e-05	0.00095607
SLFN5,+	1002.15	0.874074	0.213297	4.09792	4.16885e-05	0.000957258
PLA2G1B,-	1176.81	-2.13612	0.521502	-4.09608	4.20201e-05	0.000963844
SIX2,-	16.3318	2.93354	0.716216	4.09589	4.20548e-05	0.000964128
WASF1,-	7.93898	3.64918	0.891027	4.09547	4.21315e-05	0.000964857
MB,-	20.1052	3.74762	0.9151	4.09531	4.21596e-05	0.00096499
LTK,-	5.61613	6.07796	1.48441	4.09452	4.2304e-05	0.000967266
BICC1,+	48.705	2.35659	0.575677	4.0936	4.24724e-05	0.000970087
DGKA,+	72.5148	1.53098	0.374139	4.092	4.27664e-05	0.000975767
TAOK3,-	905.9	-0.866208	0.211797	-4.08979	4.31756e-05	0.000984582
GBP3,-	309.129	1.46967	0.359463	4.08852	4.3413e-05	0.000989145
MSI2,+	687.276	0.853376	0.208727	4.08848	4.34216e-05	0.000989145
CYB5R4,+	236.812	-0.462552	0.113141	-4.08829	4.34561e-05	0.000989407
B3GNT6,+	11.2154	3.09344	0.756909	4.08694	4.37094e-05	0.000993676
PNKD,+	1701.42	-0.660639	0.161652	-4.0868	4.37359e-05	0.000993676
TMEM44,-	23.7987	1.62272	0.397111	4.08632	4.38271e-05	0.000995104
NECTIN1,-	277.747	1.40713	0.344493	4.08464	4.41461e-05	0.00100141
SLC39A6,-	548.441	0.873542	0.213903	4.08383	4.43001e-05	0.00100408
TMEM176B,-	59.6663	2.58782	0.633684	4.08377	4.43105e-05	0.00100408
ERG,-	16.5533	2.55833	0.626914	4.08083	4.48748e-05	0.00101581
ASXL3,+	3.9917	4.00072	0.98037	4.08083	4.48753e-05	0.00101581
MACROD2,+	2412.72	-1.69027	0.414216	-4.08064	4.49124e-05	0.00101612
ZNF469,+	21.2365	1.95616	0.479477	4.07977	4.50805e-05	0.00101939
LITAF,-	1315.96	0.687526	0.168527	4.07962	4.51102e-05	0.00101952
HOPX,-	4600.17	-1.18473	0.290431	-4.07921	4.51886e-05	0.00102027
KCNJ1,-	1.89958	4.95347	1.21446	4.07874	4.52801e-05	0.00102176
PKP4,+	526.507	0.502696	0.123265	4.07818	4.53893e-05	0.00102368
SCUBE2,-	242.05	2.62519	0.643856	4.0773	4.55618e-05	0.0010265
HSD17B13,-	185.812	2.61266	0.640946	4.07625	4.57678e-05	0.0010306
RNASE4,+	886.184	-0.595304	0.146057	-4.07583	4.58514e-05	0.00103194
TCTA,+	523.136	-0.4463	0.109518	-4.07514	4.59869e-05	0.00103445
FBXL19,+	121.98	0.789005	0.193944	4.0682	4.73771e-05	0.0010635
RHOT1,+	621.833	-0.629034	0.154645	-4.06761	4.74978e-05	0.0010651
TDRD7,+	134.73	0.991113	0.24379	4.06543	4.7944e-05	0.00107356
SCD,+	16481.9	-1.5036	0.369858	-4.06535	4.79596e-05	0.00107356
LOC105376805,-	66.3295	-1.20277	0.295868	-4.06524	4.79831e-05	0.00107356
SDC2,+	833.42	-0.923832	0.227354	-4.06341	4.8362e-05	0.00108034
MCF2L2,-	9.08752	-1.84642	0.454405	-4.06339	4.83646e-05	0.00108034
PDHX,+	362.425	-0.526089	0.129472	-4.06333	4.83779e-05	0.00108034
RCC2,-	538.253	0.663794	0.163374	4.06304	4.84383e-05	0.00108113
ADI1,-	1853.67	-0.750565	0.184737	-4.06288	4.84716e-05	0.00108131
FAXC,-	84.8068	0.880754	0.21686	4.06139	4.87804e-05	0.00108764
ARHGEF1,+	1300.36	-0.736495	0.181445	-4.05905	4.92735e-05	0.0010958
ELOVL4,-	2.11531	5.11291	1.25973	4.05874	4.93378e-05	0.00109666
CTDSP2,-	2817.97	-0.531543	0.131005	-4.05743	4.96162e-05	0.00110057
FAM3A,-	418.565	-0.542042	0.133691	-4.05445	5.02529e-05	0.00111355
PHACTR1,+	485.952	-1.15904	0.285896	-4.05407	5.03349e-05	0.00111376
TSPAN6,-	428.935	1.27196	0.313752	4.05404	5.034e-05	0.00111376
PITX1,-	25.4056	3.9101	0.965093	4.05153	5.08846e-05	0.00112408
OSGIN1,+	118.61	-1.01158	0.249726	-4.05077	5.10486e-05	0.00112713
IRX1,+	202.921	-1.11683	0.275736	-4.05036	5.11382e-05	0.00112852
EFHC2,-	92.2991	2.66142	0.657141	4.05	5.12171e-05	0.00112936
AMPD3,+	125.186	1.29401	0.319512	4.04995	5.12286e-05	0.00112936
LRRC26,-	51.2789	3.04164	0.751252	4.04877	5.14881e-05	0.00113442
MUC16,-	238.575	4.72706	1.16808	4.04685	5.19119e-05	0.0011415
PEF1,-	740.84	-0.545788	0.134925	-4.04513	5.22951e-05	0.00114934
STAM,+	609.206	-0.831499	0.205589	-4.04447	5.24418e-05	0.00115198
FAAH2,+	143.89	0.728065	0.180162	4.04118	5.31835e-05	0.00116547
KIAA0556,+	309.382	1.0232	0.253197	4.04114	5.3191e-05	0.00116547
SSB,+	675.419	0.494764	0.122451	4.04052	5.33337e-05	0.001168
MAP7D3,-	16.0965	2.11214	0.522907	4.03923	5.36279e-05	0.00117385
TATDN1,-	136.998	-0.511906	0.126801	-4.03707	5.41225e-05	0.00118287
KIAA1211L,-	216.167	1.71953	0.426017	4.0363	5.43018e-05	0.001186
SRCIN1,-	42.5457	2.28219	0.565428	4.03621	5.43209e-05	0.001186
LOC407835,+	62.3714	-0.641522	0.159042	-4.03368	5.49105e-05	0.00119756
TRAF3IP1,+	329.099	1.21103	0.300236	4.03358	5.49335e-05	0.00119756
NCAM2,+	13.0516	3.14065	0.778653	4.03344	5.49657e-05	0.00119765
C7orf25,-	181.435	-0.851618	0.211154	-4.03316	5.50313e-05	0.00119847
MRPS18B,+	466.847	-0.482912	0.119763	-4.03225	5.52462e-05	0.00120213
BBOX1,+	10.0924	4.38004	1.08626	4.03221	5.52548e-05	0.00120213
ZNF703,+	102.028	1.34446	0.333524	4.03106	5.55263e-05	0.00120731
SLCO4C1,-	2230.35	-1.48217	0.367705	-4.03086	5.5573e-05	0.00120731
ECI1,-	407.53	-0.50414	0.125084	-4.03041	5.56807e-05	0.00120895
PTPRF,+	3880.51	0.608051	0.150943	4.02835	5.61706e-05	0.00121897
CCDC50,+	679.195	-0.771266	0.191513	-4.02722	5.64404e-05	0.00122359
DANCR,+	353.676	-0.61649	0.153098	-4.02676	5.65498e-05	0.00122507
RNPEP,+	910.528	-0.424611	0.105449	-4.0267	5.65655e-05	0.00122507
MMP10,-	8.03377	5.73835	1.42534	4.02596	5.67444e-05	0.00122789
MPV17L2,+	107.752	-0.60102	0.149338	-4.02457	5.70799e-05	0.00123316
STK39,-	253.92	0.846209	0.210261	4.02456	5.70819e-05	0.00123316
DDX42,+	1008.63	0.325425	0.0808681	4.02415	5.71814e-05	0.00123469
TMEM251,+	157.741	-0.706817	0.175657	-4.02384	5.72568e-05	0.00123508
LINC00346,-	3.86668	2.17727	0.541612	4.01998	5.82026e-05	0.00125297
PFN2,-	325.699	1.44237	0.358816	4.01981	5.82454e-05	0.00125326
PLA2G4F,-	4612.17	-1.56124	0.388403	-4.01963	5.82897e-05	0.00125359
ZNF587,+	190.179	1.10021	0.273805	4.01821	5.86423e-05	0.00125937
LOC645513,+	48.1312	-0.906409	0.225576	-4.01819	5.86461e-05	0.00125937
BBOF1,+	227.349	1.74485	0.434426	4.01646	5.90798e-05	0.00126787
ERP27,-	151.848	1.36766	0.34052	4.01637	5.91006e-05	0.00126787
ERO1A,-	670.571	0.355782	0.0886869	4.01167	6.0291e-05	0.00129212
TMEM40,-	9.90125	5.44422	1.35725	4.01123	6.04031e-05	0.00129388
TFF3,-	175.008	2.87411	0.716817	4.00955	6.08355e-05	0.00129958
FAM47E,+	55.6604	1.77481	0.442652	4.00949	6.08505e-05	0.00129958
TTC39A,-	889.617	-0.82486	0.205742	-4.00919	6.09261e-05	0.00130055
NPC1,-	2124.46	-0.974028	0.242956	-4.00908	6.09563e-05	0.00130055
PNMA1,-	185.888	1.29731	0.323643	4.00845	6.11197e-05	0.00130339
JPT1,-	275.52	0.753101	0.187975	4.00638	6.16559e-05	0.00131289
RSPRY1,+	333.925	0.337125	0.0841476	4.00635	6.16632e-05	0.00131289
RHOBTB3,+	609.063	1.15663	0.288749	4.00566	6.18455e-05	0.00131496
ADPGK,-	594.066	-0.379413	0.0947623	-4.00384	6.23234e-05	0.00132251
RAB40C,+	819.699	-0.477684	0.11932	-4.00337	6.24455e-05	0.00132445
ITFG2,+	261.838	-0.693241	0.173314	-3.99991	6.33679e-05	0.00134203
MGP,-	723.106	2.02344	0.505889	3.99977	6.34028e-05	0.00134211
GALNT14,-	12.8753	7.27818	1.81975	3.99956	6.34607e-05	0.00134216
IQCG,-	236.977	1.58861	0.397236	3.99916	6.35667e-05	0.0013436
ORAI2,+	195.031	1.43172	0.35808	3.99832	6.37929e-05	0.00134772
TMEM63C,+	11.6083	4.93713	1.23505	3.99753	6.40064e-05	0.00135157
C1GALT1,+	832.204	-0.92085	0.230377	-3.99714	6.41127e-05	0.001353
SIVA1,+	411.102	-0.451742	0.113021	-3.99699	6.41537e-05	0.001353
MAK,-	73.4025	1.90908	0.477642	3.99687	6.41846e-05	0.001353
FER1L6,+	21.1588	5.50917	1.37846	3.99662	6.42544e-05	0.001353
ECHDC3,+	356.534	-0.829715	0.207647	-3.99581	6.44748e-05	0.00135548
HPCAL1,+	1415.49	-0.941057	0.235741	-3.99191	6.55419e-05	0.00137657
PIAS3,-	399.37	0.77004	0.192949	3.99089	6.58255e-05	0.00138185
MRPL55,-	153.163	-0.439079	0.110091	-3.98832	6.6542e-05	0.0013937
CHST7,+	122.479	-1.11458	0.279464	-3.98829	6.65516e-05	0.0013937
ATP2A3,-	302.839	2.21093	0.554535	3.987	6.6913e-05	0.00140059
ANKRD35,-	23.901	2.85924	0.717367	3.98574	6.72703e-05	0.0014067
PGD,+	1231.24	-0.584301	0.146711	-3.98267	6.81441e-05	0.00142428
IMPA1P1,-	20.5503	-2.63615	0.662081	-3.98162	6.84479e-05	0.00142994
FRG1HP,+	65.8809	-0.633798	0.159209	-3.98092	6.86494e-05	0.00143345
OTUD7A,-	21.2226	-1.04573	0.262719	-3.9804	6.87987e-05	0.00143514
CSPP1,+	305.652	1.25245	0.314663	3.98029	6.88304e-05	0.00143514
METTL26,-	317.003	-0.550343	0.138283	-3.97984	6.89613e-05	0.00143718
ZNF423,-	6.75439	2.54582	0.639752	3.97939	6.90913e-05	0.00143919
HSPA6,+	366.046	2.76541	0.695068	3.97863	6.93147e-05	0.00144315
CFAP45,-	152.668	2.31474	0.581812	3.97851	6.93491e-05	0.00144316
RANGRF,+	164.65	-0.813802	0.204623	-3.97708	6.97659e-05	0.00145114
ISY1,-	272.954	-0.386831	0.0973141	-3.97508	7.03548e-05	0.00146268
PHEX,+	1.69762	4.80292	1.20868	3.97368	7.07708e-05	0.00146991
CYBRD1,+	4693.77	-1.03594	0.260838	-3.97158	7.13983e-05	0.0014808
GPATCH2,-	161.2	0.460837	0.116081	3.96994	7.18905e-05	0.00148886
HSPA7,+	123.924	2.85351	0.718803	3.96981	7.19298e-05	0.00148896
KIF3C,-	24.9322	2.11606	0.533148	3.96898	7.21806e-05	0.00149271
FOXRED2,-	188.458	-0.872105	0.219738	-3.96884	7.22242e-05	0.0014929
RAB11FIP4,+	308.5	0.664579	0.167478	3.96816	7.24296e-05	0.00149571
DIPK2B,-	8.85174	3.94673	0.995413	3.96492	7.34214e-05	0.00151401
ZFYVE28,-	37.9742	1.28471	0.324232	3.96232	7.42255e-05	0.00152801
PXDN,-	95.0181	2.76857	0.698733	3.96226	7.42421e-05	0.00152801
PDK4,-	977.291	1.43263	0.36158	3.96213	7.42845e-05	0.00152815
GBP6,+	30.8165	3.60686	0.910389	3.96189	7.43586e-05	0.00152895
TMEM200A,+	2.64506	4.9659	1.25365	3.96114	7.45915e-05	0.00153227
MRPL45P2,-	43.7507	-0.679736	0.171683	-3.95924	7.51889e-05	0.00154381
DHPS,-	408.283	-0.429566	0.108538	-3.95775	7.56604e-05	0.00155275
TIE1,+	14.679	4.70352	1.18872	3.9568	7.59609e-05	0.00155743
CYC1,+	617.751	-0.516018	0.130425	-3.95642	7.60802e-05	0.0015584
ERP29,+	1974.46	-0.584585	0.147806	-3.95508	7.65086e-05	0.00156428
KYAT3,-	272.447	-0.438105	0.110771	-3.95507	7.65138e-05	0.00156428
RPS27L,-	569.51	0.721672	0.182496	3.95445	7.67123e-05	0.00156687
PPP2R1B,-	297.832	0.41407	0.104718	3.95415	7.68061e-05	0.00156804
STARD10,-	1329.77	-0.622044	0.157346	-3.95337	7.70595e-05	0.00157157
TEK,+	8.59426	5.82527	1.47415	3.9516	7.76297e-05	0.00158186
NUDT16,+	1429.56	-0.740279	0.187347	-3.95137	7.77053e-05	0.00158265
ST14,+	1609.31	0.696795	0.176418	3.94968	7.82542e-05	0.00159178
GSTM3,-	67.1233	1.52488	0.386222	3.94821	7.8739e-05	0.00159917
SCUBE3,+	17.7662	1.73369	0.439192	3.94745	7.89868e-05	0.00160168
COQ6,+	112.975	-0.374158	0.0947914	-3.94717	7.90792e-05	0.0016023
USP32,-	774.416	-0.691038	0.175094	-3.94667	7.92457e-05	0.00160492
ZNF552,-	93.9355	1.08029	0.273823	3.94522	7.97272e-05	0.00161391
LEF1,-	3.73354	4.38331	1.11111	3.94497	7.98085e-05	0.0016148
JPT2,+	893.281	0.866624	0.219746	3.94375	8.02166e-05	0.00162158
MRPL45,+	307.679	-0.536094	0.135935	-3.94375	8.02188e-05	0.00162158
SNX22,+	84.3266	-2.12944	0.540078	-3.94284	8.05212e-05	0.00162553
GCDH,+	181.759	-0.633186	0.160592	-3.94283	8.05273e-05	0.00162553
LOC100507642,+	103.586	-0.918034	0.232846	-3.94267	8.05781e-05	0.00162579
JAM2,+	8.16371	3.71422	0.942233	3.94193	8.08278e-05	0.00163006
UBE2L6,-	334.107	0.806444	0.20469	3.93984	8.15358e-05	0.00164054
MN1,-	4.45573	3.90696	0.992027	3.93836	8.20401e-05	0.00164988
LOC100130899,+	10.8773	2.55675	0.649339	3.93746	8.23481e-05	0.00165299
KRT8,-	10292.3	0.995187	0.252761	3.93727	8.24154e-05	0.00165357
MGST3,+	760.176	-0.49866	0.126679	-3.9364	8.27142e-05	0.00165802
CAMSAP1,-	346.22	0.766151	0.194651	3.93603	8.28403e-05	0.00165824
MINK1,+	644.09	0.439494	0.111659	3.93603	8.28409e-05	0.00165824
PPP6R2,+	681.896	-0.492647	0.125214	-3.93445	8.33891e-05	0.00166746
ADGRD1,+	1885.86	-1.08796	0.276527	-3.93436	8.34176e-05	0.00166746
AK1,-	2324.83	-1.01438	0.257925	-3.93283	8.39509e-05	0.00167734
REEP1,-	37.6907	2.0661	0.525742	3.92987	8.49927e-05	0.00169737
BIK,+	47.3943	1.34609	0.342603	3.92901	8.5298e-05	0.00170268
WNK2,+	124.006	2.73227	0.695549	3.92822	8.55755e-05	0.00170743
GPR161,-	55.4353	1.67864	0.42748	3.92683	8.60733e-05	0.00171531
NID2,-	1.91677	3.58579	0.913601	3.92489	8.67682e-05	0.00172643
PTHLH,-	2.0791	4.13832	1.05473	3.92359	8.72401e-05	0.00173502
PNPLA3,+	8.5626	-3.94631	1.00627	-3.92171	8.79241e-05	0.00174781
CCDC40,+	181.937	2.20041	0.561209	3.92084	8.82422e-05	0.00175332
FMO2,+	1010.69	2.44346	0.623386	3.91966	8.86751e-05	0.00176095
PARN,-	628.854	-0.604588	0.154249	-3.91957	8.87079e-05	0.00176095
FBXO25,+	209.713	-0.506291	0.129199	-3.9187	8.90276e-05	0.00176649
SNX18,+	419.427	0.641258	0.163671	3.91797	8.92988e-05	0.00177105
SHC4,-	11.1626	2.59024	0.661199	3.91748	8.94786e-05	0.0017738
IQCD,-	63.7032	2.01342	0.51399	3.91724	8.95684e-05	0.00177476
NIN,-	236.131	0.81655	0.208501	3.91629	8.99204e-05	0.00177841
PLA2G10,-	171.579	-0.952686	0.243268	-3.91619	8.9959e-05	0.00177841
PELI2,+	328.196	-0.78044	0.19935	-3.91492	9.04328e-05	0.00178696
ACP1,+	1058.85	-0.541913	0.138429	-3.91475	9.04987e-05	0.00178744
EBAG9,+	430.362	-0.399057	0.102027	-3.91129	9.1805e-05	0.00180964
MYEOV,+	4.71641	3.64771	0.932628	3.91122	9.1831e-05	0.00180964
ST7-AS2,-	2.01261	-3.97594	1.01659	-3.91104	9.19e-05	0.00181014
CDC42BPG,-	369.326	0.663197	0.16961	3.91013	9.2245e-05	0.00181528
MISP,+	502.413	1.39148	0.355927	3.90946	9.2501e-05	0.00181947
EIF2A,+	1090.4	-0.457483	0.117023	-3.90936	9.25428e-05	0.00181947
EFHD1,+	40.9392	2.42181	0.619576	3.90881	9.275e-05	0.00182188
FAM83F,+	22.7205	2.61109	0.668277	3.9072	9.33733e-05	0.00183329
TRIM38,+	339.423	0.439707	0.112548	3.90685	9.35082e-05	0.0018351
CDR2L,+	118.939	1.54384	0.395281	3.90567	9.39646e-05	0.00184322
TRADD,-	245.505	0.546572	0.139954	3.90537	9.40831e-05	0.00184471
PGP,-	192.725	-0.690634	0.176887	-3.90438	9.44689e-05	0.00185023
SEMA6A,-	14.4923	1.87456	0.480126	3.90431	9.44939e-05	0.00185023
CLEC14A,-	12.3906	3.24458	0.831523	3.90197	9.54135e-05	0.00186557
VPS35,-	1149.12	0.532102	0.136388	3.90139	9.56434e-05	0.00186849
ABHD4,+	361.247	-0.796226	0.204108	-3.901	9.57949e-05	0.00187061
PLIN5,-	301.919	-1.17905	0.302326	-3.89993	9.62203e-05	0.00187721
HACD1,-	247.322	-1.20875	0.310007	-3.8991	9.65518e-05	0.00188283
MCRIP2,+	202.398	-0.541194	0.138817	-3.89862	9.6741e-05	0.00188507
ARHGAP35,+	1329.7	-0.520566	0.133527	-3.89859	9.67542e-05	0.00188507
NAGS,+	179.669	-0.95737	0.245734	-3.89595	9.7814e-05	0.00190399
RAMP1,+	25.0799	2.84574	0.730768	3.89417	9.85343e-05	0.00191628
IFITM1,+	936.469	1.01316	0.26021	3.89363	9.8754e-05	0.00191899
HDAC8,-	198.002	-0.57317	0.147208	-3.89361	9.87629e-05	0.00191899
DBP,-	141.685	-1.27544	0.327762	-3.89137	9.96789e-05	0.00193592
NHS,+	61.8878	1.72453	0.443234	3.89079	9.99189e-05	0.00193971
OGDH,+	2699.34	-0.592944	0.152432	-3.8899	0.000100285	0.00194593
ADIPOR2,+	1383.99	-0.660898	0.16991	-3.8897	0.000100368	0.00194668
PPP1R1A,-	11.5136	4.6862	1.20487	3.88938	0.000100499	0.00194746
CNTROB,+	848.113	-0.815377	0.209681	-3.88865	0.000100803	0.0019516
NPHP1,-	110.757	1.61365	0.415065	3.88769	0.000101201	0.00195754
METTL23,+	180.315	-0.451758	0.116211	-3.88739	0.000101328	0.00195911
FHDC1,+	2233.77	-1.40723	0.36202	-3.88716	0.000101425	0.00196011
OXA1L,+	942.395	-0.482054	0.124072	-3.88528	0.000102212	0.00197266
ACTR1B,-	605.191	-0.351104	0.0904465	-3.8819	0.000103645	0.00199763
ART5,-	12.7075	-3.15119	0.811794	-3.88176	0.000103701	0.00199782
DZIP1,-	25.1323	3.63737	0.93716	3.88127	0.000103912	0.00200099
BLOC1S5-TXNDC5,-	7.63505	2.11554	0.545162	3.88058	0.00010421	0.00200583
POLR3GL,+	198.075	-0.458238	0.1181	-3.88008	0.000104424	0.00200906
PRR29,+	182.878	2.27216	0.585625	3.87988	0.000104508	0.00200978
HINT2,-	220.324	-0.496077	0.127873	-3.87944	0.000104696	0.00201249
HES2,-	32.6792	2.74566	0.707883	3.87869	0.00010502	0.00201602
DDX58,-	95.384	0.903317	0.232903	3.87852	0.000105095	0.00201655
SULT1A2,-	124.495	-0.943174	0.243204	-3.87812	0.000105265	0.00201893
RPUSD3,-	108.638	-0.756926	0.195278	-3.87615	0.000106121	0.00203354
GIPC2,+	24.4153	2.28126	0.588747	3.87477	0.000106726	0.0020424
H1F0,+	3056.08	-0.808446	0.20871	-3.87354	0.000107265	0.0020518
SERTAD4,+	137.86	1.76903	0.456843	3.87229	0.000107818	0.00205973
CTBP2,-	713.89	0.460156	0.118834	3.87226	0.000107832	0.00205973
LIFR,-	1269.64	-0.858374	0.221682	-3.87209	0.000107906	0.00205973
ATP5MG,+	1048.98	-0.55104	0.142312	-3.87206	0.000107918	0.00205973
LAMC2,+	816.036	1.51353	0.390955	3.87138	0.000108222	0.0020637
UBA6,-	361.681	0.472379	0.12204	3.87068	0.000108532	0.00206868
EML1,+	150.402	0.849423	0.219505	3.86973	0.000108956	0.00207585
TBX1,+	47.302	1.8552	0.479504	3.86899	0.000109286	0.00208122
RSAD1,+	293.962	-0.533107	0.137814	-3.86831	0.00010959	0.00208607
SSBP4,+	331.77	0.980673	0.253521	3.86821	0.000109638	0.00208607
ADIPOR1,-	1917.23	-0.411793	0.106483	-3.86721	0.000110087	0.00209159
PCP4,+	5.75	3.8191	0.98758	3.86713	0.000110122	0.00209159
SFRP2,-	6.11823	3.48096	0.900291	3.86648	0.000110419	0.00209539
SLC4A3,+	10.4343	3.15319	0.815838	3.86497	0.000111102	0.00210713
ZBED3,-	317.631	-0.825949	0.213705	-3.8649	0.000111136	0.00210713
ESM1,-	4.57369	6.2148	1.60835	3.8641	0.000111501	0.00211147
CYB5D1,+	262.979	0.985876	0.255144	3.864	0.000111544	0.00211147
FAM227A,-	72.9906	2.50171	0.64744	3.864	0.000111546	0.00211147
ZNF275,+	252.668	-0.525504	0.136001	-3.86397	0.000111561	0.00211147
RNF125,+	25.3321	1.9477	0.504149	3.86335	0.000111844	0.00211405
STEAP1,+	14.5051	3.31113	0.857203	3.86272	0.000112132	0.00211764
SYTL3,+	193.77	0.985979	0.255285	3.86226	0.000112343	0.00212068
MMD,-	24.0789	1.68019	0.43512	3.86143	0.000112724	0.00212694
HOMER2,-	205.549	0.91866	0.237956	3.86064	0.000113092	0.00213109
RARRES2,-	63.715	1.99209	0.516136	3.85961	0.000113566	0.00213722
CEMP1,-	63.6641	-0.883609	0.22896	-3.85922	0.000113748	0.00213971
ST3GAL4,+	51.1649	2.06336	0.534748	3.85858	0.00011405	0.00214445
CD109,+	64.7265	4.54461	1.17818	3.85733	0.000114634	0.00215355
INPP5D,+	66.0193	3.50423	0.908927	3.85534	0.000115567	0.00216919
LOC105370361,+	31.0432	2.95446	0.767013	3.85191	0.000117201	0.00219699
KRT4,-	296.763	2.45834	0.638312	3.85132	0.000117484	0.00220132
ADGRF1,-	290.394	1.50135	0.389857	3.85102	0.000117628	0.00220307
MACROD1,-	221.017	-0.583237	0.151564	-3.84812	0.000119029	0.0022264
NEK11,+	141.94	1.87819	0.48811	3.84789	0.000119141	0.00222754
LINC02615,+	46.4349	-2.09137	0.543573	-3.84745	0.000119354	0.00222986
EDN2,-	30.4041	3.41395	0.887986	3.8446	0.000120749	0.00225173
AARS,-	1433.87	-0.60024	0.156145	-3.84412	0.000120986	0.00225246
LOC646588,-	6.77954	3.09676	0.805586	3.84411	0.00012099	0.00225246
FIBIN,+	10.6612	3.11599	0.81059	3.8441	0.000120997	0.00225246
AFF3,-	665.829	-1.54564	0.402177	-3.84318	0.000121448	0.0022589
SLC25A29,-	416.652	0.979733	0.255128	3.84017	0.00012295	0.00228094
PGS1,+	509.389	-0.642765	0.167406	-3.83956	0.000123256	0.00228562
ADAMTSL3,+	15.548	2.57916	0.671873	3.83875	0.00012366	0.00229213
FSCN1,+	32.9187	2.72146	0.708987	3.83852	0.000123779	0.00229332
DENND1C,-	258.766	-0.581578	0.151523	-3.83823	0.000123925	0.00229407
TXNRD2,-	433.214	-0.575107	0.149846	-3.83798	0.000124052	0.00229544
NIPBL-DT,-	152.234	-0.806877	0.210262	-3.83749	0.000124299	0.00229902
SLC25A11,-	441.556	-0.587648	0.153175	-3.83645	0.000124827	0.00230638
CATSPERB,-	5.96185	3.74575	0.976789	3.83476	0.000125689	0.00231976
CLOCK,-	621.03	-0.55057	0.14358	-3.8346	0.00012577	0.00232025
PMP22,-	90.8388	1.5509	0.404499	3.83412	0.000126014	0.00232375
SDCCAG8,+	444.447	-0.74405	0.194138	-3.83258	0.000126807	0.00233441
SYT15,+	454.774	-2.08509	0.54417	-3.83168	0.000127269	0.0023409
KCTD14,-	321.532	-1.39671	0.364795	-3.82874	0.000128799	0.00236701
OSBPL1A,-	398.158	-0.621457	0.162378	-3.82723	0.000129596	0.00237962
LMCD1,+	91.2589	1.52574	0.398675	3.82703	0.0001297	0.00238052
C2,+	7835.37	-1.21121	0.316561	-3.82617	0.000130154	0.00238785
WNT3,-	84.2687	-0.971999	0.254059	-3.82587	0.00013031	0.00238898
PHYHD1,+	449.484	-0.760516	0.198789	-3.82573	0.000130383	0.00238898
CCDC157,+	74.1857	1.57489	0.411669	3.82562	0.000130443	0.00238906
WEE1,+	475.104	1.21423	0.317474	3.82467	0.000130945	0.00239522
SLC47A1,+	37.0779	2.34961	0.614421	3.8241	0.000131251	0.00239979
DNALI1,+	520.411	0.96523	0.252482	3.82296	0.000131859	0.00240988
GUCY2D,+	15.2268	-1.47896	0.386937	-3.82222	0.000132256	0.00241507
NRXN3,+	131.473	0.990637	0.259311	3.82026	0.000133308	0.00243121
AACS,+	560.157	-0.816916	0.21392	-3.81879	0.000134106	0.0024437
TMEM232,-	110.357	1.86104	0.487384	3.81842	0.000134308	0.0024453
GNA15,+	204.072	0.881647	0.230918	3.81801	0.000134534	0.00244838
TCEAL9,+	599.617	-0.594505	0.155752	-3.81701	0.00013508	0.00245727
FYB2,-	49.8864	2.84686	0.746413	3.81405	0.000136707	0.00248081
BCR,+	778.555	0.474543	0.124429	3.81378	0.000136859	0.00248231
TMEM79,+	44.0574	1.25228	0.328367	3.81365	0.000136927	0.00248249
KRT16,-	10.2536	4.76503	1.24993	3.81223	0.000137719	0.00249299
FBXL20,-	327.578	-0.8288	0.217407	-3.8122	0.000137737	0.00249299
ZFHX2,-	42.502	2.04361	0.536212	3.8112	0.000138292	0.00249988
TP53I3,-	506.331	-0.669389	0.175694	-3.80997	0.000138984	0.00251133
ENTPD2,-	8.53904	3.81329	1.0011	3.80911	0.000139469	0.00251798
TXNDC16,-	110.269	-1.0764	0.282695	-3.80762	0.000140308	0.00253101
MROH1,+	710.902	-0.638162	0.167613	-3.80736	0.000140457	0.00253263
PSKH1,+	469.471	-0.465477	0.122275	-3.80681	0.000140772	0.00253725
SH3RF3-AS1,-	3.2589	3.50243	0.920211	3.80612	0.000141167	0.00254224
ACKR1,+	25.2622	3.41322	0.89685	3.80579	0.000141352	0.00254452
TCEAL1,+	235.453	-0.4463	0.117304	-3.80465	0.000142007	0.00255258
PTPRT,-	137.636	2.31266	0.608031	3.80352	0.000142652	0.00256223
DZIP3,+	292.384	1.46619	0.385488	3.80345	0.000142693	0.00256223
PRPS2,+	281.286	0.495341	0.13029	3.80183	0.000143632	0.00257801
IGSF9B,-	15.8107	2.60715	0.686242	3.79917	0.000145179	0.00260144
EDEM3,-	473.207	0.520242	0.136984	3.79784	0.000145962	0.00261331
SNX8,-	266.618	-0.676843	0.178254	-3.79706	0.000146421	0.00261935
AMN,+	132.333	-1.00671	0.265204	-3.79598	0.00014706	0.00262968
VGLL1,+	16.8215	2.66702	0.702672	3.79553	0.000147327	0.00263228
PPM1H,-	170.635	0.997012	0.262724	3.79491	0.000147699	0.00263673
LOC728392,-	63.7972	2.325	0.612705	3.79465	0.000147849	0.00263722
SEMA4G,+	74.1166	1.05778	0.278784	3.79427	0.000148081	0.00264026
PTGS2,-	1075.93	1.62362	0.428008	3.79343	0.000148579	0.00264587
ZNF875,+	110.901	1.2518	0.330079	3.79242	0.000149189	0.00265344
SULT1C4,+	4.3259	5.46779	1.44216	3.7914	0.0001498	0.002661
TMEM14A,+	111.047	0.912991	0.240814	3.79127	0.000149878	0.00266121
FANCC,-	85.2172	-0.452274	0.119297	-3.79117	0.000149941	0.00266121
RARB,+	46.5595	2.27709	0.600713	3.79064	0.000150258	0.00266474
NFE2L2,-	1291.44	0.656407	0.173175	3.79043	0.000150387	0.00266527
SPTLC2,-	677.594	0.655066	0.172834	3.79014	0.000150562	0.00266685
MFSD6L,-	17.5651	2.1838	0.576277	3.78949	0.000150957	0.00267204
CARD6,+	252.101	-0.769817	0.203147	-3.78945	0.00015098	0.00267204
LINC01843,+	2.36335	4.77451	1.26027	3.78849	0.000151567	0.00268134
HNF1B,-	373.502	-1.07252	0.283154	-3.78775	0.000152019	0.00268712
RDH11,-	1688.91	-0.758684	0.200322	-3.78732	0.000152279	0.00268842
FMC1-LUC7L2,+	11.0543	-2.91151	0.76881	-3.78704	0.000152455	0.00269041
MIR1915HG,-	15.688	2.02719	0.535366	3.78655	0.000152755	0.00269461
SUCLG2,-	1008.99	-0.573137	0.151419	-3.78511	0.000153639	0.00270576
PKIG,+	143.089	1.16592	0.308111	3.78409	0.000154273	0.00271583
SYT16,+	3.13802	3.78353	1.00012	3.78307	0.000154905	0.00272472
FBXO17,-	22.8732	1.29438	0.342191	3.78261	0.00015519	0.0027275
SEPTIN1,-	22.4065	-1.15316	0.304882	-3.78232	0.000155376	0.00272855
BBS5,+	101.522	1.12224	0.296715	3.7822	0.000155447	0.00272868
PAQR5,+	804.422	-1.25535	0.331942	-3.78185	0.000155667	0.00272875
LUZP1,-	179.807	0.897492	0.237383	3.78078	0.000156336	0.0027376
CADM4,-	134.538	0.863012	0.228291	3.78031	0.000156633	0.00274168
MNS1,-	121.655	2.25785	0.597328	3.77992	0.000156876	0.00274426
RTN4R,-	70.2644	-0.803005	0.212453	-3.77969	0.000157025	0.0027452
BTRC,+	207.145	0.51321	0.135841	3.77802	0.000158083	0.00276145
ITGA10,-	126.166	-1.54859	0.409969	-3.77735	0.000158506	0.00276771
RCAN1,-	492.284	1.45029	0.384013	3.77667	0.000158941	0.00277207
POLR1E,+	124.204	-0.473202	0.125307	-3.77634	0.00015915	0.00277207
RMND5B,+	327.841	-0.457204	0.121077	-3.77615	0.000159268	0.00277207
SIRT2,-	346.083	-0.493477	0.13072	-3.77507	0.000159963	0.00278187
S1PR1,+	30.9922	2.75842	0.730712	3.77497	0.000160027	0.00278187
LOC101929237,+	11.1836	-1.75889	0.466007	-3.77439	0.0001604	0.00278672
ESRRA,+	523.038	-0.412418	0.109269	-3.77433	0.000160435	0.00278672
TBC1D14,+	844.596	-0.440521	0.116734	-3.77373	0.000160825	0.00279012
GRHL3,+	4.22131	5.00416	1.32669	3.77192	0.000161993	0.00280812
ZNF200,-	50.5075	0.687703	0.182331	3.77173	0.000162117	0.00280913
THAP7,-	153.268	-0.433253	0.114878	-3.7714	0.000162333	0.00281176
SLURP2,-	10.4944	7.40522	1.96385	3.77076	0.000162749	0.00281555
PLCXD3,-	3.03426	3.84076	1.01897	3.76926	0.000163733	0.00283002
QDPR,-	627.294	-0.859586	0.228056	-3.76918	0.000163782	0.00283002
DLGAP4,+	488.679	0.469318	0.124523	3.76893	0.000163947	0.00283068
IFIH1,-	158.401	0.740061	0.196367	3.76877	0.000164057	0.00283136
GNPDA1,-	328.206	-0.766935	0.203511	-3.76852	0.000164221	0.00283192
DKK3,-	81.1959	2.59176	0.687795	3.76822	0.000164417	0.00283303
TARSL2,-	132.072	-0.446729	0.118558	-3.76801	0.000164553	0.00283424
WBP1L,+	729.381	0.61791	0.164014	3.76742	0.000164944	0.00283985
CORO2B,+	42.9186	3.02617	0.803455	3.76645	0.000165584	0.00284717
PLEKHA2,+	125.505	1.01673	0.269948	3.76638	0.000165634	0.00284717
ARHGAP24,+	267.03	-0.610942	0.162236	-3.76575	0.000166049	0.00285212
ZDHHC13,+	179.705	0.931305	0.247316	3.76564	0.000166121	0.00285212
GUCD1,-	1795.62	-0.685265	0.182036	-3.76445	0.000166915	0.00286462
DVL2,-	276.775	-0.535767	0.142332	-3.76421	0.000167079	0.00286629
ETFA,-	633.938	-0.462776	0.123053	-3.76078	0.000169386	0.00290356
KRT13,-	54.1558	4.59822	1.22316	3.7593	0.000170391	0.0029173
DZIP1L,-	73.5013	2.20651	0.587022	3.75882	0.000170714	0.00292168
TGFB1I1,+	87.3022	-0.883268	0.235047	-3.75784	0.000171387	0.00293087
LOC101927746,+	10.4313	-2.08852	0.556158	-3.75526	0.000173162	0.00295886
CHAD,-	41.0455	2.83848	0.756057	3.75432	0.000173815	0.00296884
NEK5,-	130.642	2.23325	0.59501	3.75331	0.000174518	0.00297614
PCSK6,-	118.717	1.71924	0.458094	3.75302	0.000174715	0.00297713
TP53INP1,-	711.237	1.05253	0.280457	3.75289	0.000174805	0.00297749
ZNF608,-	360.255	0.752121	0.200424	3.75266	0.000174971	0.00297914
LTBP3,-	1463.18	0.656679	0.17502	3.75201	0.000175421	0.00298326
LIMK2,+	603.663	0.77569	0.206746	3.7519	0.000175497	0.00298338
PPP1R26-AS1,-	11.1201	1.43481	0.382562	3.75054	0.000176455	0.00299494
RNH1,-	1728.9	-0.33763	0.0900537	-3.7492	0.000177397	0.00300738
YJU2,+	171.889	-0.436681	0.116488	-3.74871	0.000177745	0.00301208
PINK1,+	441.309	-0.647199	0.172679	-3.74799	0.000178258	0.00301721
RCHY1,-	325.573	-0.51318	0.136965	-3.74678	0.000179119	0.0030306
OTUB2,+	10.9852	1.23625	0.329965	3.74662	0.00017923	0.00303129
AFAP1L2,-	20.5909	1.76531	0.471212	3.74633	0.000179441	0.00303367
PLCL2,+	44.8549	1.5068	0.40226	3.74583	0.000179801	0.00303856
VSIG10L,-	23.3539	1.75286	0.467966	3.74571	0.000179883	0.00303876
LINC01279,-	23.4682	2.12208	0.566628	3.7451	0.00018032	0.00304374
CLDN9,+	21.9999	1.70689	0.455857	3.74436	0.000180852	0.00305153
CLIP2,+	14.1152	2.26747	0.605662	3.74379	0.000181267	0.00305601
PDE4B,+	59.7049	-1.8668	0.498651	-3.7437	0.00018133	0.00305601
KIF7,-	13.0301	2.34342	0.626009	3.74342	0.000181532	0.00305674
LGALS7B,+	10.8448	6.8203	1.82198	3.74335	0.000181586	0.00305674
DONSON,-	48.3655	0.70179	0.187549	3.74191	0.000182629	0.00306855
KCTD15,+	40.7098	1.64704	0.440169	3.74183	0.000182685	0.00306855
KCNJ16,+	43.3784	2.79503	0.746996	3.74169	0.000182786	0.00306855
RPGRIP1L,-	110.579	1.50055	0.401036	3.74169	0.000182787	0.00306855
BPGM,+	295.777	0.98956	0.264645	3.73919	0.000184612	0.00309437
SNX5,-	1018.84	-0.428484	0.114626	-3.73811	0.00018541	0.00310654
TMEM170B,+	158.464	-0.971195	0.25988	-3.73709	0.000186165	0.00311677
IQUB,-	44.8678	2.1652	0.579461	3.73658	0.000186538	0.00311959
ARAP1,-	1540.78	-0.446952	0.119621	-3.73641	0.000186667	0.00311959
LOC105371267,-	387.901	2.27079	0.607746	3.73641	0.000186668	0.00311959
SULT1A1,-	576.006	-1.06383	0.284731	-3.73625	0.000186784	0.00311959
MID1,-	361.6	0.806815	0.215971	3.73575	0.000187157	0.00312366
TMEM123,-	2009.91	0.786345	0.210576	3.73426	0.000188267	0.00313732
EDARADD,+	24.5295	2.46174	0.659393	3.73334	0.000188957	0.0031476
CPNE4,-	6.34155	3.00924	0.806071	3.73322	0.000189044	0.00314783
RRP9,-	203.02	-0.555065	0.148706	-3.73264	0.000189482	0.00315392
NRL,-	27.7086	-0.805779	0.215938	-3.73153	0.000190318	0.0031666
CDHR3,+	644.365	1.95662	0.524476	3.73061	0.000191017	0.00317701
NCCRP1,+	3.94513	4.6596	1.24936	3.72959	0.000191789	0.00318492
SYT3,-	22.8773	-2.50251	0.671063	-3.72918	0.000192104	0.00318893
PFKFB2,+	2416.62	-1.1538	0.309437	-3.7287	0.000192473	0.00319233
DARS2,+	215.027	-0.50099	0.134363	-3.72862	0.000192532	0.00319233
GJC1,-	2.69037	3.67806	0.986499	3.72839	0.000192705	0.00319304
HOMER1,-	87.5541	1.04433	0.280102	3.72837	0.000192722	0.00319304
NFIX,+	2614.17	-0.531746	0.142648	-3.72768	0.000193253	0.00320059
CC2D1A,+	340.481	0.39544	0.106106	3.72684	0.000193895	0.00320753
CECR2,+	298.092	-1.36498	0.366277	-3.72663	0.000194054	0.00320882
ZFP36L2,-	1099.32	0.924299	0.248041	3.72639	0.00019424	0.00320955
PAQR7,-	152.872	1.0686	0.28678	3.72619	0.000194395	0.00321087
DNAJC25,+	120.109	0.496827	0.133392	3.72455	0.000195661	0.00322807
CFAP54,+	65.1557	3.4014	0.913303	3.72428	0.000195874	0.00323034
ZNF529,-	82.8318	0.908166	0.243892	3.72365	0.000196366	0.00323722
ZSCAN16-AS1,-	34.9749	-0.716705	0.192532	-3.72252	0.000197243	0.00325044
DDAH1,-	1951.11	-0.440046	0.118229	-3.72199	0.000197659	0.00325604
C16orf58,-	1011.29	-0.425994	0.114463	-3.72169	0.000197895	0.00325869
TRPM4,+	398.469	0.864458	0.232325	3.72089	0.000198521	0.0032665
DAGLB,-	327.36	-0.555634	0.149343	-3.72054	0.0001988	0.00326858
SPTBN5,-	11.1956	2.87714	0.773453	3.71987	0.000199326	0.00327347
EMCN,-	22.5002	5.09033	1.36845	3.71977	0.000199401	0.00327347
FAM117B,+	156.205	-0.774651	0.208267	-3.71951	0.000199613	0.00327502
AK9,-	111.927	1.4785	0.397605	3.71851	0.000200399	0.00328485
RTP4,+	19.9117	2.2324	0.600541	3.71731	0.000201353	0.00329799
WARS,-	1329.59	0.772798	0.207932	3.7166	0.000201925	0.00330609
CFAP53,-	119.953	2.1309	0.573534	3.71539	0.000202887	0.00332058
SLC6A8,+	102.849	1.22898	0.330901	3.71403	0.000203984	0.00333726
ITGB5,-	395.19	0.840858	0.226454	3.71316	0.000204689	0.00334626
MLPH,+	4708.42	-0.865636	0.23317	-3.71247	0.000205246	0.00335409
RGCC,+	381.816	1.71343	0.461569	3.71219	0.000205473	0.00335652
ZSCAN12P1,+	99.9323	1.93863	0.522355	3.71132	0.000206178	0.00336549
AKT1,-	2276.46	-0.339953	0.0916219	-3.71039	0.00020694	0.00337281
TRIM17,-	7.21606	2.93876	0.792167	3.70978	0.000207439	0.00337966
ITLN2,-	13.7875	-3.86449	1.04214	-3.70822	0.000208722	0.00339801
LCOR,+	336.285	0.454221	0.122532	3.70696	0.000209765	0.0034124
ACVR1,-	443.186	0.449595	0.121345	3.70509	0.000211313	0.00343628
MMP11,+	1.78239	3.94159	1.06419	3.70385	0.000212354	0.0034506
FOPNL,-	321.87	-0.320535	0.0865442	-3.70372	0.000212461	0.00345105
SUCLG1,-	567.799	-0.384291	0.10377	-3.7033	0.000212812	0.00345545
RECK,+	13.1885	1.63322	0.441122	3.70241	0.000213559	0.00346628
ERICH5,+	27.5483	2.63069	0.710602	3.70206	0.000213857	0.0034698
LRRIQ1,+	277.085	2.38142	0.643425	3.70116	0.000214616	0.00347949
UPK1B,+	15.1827	7.93777	2.14508	3.70045	0.000215215	0.00348789
TMOD1,+	38.993	-1.99789	0.53994	-3.7002	0.000215427	0.00349002
MSI1,-	42.8338	-1.76424	0.476917	-3.69927	0.000216224	0.00350161
GJB4,+	7.66762	4.33191	1.17121	3.69866	0.000216739	0.00350448
NAPA,-	1481.21	-0.524571	0.141858	-3.69786	0.000217426	0.00351183
COA8,+	191.717	-0.396532	0.107258	-3.69699	0.000218172	0.00351933
BICDL2,-	295.004	0.661397	0.178916	3.69668	0.000218435	0.00352048
TMEM246,-	86.8984	2.04814	0.554087	3.69643	0.000218653	0.00352109
SIRT4,+	14.6142	-1.99755	0.540424	-3.69626	0.000218795	0.00352205
ELF3-AS1,-	31.1332	0.984341	0.266351	3.69566	0.000219319	0.00352566
ARAP3,-	65.3031	1.39275	0.376864	3.69563	0.000219346	0.00352566
ZNF440,+	182.587	1.19108	0.322334	3.69518	0.000219733	0.00353057
MED11,+	154.796	-0.414544	0.112201	-3.69467	0.000220172	0.0035363
KCTD12,-	579.635	1.62059	0.438758	3.69359	0.000221108	0.00354869
LY75,-	150.811	2.20776	0.59775	3.69344	0.000221237	0.00354944
SEMA3G,-	10.613	4.36101	1.18082	3.69319	0.000221456	0.00355162
ARSG,+	31.1737	0.865266	0.234329	3.69252	0.000222042	0.00355625
CCNO,-	78.3834	2.24719	0.608791	3.69123	0.000223173	0.00357118
ADHFE1,+	91.4241	-1.2095	0.327814	-3.68959	0.000224613	0.00358889
SS18,-	924.258	0.335933	0.0910537	3.6894	0.000224783	0.00359027
GPRIN2,-	329.592	-0.77431	0.209925	-3.6885	0.000225578	0.00360031
GAS2L2,-	88.3058	2.3336	0.632777	3.68787	0.00022614	0.0036053
NPTX1,-	13.68	-3.37286	0.915519	-3.6841	0.000229513	0.00364825
GLIS2,+	416.739	-0.563284	0.152934	-3.68318	0.000230339	0.00365785
RPH3AL,-	501.847	-0.636587	0.172838	-3.68315	0.000230373	0.00365785
PPP1R13B,-	855.178	-0.572785	0.155531	-3.68277	0.000230714	0.00366192
SNRPF,+	298.007	-0.481035	0.130645	-3.682	0.000231411	0.00367164
DCDC1,-	28.4246	3.06698	0.833302	3.68052	0.000232763	0.00369008
RPGR,-	159.506	0.915457	0.248787	3.67968	0.000233531	0.00369982
TEX9,+	58.846	1.98632	0.539839	3.67947	0.000233717	0.00370141
MROH7-TTC4,+	13.5878	3.58639	0.97497	3.67846	0.000234642	0.00371333
CBSL,-	248.855	-2.30561	0.626893	-3.67784	0.000235215	0.00371966
GLB1L3,+	9.0496	7.19191	1.95592	3.67699	0.000236004	0.00372803
NFYC,+	359.836	-0.381981	0.10391	-3.67608	0.000236849	0.00374001
EYA1,-	64.1955	3.07635	0.837022	3.67535	0.000237522	0.00374515
CIDECP1,-	23.3657	-0.680664	0.185243	-3.67444	0.000238373	0.00375374
C11orf80,+	56.2391	1.56555	0.426071	3.67439	0.000238415	0.00375374
B4GALT1,-	3332.12	0.707998	0.192787	3.67244	0.000240245	0.00377839
CLEC11A,+	27.729	-1.0546	0.287243	-3.67145	0.000241183	0.00379038
ZNF503,-	598.551	-0.762622	0.207748	-3.6709	0.000241697	0.00379569
AKR1B1,-	99.0631	1.65983	0.452188	3.67067	0.000241913	0.00379632
PSME2,-	413.221	0.646306	0.176081	3.67049	0.000242083	0.0037976
CTSB,-	4273.78	0.81644	0.222508	3.66926	0.000243254	0.00381318
SAMD15,+	26.7907	1.92678	0.525128	3.66916	0.000243347	0.00381327
MAP4,-	1309.46	0.288291	0.0785819	3.66867	0.000243816	0.00381904
GRK3,+	717.33	1.12369	0.3063	3.66859	0.000243893	0.00381904
AP4B1,-	78.9071	0.581132	0.158413	3.66847	0.000244006	0.00381942
SARS,+	1891.09	-0.626812	0.170929	-3.66708	0.000245335	0.00383558
MIR31HG,-	3.65937	4.76853	1.30037	3.66706	0.000245353	0.00383558
CLDN8,-	69.4648	2.00141	0.545787	3.66702	0.000245394	0.00383558
LOC107984507,-	2.6103	4.94477	1.34857	3.66668	0.000245722	0.0038393
STARD7,-	1869.8	-0.635916	0.173479	-3.66565	0.000246709	0.00385333
RRBP1,-	3310.6	0.650501	0.177499	3.66482	0.000247508	0.00386382
SHISA5,-	938.206	0.551559	0.150504	3.66475	0.000247585	0.00386382
PLCD3,-	67.101	1.18191	0.322521	3.66459	0.000247735	0.00386382
ZNF433-AS1,+	19.053	-1.07924	0.294505	-3.66459	0.000247739	0.00386382
MAPK7,+	108.514	0.578934	0.158078	3.66233	0.000249935	0.00389665
PARD3B,+	192.009	0.632832	0.172831	3.66156	0.000250679	0.00390684
SOX2-OT,+	8.92172	1.94215	0.530911	3.65814	0.000254051	0.00395225
CERK,-	415.867	-0.511626	0.139895	-3.65722	0.000254963	0.00396466
ALPK3,+	138.5	1.13737	0.310999	3.65715	0.000255033	0.00396466
EOGT,-	191.177	0.565746	0.154719	3.6566	0.000255581	0.00397174
CPT2,+	383.509	-0.598459	0.163686	-3.65613	0.000256051	0.00397618
PDXDC1,+	1219.76	0.275586	0.0753954	3.65521	0.000256974	0.00398717
FAM200B,+	200.586	-0.443762	0.121408	-3.65515	0.000257037	0.00398717
ETV7,-	42.3313	1.15164	0.315094	3.65491	0.000257277	0.00398946
PLS3-AS1,-	7.28883	-1.85184	0.506849	-3.65364	0.000258552	0.00400779
NECAB1,+	638.21	-1.67479	0.458411	-3.65348	0.000258713	0.00400884
RNF126P1,+	6.03413	-1.85387	0.507608	-3.65217	0.000260033	0.00402785
CCND3,-	1732.35	-0.613661	0.16807	-3.65124	0.000260982	0.00403964
FEZ1,-	2.95303	5.13477	1.40643	3.65091	0.000261312	0.00404329
EFCAB14,-	2481.54	-0.530352	0.145311	-3.64978	0.000262462	0.00405963
EIF4E3,-	465.931	-0.451047	0.123609	-3.64898	0.000263284	0.00406943
ILF3-DT,-	296.819	-0.753752	0.2066	-3.64836	0.000263923	0.00407309
TMEM217,-	20.8865	1.52723	0.418626	3.6482	0.000264082	0.00407309
SMYD3,-	215.266	-0.567502	0.155577	-3.64773	0.000264567	0.00407795
PRXL2A,+	895.073	-0.664575	0.182193	-3.64763	0.000264665	0.00407795
PDZD4,-	50.4875	2.6306	0.721598	3.64552	0.000266854	0.00410545
CIB2,-	2.75509	4.58189	1.25708	3.64485	0.000267545	0.00411461
CDK14,+	262.236	1.114	0.305744	3.64356	0.000268898	0.00413394
AP5Z1,+	240.868	-0.511264	0.140358	-3.64258	0.000269919	0.0041467
KRT7-AS,-	118.849	1.62957	0.447373	3.64253	0.000269977	0.0041467
GDF15,+	1425.78	1.11716	0.306711	3.6424	0.000270113	0.0041467
TTC9,+	387.487	0.743327	0.204234	3.63958	0.000273079	0.00418627
VAMP2,-	727.006	-0.450229	0.123732	-3.63874	0.000273978	0.00419856
SPINK1,-	12.0294	2.86754	0.788192	3.63812	0.000274632	0.00420709
PDS5B,+	364.394	-0.386552	0.106272	-3.63738	0.000275424	0.00421771
OLFM2,-	4.49407	3.05021	0.838598	3.63727	0.000275538	0.00421797
CIB1,-	802.179	0.659839	0.181429	3.63689	0.000275945	0.00422018
FGFR4,+	9.64081	-2.92036	0.803006	-3.63678	0.000276069	0.00422018
XAB2,-	541.176	-0.39128	0.107593	-3.63668	0.000276173	0.00422018
APOL6,+	833.341	0.680024	0.187011	3.63628	0.000276605	0.00422529
TRIM55,+	5.97935	4.4206	1.21579	3.636	0.000276906	0.00422839
RNF225,+	7.21672	2.15387	0.592706	3.63396	0.000279105	0.00425292
KRBOX4,+	81.5233	0.488907	0.134572	3.63304	0.000280101	0.00426507
CEP89,-	101.391	0.93871	0.258409	3.63265	0.000280526	0.00426703
MYORG,-	233.048	1.01226	0.278717	3.63186	0.000281385	0.00427857
CCN2,-	1487.27	1.28333	0.353415	3.63122	0.000282082	0.00428662
MIR1244-3,+	50.9003	0.509408	0.140296	3.63095	0.000282378	0.00428914
SLC35B3,-	200.953	0.336193	0.0926147	3.63002	0.000283404	0.00429916
PLAC4,-	6.50171	2.42584	0.668296	3.62988	0.000283549	0.00429916
CCDC113,+	386.928	2.02897	0.559097	3.62901	0.000284513	0.00430941
ADGRF4,+	2.7835	5.47528	1.50926	3.62779	0.000285861	0.0043283
SLC4A5,-	205.973	1.60481	0.442431	3.62726	0.000286447	0.00433476
TRAPPC6A,-	146.242	-0.582992	0.160786	-3.62589	0.000287966	0.00435559
PRMT8,+	25.3456	2.20225	0.607432	3.6255	0.000288399	0.00436061
CCDC24,+	86.204	1.04503	0.288466	3.6227	0.000291546	0.004402
C1orf43,-	2071.67	-0.466577	0.128814	-3.62209	0.000292235	0.00441087
TOMM34,-	295.959	0.679332	0.187575	3.62166	0.000292718	0.00441452
RBMS3,+	142.621	1.51077	0.417155	3.6216	0.000292785	0.00441452
DEGS2,-	121.737	1.5497	0.428127	3.61973	0.000294907	0.00444396
APOBEC3G,+	28.8025	2.36873	0.6544	3.6197	0.000294943	0.00444396
ARHGAP18,-	375.627	1.23775	0.342113	3.61794	0.000296954	0.00447112
ZNF264,+	259.096	0.584778	0.161686	3.61675	0.00029832	0.00448866
MYADM,+	1714.27	1.12187	0.310189	3.61675	0.000298327	0.00448866
SLC35D2,-	303.689	-0.47001	0.129965	-3.61644	0.000298686	0.00449249
PAMR1,-	11.1383	5.17677	1.43154	3.61622	0.00029894	0.00449474
MKNK2,-	3002.56	-0.577926	0.15985	-3.61543	0.000299844	0.00450519
KRT19,-	6357.93	1.04484	0.289046	3.61479	0.000300587	0.00451478
BHMT2,+	2.41494	4.61079	1.27589	3.61379	0.000301751	0.00452753
EDEM1,+	2816.04	-0.811618	0.224617	-3.61335	0.000302269	0.00452934
MIPOL1,+	134.592	0.979498	0.271079	3.61333	0.000302293	0.00452934
TNFSF10,-	562.207	0.9589	0.265412	3.61288	0.00030282	0.00453566
IL18BP,+	21.5705	1.12388	0.311122	3.61233	0.000303453	0.00454042
AATBC,-	11.3178	2.39311	0.662643	3.61146	0.000304473	0.00455409
SFRP1,-	6.57439	4.13466	1.14517	3.61051	0.00030559	0.00456536
ADH7,-	22.2791	5.19606	1.43925	3.61025	0.000305902	0.00456754
TNFAIP8L1,+	226.379	2.25305	0.624196	3.60952	0.000306767	0.0045757
TMF1,-	995.283	0.409667	0.113502	3.60932	0.000306998	0.00457756
C2CD3,-	230.932	0.731699	0.202763	3.60865	0.000307796	0.00458469
SLC46A3,-	184.141	0.766889	0.212579	3.60756	0.000309094	0.00460085
LMX1B,+	2.35004	3.64449	1.01028	3.60742	0.000309262	0.00460175
RPP38,+	133.743	0.512068	0.141957	3.6072	0.000309518	0.00460397
KIF21A,-	503.358	1.03818	0.287838	3.60683	0.000309963	0.004609
SP6,-	7.19366	3.1084	0.861841	3.6067	0.000310119	0.00460935
POU2AF1,-	9.73292	1.96315	0.544318	3.60663	0.000310201	0.00460935
RAB4B,+	350.061	-0.501943	0.139186	-3.60626	0.000310639	0.00461269
SH3BP2,+	183.616	0.760839	0.210999	3.60589	0.000311082	0.00461608
PRMT2,+	590.902	0.380038	0.105412	3.60527	0.000311827	0.00462554
ARNT2,+	235.99	1.43054	0.396857	3.60467	0.000312548	0.00463464
RNF24,-	429.166	-0.606415	0.168245	-3.60436	0.000312923	0.00463861
PRICKLE1,-	139.061	-1.05779	0.293558	-3.60335	0.00031414	0.00465504
CTDSP1,+	1009.72	-0.368986	0.102404	-3.60325	0.000314263	0.00465526
C19orf47,-	113.381	-0.447529	0.124238	-3.60218	0.000315563	0.00466933
DNAH2,+	216.086	2.06247	0.572574	3.60211	0.000315646	0.00466933
LIN52,+	94.7999	-0.689789	0.191607	-3.60002	0.000318187	0.00470368
CCDC39,-	97.0998	2.0876	0.579964	3.59953	0.000318789	0.00470773
HCAR3,-	48.2301	2.20256	0.611942	3.59929	0.00031909	0.00470895
DLL1,-	41.5922	2.63727	0.733286	3.59652	0.000322509	0.0047464
RPIA,+	198.078	-0.451995	0.125722	-3.59521	0.000324135	0.00476382
LRRC23,+	247.589	1.5923	0.442937	3.59486	0.00032457	0.00476858
SMIM6,+	37.5157	0.953769	0.265381	3.59396	0.000325687	0.00478337
COL5A2,-	13.3048	2.18892	0.609214	3.59303	0.000326854	0.00479658
ZNF74,+	150.66	-0.831103	0.231313	-3.59298	0.000326921	0.00479658
ARHGEF37,+	54.9044	2.02268	0.563107	3.592	0.000328152	0.00481186
NT5DC3,-	98.4356	1.01522	0.28268	3.59141	0.000328893	0.00481896
ME3,-	51.1725	0.984688	0.274313	3.58965	0.00033112	0.00484829
NBEA,+	205.043	1.21137	0.337488	3.58938	0.000331467	0.00485172
KIAA0825,-	42.9587	1.48146	0.41299	3.58716	0.000334301	0.00488325
RHPN2,-	246.938	1.22445	0.341392	3.58664	0.000334966	0.0048913
GPLD1,-	107.807	-1.20238	0.335261	-3.58639	0.00033529	0.00489437
NDUFV1,+	845.912	-0.334445	0.0932689	-3.58581	0.000336028	0.00490348
ZNF250,-	65.4847	0.445423	0.124232	3.5854	0.000336558	0.0049079
LRRC8C,+	78.8775	1.03393	0.288427	3.58473	0.000337433	0.00491566
ECSCR,-	7.06978	5.22132	1.45698	3.58365	0.000338828	0.00493432
SNHG30,+	64.5845	-0.685019	0.191164	-3.58341	0.000339131	0.00493706
SF3B5,-	583.828	-0.524428	0.146365	-3.583	0.000339665	0.00494315
PCK2,+	574.202	-0.681039	0.190082	-3.58288	0.000339831	0.00494357
ZNF436,-	82.1233	1.03308	0.288398	3.58213	0.000340798	0.00495296
STK32A,+	90.9214	1.52248	0.425046	3.58192	0.00034108	0.00495539
BAIAP2L1,-	916.513	0.643783	0.179774	3.58107	0.00034219	0.00496816
CHST6,-	104.09	2.60369	0.727131	3.58077	0.00034258	0.00497214
IGFL2,+	3.15078	5.67631	1.58559	3.57993	0.00034369	0.00498512
HMBS,+	150.601	-0.561055	0.156723	-3.57992	0.000343706	0.00498512
TRIM6,+	42.0532	1.17755	0.328982	3.57939	0.0003444	0.00499352
NDUFS7,+	384.491	-0.524752	0.146649	-3.57827	0.000345871	0.00501147
TMPRSS3,-	86.5997	1.43267	0.400516	3.57706	0.000347482	0.00502804
ISOC1,+	425.271	-0.470202	0.131464	-3.57665	0.000348025	0.0050342
LRRTM1,-	3.1603	4.54019	1.26946	3.57648	0.00034825	0.00503436
UBXN4,+	1503.17	0.260333	0.0727906	3.57647	0.000348269	0.00503436
CLIP4,+	189.486	1.29042	0.360995	3.57462	0.000350733	0.00506488
KCTD11,+	193.723	0.650072	0.181924	3.57332	0.00035248	0.0050884
LINC02352,+	3.62684	-3.22204	0.901873	-3.5726	0.000353448	0.00510066
TST,-	714.422	-0.698326	0.195484	-3.57229	0.000353875	0.0051034
GPR89A,+	136.894	-0.448088	0.125458	-3.57163	0.00035477	0.0051146
FLNC,+	3.9412	5.08829	1.42533	3.5699	0.000357114	0.00514494
OSTF1,+	347.559	-0.352881	0.0988541	-3.56971	0.000357375	0.00514559
CFAP157,+	257.298	2.32092	0.650326	3.56886	0.000358534	0.00515879
PHB2,-	1271.97	-0.487787	0.136679	-3.56885	0.000358554	0.00515879
ZNF146,+	567.639	0.371098	0.104009	3.56794	0.000359801	0.00517406
HOXB3,-	2.92678	4.21498	1.18136	3.5679	0.000359855	0.00517406
TMTC1,-	22.1164	2.06875	0.579903	3.5674	0.000360537	0.00518213
FRMPD3,+	9.36709	2.22619	0.624057	3.56728	0.000360704	0.0051828
PRSS8,-	2288.64	-0.735388	0.206301	-3.56464	0.000364352	0.00522998
MVB12B,+	376.795	-0.590787	0.165767	-3.56396	0.000365302	0.00524188
BCL2L15,-	42.1606	1.07127	0.30062	3.56352	0.000365908	0.00524591
ANKRD18B,+	5.95463	4.80169	1.34748	3.56346	0.000366	0.00524591
UCKL1-AS1,+	54.3977	1.82649	0.512589	3.56328	0.000366255	0.00524682
MAP3K19,-	83.6974	2.48926	0.698775	3.56232	0.000367587	0.00526277
RRAGD,-	613.107	-0.708166	0.198794	-3.5623	0.000367614	0.00526277
SFTA3,-	5281.75	-0.75567	0.212186	-3.56135	0.000368952	0.00527697
PCM1,+	1697.65	0.518026	0.145462	3.56125	0.000369095	0.00527697
RPRD1B,+	359.409	0.395075	0.111006	3.55903	0.000372231	0.00531378
STON2,-	36.6406	1.52162	0.427656	3.55804	0.000373631	0.00532944
TMEM80,+	135.533	-0.511795	0.14387	-3.55734	0.000374631	0.00534193
CEP126,+	166.469	1.91488	0.5384	3.55661	0.000375675	0.00535505
FMNL3,-	54.0624	1.28454	0.361181	3.55651	0.000375812	0.00535522
DUSP10,-	183.52	1.13942	0.320406	3.55617	0.000376306	0.00535898
MFSD4A-AS1,-	7.94555	2.19111	0.616298	3.55528	0.00037757	0.00537495
[truncated: 4,466 more rows]

## Sheet: Supplemental Table 5C. 
Supplemental Table 5. Summary of the differential analysis of the TE loci and genes between the IPF patients and the donors in different cells. C. Alveolar macrophages (AM).
	baseMean	log2FoldChange	lfcSE	stat	pvalue	padj
MFGE8,-	1518.6	-2.97767	0.334258	-8.9083	5.18211e-19	1.66968e-14
MMP12,-	134.954	8.80606	1.13504	7.75837	8.60264e-15	1.38589e-10
ISY1-RAB43,-	34.0651	-23.7396	3.0851	-7.69491	1.4159e-14	1.52067e-10
GFOD1,-	367.474	1.60393	0.217234	7.38342	1.54278e-13	9.94169e-10
PAPOLG,+	362.379	0.852693	0.117856	7.23504	4.65403e-13	2.49921e-09
CCL24,-	298.207	4.10671	0.572062	7.17878	7.03346e-13	2.94929e-09
NDP,-	14.3673	6.92354	0.971211	7.12877	1.01269e-12	3.62543e-09
PLA2G2D,-	26.685	6.09649	0.857417	7.1103	1.15789e-12	3.73073e-09
CTPS1,+	224.277	0.81855	0.116672	7.01579	2.28651e-12	6.13929e-09
FFAR2,+	87.9567	-2.63227	0.376331	-6.99457	2.66081e-12	6.59472e-09
DAAM2,+	97.1565	-3.8707	0.556457	-6.95598	3.50116e-12	8.05767e-09
NUDT16,+	919.926	0.895665	0.134253	6.67148	2.53244e-11	5.08467e-08
FAIM,+	124.945	1.71647	0.257612	6.66301	2.68279e-11	5.08467e-08
PRKCE,+	795.653	-1.38754	0.210738	-6.58417	4.5743e-11	8.188e-08
ZNF687,+	537.951	-0.683815	0.105253	-6.49686	8.20116e-11	1.376e-07
COL6A1,+	373.488	3.18896	0.491309	6.49074	8.5413e-11	1.376e-07
SRGAP2C,+	449.45	0.615538	0.0956753	6.43362	1.24601e-10	1.91174e-07
CYP27B1,-	21.9251	4.51313	0.70737	6.38016	1.76903e-10	2.53776e-07
MEFV,-	252.463	-1.21842	0.192809	-6.31929	2.62775e-10	3.52775e-07
TSPAN10,+	7.00849	6.22947	0.988313	6.30313	2.91692e-10	3.69067e-07
ST6GALNAC3,+	49.9803	-2.40399	0.381592	-6.29991	2.97819e-10	3.69067e-07
CHKA,-	285.468	1.32244	0.216032	6.12151	9.26931e-10	1.06663e-06
RAB11FIP4,+	262.485	-1.37082	0.224874	-6.09593	1.08802e-09	1.16853e-06
SLC28A3,-	207.021	4.61233	0.761486	6.05702	1.38669e-09	1.39622e-06
CCL23,-	115.924	1.95315	0.324922	6.01112	1.84251e-09	1.79896e-06
CTSK,-	902.026	3.67685	0.612277	6.0052	1.91095e-09	1.81091e-06
AKR1C2,-	1606.43	-2.76339	0.460994	-5.99442	2.0421e-09	1.83214e-06
C1RL,-	690.974	-0.979971	0.163491	-5.99403	2.04708e-09	1.83214e-06
STARD13,-	208.896	1.0977	0.18349	5.98232	2.19988e-09	1.8368e-06
ANKRD22,-	73.7511	3.10612	0.519288	5.9815	2.21098e-09	1.8368e-06
RARRES1,-	159.021	3.12195	0.522069	5.97995	2.23202e-09	1.8368e-06
POGLUT3,-	316.126	0.840733	0.140769	5.97244	2.33732e-09	1.8368e-06
BIRC7,+	14.0571	3.95531	0.664273	5.95435	2.61103e-09	2.00304e-06
HCG18,-	300.682	-0.81612	0.137508	-5.93507	2.93721e-09	2.20086e-06
IARS,-	788.003	0.803907	0.135686	5.92474	3.12786e-09	2.27219e-06
NOP16,-	170.471	0.767118	0.129529	5.92236	3.17345e-09	2.27219e-06
C15orf39,+	730.226	-1.06157	0.180576	-5.87881	4.13223e-09	2.79948e-06
RRNAD1,+	291.758	-0.758744	0.1295	-5.85904	4.65538e-09	3.03597e-06
SRGAP2B,-	514.647	0.543456	0.0927864	5.85706	4.71132e-09	3.03597e-06
KCP,-	11.6934	5.94318	1.01593	5.84997	4.91648e-09	3.10606e-06
PIK3R1,+	1477.16	1.02459	0.175469	5.83916	5.24642e-09	3.25077e-06
ITGB3,+	214.281	4.22095	0.725694	5.81643	6.01162e-09	3.58693e-06
HSD11B1,+	64.1243	3.63831	0.627354	5.79946	6.65291e-09	3.8278e-06
LONRF1,-	640.32	1.13865	0.196996	5.78008	7.4665e-09	4.22054e-06
ACP6,-	112.44	-1.2923	0.224511	-5.75609	8.60869e-09	4.70122e-06
CD163L1,-	131.543	2.36392	0.411631	5.74281	9.31206e-09	4.9186e-06
LENG9,-	103.62	-1.00189	0.174578	-5.73895	9.52658e-09	4.95075e-06
PLD4,+	36.493	4.14344	0.7262	5.70565	1.15898e-08	5.92738e-06
EVI2B,-	5783.09	-0.974421	0.171043	-5.69693	1.21981e-08	6.01932e-06
PRR11,+	198.129	1.37466	0.241376	5.6951	1.23301e-08	6.01932e-06
SNTB1,-	5091.55	-0.814921	0.143804	-5.6669	1.45408e-08	6.99262e-06
SEL1L3,-	1067.01	0.782224	0.138543	5.64609	1.64141e-08	7.77737e-06
TCTEX1D1,+	9.32893	3.12884	0.554579	5.64183	1.68253e-08	7.84811e-06
ZNF350,-	154.484	-0.537478	0.0953053	-5.63954	1.70505e-08	7.84811e-06
CHIT1,-	1239.73	5.06919	0.900023	5.63229	1.77829e-08	8.06991e-06
CRABP2,-	34.3677	4.55412	0.815021	5.58772	2.30064e-08	1.02954e-05
MREG,-	243.293	2.88518	0.517864	5.57132	2.52823e-08	1.11588e-05
GPAT4,+	1083.89	0.436788	0.0786312	5.5549	2.77773e-08	1.20944e-05
CDC42EP3,-	1235.49	-1.10283	0.198953	-5.54318	2.97033e-08	1.27605e-05
SLC1A2,-	12.0799	3.49209	0.633485	5.51251	3.5375e-08	1.48024e-05
LINC01010,+	92.117	4.25262	0.777028	5.47293	4.42649e-08	1.80534e-05
DHX33,-	256.372	0.55337	0.101248	5.46547	4.61692e-08	1.85946e-05
BCAR3,-	371.61	-1.37576	0.253637	-5.42414	5.82327e-08	2.26349e-05
MMP1,-	27.0958	4.72971	0.874923	5.40586	6.44983e-08	2.47397e-05
SPP1,+	12775.3	4.59048	0.850753	5.39578	6.8225e-08	2.58613e-05
PICK1,+	655.84	-0.964128	0.179437	-5.37306	7.74122e-08	2.90026e-05
PPBP,-	594.145	6.39978	1.1924	5.36714	7.99938e-08	2.96253e-05
NT5DC3,-	63.531	1.20338	0.224597	5.35794	8.41758e-08	3.04735e-05
GINS2,-	20.3205	2.13702	0.399124	5.35428	8.58987e-08	3.07517e-05
IL18R1,+	146.81	-2.43757	0.457663	-5.32612	1.00331e-07	3.51378e-05
SNHG32,+	1210.64	-1.05458	0.198439	-5.31438	1.07021e-07	3.69237e-05
H2AFY2,+	64.0556	1.53743	0.289362	5.31319	1.07723e-07	3.69237e-05
CCNB1,+	97.1416	1.27715	0.241656	5.28499	1.25711e-07	4.2636e-05
CDH23,+	141.655	1.99894	0.379272	5.27046	1.36081e-07	4.51513e-05
SRGAP2,+	1127.55	0.557909	0.10589	5.26878	1.37332e-07	4.51513e-05
FAH,+	729.451	-1.55602	0.297902	-5.22326	1.75802e-07	5.72154e-05
SCAMP1-AS1,-	73.431	-1.13548	0.217603	-5.21812	1.80745e-07	5.82361e-05
DHRS9,+	211.668	1.44568	0.278062	5.19913	2.00218e-07	6.38716e-05
SIGLEC15,+	50.5299	2.71013	0.521658	5.19523	2.04469e-07	6.45882e-05
ASPHD1,+	7.58185	5.40462	1.04308	5.18139	2.20238e-07	6.82123e-05
CD2,+	131.872	-2.64842	0.511305	-5.17973	2.22206e-07	6.82123e-05
CCL22,+	156.422	3.96463	0.766255	5.17404	2.29085e-07	6.96333e-05
ARID5B,+	954.413	1.64285	0.319169	5.14729	2.64281e-07	7.92809e-05
AURKA,-	109.019	1.05843	0.205692	5.14567	2.66561e-07	7.92809e-05
SGK1,-	8737.25	1.32826	0.25868	5.13476	2.82498e-07	8.20007e-05
LINC02381,+	33.3064	-2.49424	0.48603	-5.13186	2.86896e-07	8.25338e-05
ADPRM,+	79.1274	-0.861507	0.168038	-5.12686	2.94615e-07	8.40044e-05
CHST12,+	518.515	-0.835145	0.164735	-5.06963	3.98589e-07	0.000112274
ANAPC16,+	1108.97	-0.669333	0.132055	-5.06861	4.00728e-07	0.000112274
ARV1,+	208.939	-0.533394	0.105351	-5.06303	4.12653e-07	0.000114618
LMLN,+	129.487	0.788941	0.155935	5.05942	4.2054e-07	0.00011581
ABHD14B,-	823.703	-0.838735	0.166091	-5.04984	4.42169e-07	0.000120735
CRIP2,+	106.002	2.57432	0.514932	4.99933	5.753e-07	0.000151936
FN1,-	115215	1.72314	0.345627	4.98554	6.17886e-07	0.000161856
SULT1B1,-	218.47	-1.76089	0.353468	-4.98176	6.301e-07	0.000163724
GNPTAB,-	1498.15	0.795311	0.160063	4.96874	6.73885e-07	0.000173701
STARD10,-	136.785	-1.46653	0.295857	-4.95688	7.16338e-07	0.000181736
CMBL,-	43.1335	2.13554	0.434238	4.9179	8.74759e-07	0.000216806
ITPKC,+	566.941	0.684076	0.139317	4.9102	9.09826e-07	0.000223776
ZNF812P,-	21.8591	2.17061	0.443364	4.89577	9.79216e-07	0.000237221
MCM6,-	349.783	0.952894	0.19475	4.89292	9.93499e-07	0.000238885
GGH,-	155.323	1.06302	0.217401	4.88967	1.01005e-06	0.000241065
EPB41L4A-AS1,+	182.588	-1.38064	0.284195	-4.85806	1.18541e-06	0.000278787
ZNF16,-	78.3467	-0.734484	0.151286	-4.85493	1.20428e-06	0.000281173
PTEN,+	1752.75	0.69066	0.142696	4.84009	1.29778e-06	0.000300227
CD48,-	250.414	2.38779	0.494499	4.82871	1.37419e-06	0.000314018
TMEM150B,-	630.428	-0.893613	0.185146	-4.82654	1.38924e-06	0.000315222
KCNJ5,+	213.236	2.44748	0.508719	4.81106	1.50135e-06	0.000335927
THADA,-	391.646	0.556585	0.115739	4.80895	1.51726e-06	0.000337145
CLEC5A,-	947.593	2.27629	0.473557	4.80679	1.53374e-06	0.000338472
METTL1,-	183.391	1.02499	0.213409	4.80293	1.56364e-06	0.000340816
CDKN2D,-	146.923	-0.812398	0.169202	-4.80136	1.57595e-06	0.000340816
AHNAK2,-	89.3	2.80909	0.585065	4.80134	1.57609e-06	0.000340816
TBXAS1,+	4164.2	-1.02199	0.214175	-4.77176	1.82626e-06	0.000387119
LENG1,-	179.49	-0.560322	0.118067	-4.74579	2.07694e-06	0.000430164
SLAMF7,+	205.218	3.53197	0.744851	4.74185	2.1178e-06	0.00043462
ACSL3,+	1961.02	0.965544	0.203705	4.73993	2.13797e-06	0.000435983
ZNF581,+	249.25	-1.08062	0.228357	-4.73215	2.22156e-06	0.000447366
CCNB2,+	70.2462	1.75048	0.370027	4.73069	2.23754e-06	0.000447787
MRC2,+	128.016	3.63488	0.77091	4.71506	2.41644e-06	0.000477655
FAM200B,+	202.36	-0.630111	0.1338	-4.70937	2.48487e-06	0.000488186
PTTG1,+	69.7176	1.02883	0.218552	4.70749	2.50785e-06	0.000489714
GPANK1,-	252.372	-0.58146	0.123857	-4.69462	2.67099e-06	0.000518429
CXCL10,-	179.995	2.23384	0.476203	4.69094	2.71952e-06	0.000524687
SAA1,+	45.3662	-2.96084	0.631808	-4.6863	2.78184e-06	0.000533516
MCM4,+	474.06	0.815292	0.174104	4.6828	2.82981e-06	0.000539071
SDC2,+	2596.76	1.9029	0.408547	4.65773	3.19717e-06	0.00059545
RNF166,-	821.598	-0.655935	0.141005	-4.65187	3.2894e-06	0.000609107
GNL3,+	599.13	0.576991	0.124309	4.6416	3.45726e-06	0.000636531
NUP210,-	1336.75	0.846479	0.182885	4.62848	3.68368e-06	0.000666787
ABCB10,-	573.925	0.37972	0.0820673	4.62694	3.71116e-06	0.00066801
PLK1,+	72.8634	2.02915	0.438909	4.62316	3.77937e-06	0.000674367
KIF22,+	148.267	0.764286	0.165334	4.62267	3.78835e-06	0.000674367
DOK2,-	3549.14	-0.696276	0.150792	-4.61746	3.88468e-06	0.000687716
HIST1H2BK,-	307.977	-1.08867	0.236249	-4.60815	4.06264e-06	0.000711404
MYO1D,-	167.197	2.15589	0.467961	4.607	4.08526e-06	0.000711497
C7orf31,-	156.166	-0.696787	0.151593	-4.59642	4.29803e-06	0.00073661
SMAD6,+	122.627	-1.098	0.239719	-4.58037	4.64162e-06	0.000785077
CD163,-	63995.3	-1.11161	0.242778	-4.57872	4.6783e-06	0.000785077
C2orf42,-	82.1946	-0.640831	0.140925	-4.54732	5.43327e-06	0.00089702
ATP9B,+	850	0.556533	0.122411	4.54642	5.45673e-06	0.00089702
C12orf57,+	212.603	-0.982604	0.216251	-4.54381	5.52466e-06	0.000903576
LINC01070,+	6.88543	-3.84053	0.847224	-4.53308	5.8131e-06	0.000945949
CYB5D2,+	208.538	-0.777044	0.171626	-4.52754	5.96753e-06	0.000966201
TRIM8,+	1744.94	-0.529762	0.117052	-4.52585	6.01519e-06	0.000969048
NUP188,+	875.121	0.483404	0.106876	4.52306	6.09525e-06	0.000977059
DPCD,+	46.9713	0.946365	0.209356	4.52036	6.17341e-06	0.000979838
PAPLN,+	82.6092	1.856	0.410986	4.51598	6.30259e-06	0.000995438
DNM1L,+	918.757	0.313434	0.0694569	4.51264	6.40262e-06	0.00100142
SKAP1,-	41.0918	-2.49949	0.554798	-4.50523	6.63022e-06	0.00102228
SERPING1,+	17637.1	-1.96278	0.435669	-4.5052	6.63116e-06	0.00102228
FLJ37453,-	49.6803	-0.877498	0.194898	-4.50235	6.72065e-06	0.00103114
CYP2S1,+	308.574	1.59079	0.354849	4.48302	7.35929e-06	0.00110067
TRMO,-	250.307	-0.528408	0.117874	-4.4828	7.36696e-06	0.00110067
SHCBP1,-	80.1611	1.94128	0.433081	4.48249	7.37788e-06	0.00110067
HECA,+	1811.29	-0.472829	0.105496	-4.48196	7.39604e-06	0.00110067
CBLB,-	299.398	0.932839	0.208155	4.48147	7.41294e-06	0.00110067
MAP7,-	70.3353	1.4529	0.324349	4.47943	7.48425e-06	0.00110253
TRMT2B,-	244.342	-0.675703	0.150901	-4.47778	7.54238e-06	0.00110462
CRYBG1,+	2057.16	0.505039	0.112923	4.47242	7.7339e-06	0.00112378
MCM2,+	217.844	1.17042	0.261754	4.47144	7.76934e-06	0.00112378
PIK3R6,-	78.1486	2.11083	0.472094	4.47121	7.77786e-06	0.00112378
ADAM12,-	46.4919	2.37623	0.53184	4.46794	7.89764e-06	0.00113243
ILF3-DT,-	222.827	-0.821528	0.183883	-4.46766	7.90804e-06	0.00113243
PRKCA,+	187.839	1.38049	0.309189	4.46489	8.01099e-06	0.00114026
DEFB1,-	169.049	-1.65381	0.370474	-4.46404	8.04299e-06	0.00114026
KLC2,+	158.544	-0.797564	0.178739	-4.46217	8.11331e-06	0.00114026
HTT,+	1611.32	0.629864	0.141201	4.46077	8.16671e-06	0.00114026
GLDN,+	7228.35	-1.76761	0.397921	-4.4421	8.90844e-06	0.00123438
CEP55,+	94.0417	2.00156	0.450864	4.43938	9.02164e-06	0.00123438
VSIG4,-	29456.7	-1.08122	0.243928	-4.43256	9.31208e-06	0.00126597
SRGAP1,+	127.116	1.37662	0.310643	4.43153	9.35658e-06	0.00126668
NT5E,+	36.3667	3.55636	0.802997	4.42886	9.47319e-06	0.00126766
ZNF281,-	592.345	0.643419	0.145285	4.42866	9.48188e-06	0.00126766
H1F0,+	1456.88	-1.06555	0.240746	-4.42604	9.5978e-06	0.00127786
MMP2,+	408.662	2.24924	0.508313	4.4249	9.64866e-06	0.00127934
IL12RB1,-	512.384	-0.73018	0.16516	-4.42104	9.82288e-06	0.0012971
MMP10,-	61.8729	5.25408	1.19137	4.41012	1.03315e-05	0.00133886
SUSD6,+	1878.64	0.599367	0.135925	4.40953	1.03595e-05	0.00133886
WEE1,+	134.777	1.31612	0.298598	4.40765	1.045e-05	0.00134143
ATP2B4,+	1003.42	1.55964	0.354076	4.40483	1.05868e-05	0.0013456
ABCC4,-	116.362	1.0255	0.233362	4.39447	1.11041e-05	0.00139756
ITGB7,-	238.703	2.10967	0.480438	4.39113	1.12762e-05	0.00141369
PLEK2,-	48.5446	1.78749	0.407216	4.38952	1.13599e-05	0.00141867
GAS5,-	594.031	-1.2147	0.277715	-4.37391	1.2204e-05	0.00150817
PRELID2,-	31.8988	0.84653	0.193551	4.37368	1.2217e-05	0.00150817
MMP9,+	2612.84	4.07738	0.933638	4.3672	1.25851e-05	0.00154434
TK1,-	182.613	1.18055	0.270345	4.36684	1.26059e-05	0.00154434
HAR1A,+	11.4812	-2.38038	0.545779	-4.36144	1.29207e-05	0.00157692
ADGRL1,-	54.1248	-1.21819	0.279418	-4.35974	1.30218e-05	0.00158326
PEBP1,+	3383.28	-0.490987	0.112816	-4.35211	1.34833e-05	0.0016332
RORA,-	169.812	-1.71704	0.395611	-4.34022	1.42339e-05	0.00171126
GREM1,+	12.5141	4.10489	0.946985	4.3347	1.45961e-05	0.00174827
CYBB,+	22206.8	1.10994	0.256119	4.3337	1.46624e-05	0.00174971
VCL,+	1352.41	1.06434	0.245742	4.33113	1.48347e-05	0.00175726
ITLN1,-	18.4541	3.4655	0.801897	4.32162	1.54884e-05	0.00182798
SARDH,-	16.809	6.43135	1.48856	4.32052	1.55659e-05	0.00183041
TP53BP2,-	917.06	0.94008	0.217692	4.3184	1.57162e-05	0.0018347
SOWAHD,+	252.118	-0.810957	0.18841	-4.3042	1.67588e-05	0.00194091
TDRD6,+	278.525	2.65645	0.617266	4.30357	1.68068e-05	0.00194091
BUB1,-	67.6433	1.7259	0.401859	4.29479	1.74861e-05	0.00201215
USP13,+	110.883	0.864059	0.201429	4.28964	1.7896e-05	0.00205199
AOC3,+	5352.1	-2.53492	0.59117	-4.28796	1.80318e-05	0.00205295
SLC20A1,+	1285.89	1.09198	0.254837	4.28503	1.82716e-05	0.00207292
FASTKD1,-	248.962	0.626534	0.146432	4.27866	1.88025e-05	0.00212567
GINS4,+	48.0266	1.11457	0.260616	4.27667	1.89713e-05	0.00213726
HMGB3,+	187.212	0.999788	0.233926	4.27395	1.92036e-05	0.00215589
CCDC106,+	190.445	-0.852081	0.199496	-4.27117	1.94453e-05	0.00217545
NEK2,-	19.2466	2.33624	0.547294	4.2687	1.96614e-05	0.00219201
FOXM1,-	104.703	1.51212	0.354656	4.26362	2.01145e-05	0.00223479
LYSMD2,-	331.54	-0.550273	0.129197	-4.25918	2.0518e-05	0.00225837
OXCT1,-	42.8489	1.83507	0.4321	4.24686	2.16783e-05	0.00237577
ABHD4,+	419.428	-0.826782	0.194811	-4.24402	2.19549e-05	0.00239459
TMEM80,+	129.717	-0.89194	0.210186	-4.24357	2.19988e-05	0.00239459
GEMIN8P4,-	11.4222	-1.56523	0.369116	-4.24049	2.23031e-05	0.00241955
HMGN1,-	1251.07	0.534993	0.126477	4.22996	2.33735e-05	0.00251871
CDKN3,+	34.3147	1.51945	0.359282	4.22912	2.34607e-05	0.00251968
DCHS1,-	46.1381	1.54939	0.366872	4.22325	2.40806e-05	0.00256913
KIF20A,+	41.7439	3.05641	0.72425	4.2201	2.44192e-05	0.00258714
COL6A2,+	265.255	3.43985	0.815259	4.21934	2.45016e-05	0.00258714
FOCAD,+	263.061	0.717898	0.170293	4.21566	2.49053e-05	0.00261384
KCNE1,-	218.783	-0.825732	0.195985	-4.21324	2.51732e-05	0.00262485
CALCOCO2,+	1528.33	-0.48071	0.11449	-4.1987	2.68453e-05	0.00278121
ZSCAN25,+	264.095	-0.408486	0.0974052	-4.19368	2.74469e-05	0.00283442
C15orf48,+	289.622	1.99245	0.476576	4.18076	2.9053e-05	0.00297171
LINC00239,+	27.7279	-1.33676	0.320041	-4.17684	2.95593e-05	0.00300212
NFKBIL1,+	200.818	-0.716974	0.171667	-4.17654	2.95977e-05	0.00300212
TMPO,+	835.169	0.608228	0.145913	4.16844	3.06695e-05	0.00309771
WASHC2A,+	1360.04	0.511282	0.122744	4.16542	3.10784e-05	0.00312921
ST6GAL1,+	274.836	1.46754	0.352988	4.15747	3.21795e-05	0.00321375
FOXO4,+	265.498	-0.614843	0.147898	-4.1572	3.22173e-05	0.00321375
ATP8B2,+	44.8042	2.22112	0.534415	4.15617	3.23621e-05	0.00321823
CCDC71,-	222.309	-0.544062	0.131017	-4.15259	3.28734e-05	0.00325878
SESN1,-	583.149	0.641164	0.154427	4.1519	3.29721e-05	0.00325878
BNC2,-	26.7333	1.74183	0.419688	4.1503	3.32039e-05	0.00326864
IL4I1,-	275.763	2.04093	0.491812	4.14981	3.32748e-05	0.00326864
SLA,-	5146.96	0.463934	0.112002	4.14218	3.44016e-05	0.00335884
TNFSF15,-	49.3854	2.39498	0.578303	4.14139	3.45204e-05	0.00336027
TRAF5,+	128.516	0.879431	0.212528	4.13795	3.50419e-05	0.00340075
H2BFS,+	22.6973	-1.10969	0.26843	-4.13402	3.56477e-05	0.00340731
H2BFS,-	22.6973	-1.10969	0.26843	-4.13402	3.56477e-05	0.00340731
ING2,+	238.176	-0.427829	0.103494	-4.13386	3.56722e-05	0.00340731
RACGAP1,-	195.543	0.879978	0.213201	4.12745	3.66806e-05	0.00348628
CHI3L1,-	1664.48	4.29886	1.04175	4.12658	3.68202e-05	0.00348925
MVB12B,+	286.121	-1.5729	0.381966	-4.11791	3.82322e-05	0.00359138
CYHR1,-	341.24	-0.343817	0.0836861	-4.10841	3.98387e-05	0.00372058
HMGCS1,-	559.785	1.02532	0.250243	4.09729	4.18018e-05	0.00387027
STX12,+	2526.92	-0.518296	0.126543	-4.09581	4.2069e-05	0.00388385
CALCOCO1,-	1453.45	-0.632106	0.154523	-4.0907	4.30069e-05	0.00395909
ZBTB22,-	355.142	-0.51925	0.127021	-4.0879	4.35294e-05	0.00398443
LAT2,+	1701.56	-0.576687	0.141112	-4.08674	4.37477e-05	0.00399307
ADRB2,+	249.526	-1.13437	0.277782	-4.08366	4.43312e-05	0.00403489
EMILIN1,+	151.735	1.97685	0.485247	4.07391	4.62312e-05	0.00417609
ZNF835,-	14.0402	-1.48234	0.36388	-4.0737	4.62714e-05	0.00417609
CDK1,+	109.128	1.60482	0.394118	4.07193	4.66245e-05	0.0041962
C1QB,+	54788.4	-1.20394	0.295935	-4.06826	4.73663e-05	0.00423928
ZNF358,+	284.984	-0.924922	0.227455	-4.0664	4.77458e-05	0.00426141
MEGF6,-	109.164	1.66515	0.409579	4.06552	4.79248e-05	0.00426557
RRP1B,+	503.603	0.520865	0.128162	4.0641	4.8219e-05	0.00427993
GMNN,+	104.123	0.65574	0.161403	4.06276	4.84955e-05	0.00429265
KLF3,+	1282.71	-0.547436	0.134832	-4.06013	4.90462e-05	0.00432107
SLC35F2,-	23.3274	2.58004	0.635927	4.05714	4.96775e-05	0.00436133
AOC4P,+	250.259	-2.38825	0.589038	-4.05449	5.02433e-05	0.00438941
FLT1,-	293.304	2.82493	0.696965	4.05318	5.0526e-05	0.00438941
CIT,-	105.837	1.39323	0.343744	4.05311	5.05423e-05	0.00438941
SLAMF6,-	39.5005	2.30053	0.568251	4.04844	5.15607e-05	0.00445152
ZFYVE9,+	31.5459	-1.44428	0.356794	-4.04793	5.16719e-05	0.00445152
SOCS2,+	280.657	-0.701233	0.173282	-4.04677	5.19303e-05	0.00446185
AK4,+	46.9334	2.48476	0.614134	4.04596	5.21086e-05	0.00446526
KLLN,-	10.8656	1.41291	0.349409	4.04373	5.26082e-05	0.0044775
LINC00504,-	21.4281	1.54191	0.382373	4.03249	5.51883e-05	0.00464739
ZBTB24,-	197.217	-0.930824	0.230832	-4.03248	5.51924e-05	0.00464739
CAVIN2,-	86.1109	1.48662	0.368929	4.02955	5.58835e-05	0.00468897
SEMA3A,-	6.48126	3.70079	0.918679	4.02839	5.61605e-05	0.00469998
SLC41A2,-	377.166	1.05049	0.261017	4.02459	5.7075e-05	0.00476413
STX2,-	299.541	0.530907	0.132006	4.02185	5.77426e-05	0.00480741
ERLIN1,-	1201.94	0.554857	0.138049	4.01927	5.83799e-05	0.00483547
CES1,-	10145.1	-1.85887	0.462713	-4.01733	5.88604e-05	0.00486277
LOC102723701,-	16.5944	-1.04924	0.262001	-4.00472	6.20901e-05	0.0051103
ADAM10,-	4062.82	0.890834	0.222497	4.0038	6.23324e-05	0.0051103
RAB43,-	514.233	-0.675762	0.16892	-4.00048	6.32139e-05	0.00515633
XAB2,-	745.125	-0.355729	0.0889651	-3.99853	6.3738e-05	0.00518596
PITPNM2,-	12.4306	1.70318	0.42613	3.99685	6.41906e-05	0.00520963
RGS1,+	2780.71	1.41204	0.353547	3.99393	6.49857e-05	0.00526091
TSR1,-	589	0.41424	0.103824	3.98985	6.61147e-05	0.00531443
KCNAB2,+	7054.52	-0.671355	0.16827	-3.98975	6.61417e-05	0.00531443
CBR3,+	33.02	1.54481	0.387442	3.9872	6.68565e-05	0.00535849
ADAM17,-	4416.16	-0.512483	0.128653	-3.98345	6.79225e-05	0.00539978
NEK8,+	135.045	-0.89844	0.225555	-3.98324	6.79824e-05	0.00539978
TMEM128,-	339.737	-0.701375	0.176088	-3.9831	6.80208e-05	0.00539978
TMUB2,+	653.795	-0.464864	0.116711	-3.98303	6.80419e-05	0.00539978
ZNF3,-	233.584	-0.457583	0.115068	-3.97663	6.98985e-05	0.00553349
CD109,+	1229.52	1.26329	0.317978	3.97288	7.10091e-05	0.00560763
AKR1C1,+	654.49	-2.09397	0.528089	-3.96519	7.33387e-05	0.00574056
FCGR2B,+	846.738	1.39137	0.350916	3.96497	7.3405e-05	0.00574056
PTGS1,+	411.002	1.41067	0.356349	3.95867	7.53683e-05	0.00585512
ZHX2,+	270.685	-0.796693	0.201296	-3.95782	7.56376e-05	0.00585512
LOC100996643,+	16.0194	-2.16617	0.547449	-3.95685	7.59453e-05	0.00585512
CXCL11,-	30.8491	2.35096	0.594156	3.9568	7.59603e-05	0.00585512
LPCAT2,+	1603.54	0.596189	0.1508	3.95351	7.70132e-05	0.00592211
CD177,+	40.2936	-4.58422	1.16094	-3.94872	7.857e-05	0.00602744
OSBPL11,-	2593.53	-0.498251	0.126346	-3.94353	8.02906e-05	0.00611575
CCNF,+	48.2921	1.37762	0.349707	3.93936	8.16988e-05	0.00620834
PTENP1,-	223.083	0.648067	0.164665	3.93568	8.2963e-05	0.00628957
BCL11A,-	40.5469	1.38496	0.352182	3.93251	8.40631e-05	0.00635801
CLEC1A,-	22.3607	1.43618	0.365856	3.92554	8.65354e-05	0.00649924
LINC01003,+	105.592	-0.850769	0.217168	-3.91755	8.9453e-05	0.0066717
BAIAP2,+	448.216	0.757605	0.193425	3.91679	8.97342e-05	0.00667722
PLA2G7,-	1300.63	2.36037	0.603395	3.91182	9.16044e-05	0.00675399
SH3BP4,+	1075.53	-1.16736	0.298921	-3.90524	9.41325e-05	0.00690877
FLRT2,+	119.653	2.01584	0.516386	3.90374	9.47177e-05	0.00693592
NOP53,+	3766.22	-0.834909	0.2142	-3.8978	9.70689e-05	0.00709197
FCHSD2,-	624.895	0.651874	0.167364	3.89495	9.82184e-05	0.00715972
ZNF784,-	84.3489	-0.500092	0.12847	-3.89266	9.91508e-05	0.00721137
LY9,+	45.8735	3.87178	0.994823	3.89193	9.94493e-05	0.00721679
XPNPEP1,-	671.549	0.429887	0.110505	3.8902	0.000100163	0.00724199
LMNB1,+	265.528	0.959615	0.246688	3.89	0.000100246	0.00724199
ZNF836,-	84.6645	-0.808274	0.208099	-3.88408	0.000102716	0.00734508
POLR3D,+	233.583	0.505075	0.130046	3.88382	0.00010283	0.00734508
BCL2L13,+	921.885	-0.390817	0.10064	-3.88332	0.000103041	0.00734508
HK3,-	2823.98	0.787986	0.202987	3.88194	0.000103625	0.00737041
RHOBTB3,+	103.759	1.27503	0.328614	3.88002	0.000104449	0.00741264
CYFIP2,+	390.689	-0.868128	0.223889	-3.87749	0.00010554	0.00745725
OLAH,+	32.6938	-2.39377	0.617684	-3.87539	0.000106454	0.00750534
TOP1,+	1949.11	0.581725	0.15028	3.87095	0.000108414	0.00762259
ITGA6,+	445.824	1.72616	0.446348	3.8673	0.000110047	0.00770808
NCAPH,+	49.7395	2.892	0.748003	3.86629	0.000110504	0.00772328
RTP4,+	71.3793	-0.618354	0.160036	-3.86384	0.00011162	0.00776757
CD1C,+	37.4456	4.38389	1.13686	3.85613	0.000115198	0.00798212
TIMP3,+	400.17	2.72379	0.706474	3.85547	0.000115505	0.00798623
CCNA2,-	72.3433	1.89011	0.490353	3.85458	0.000115927	0.00799823
ARHGAP26,+	827.168	0.65157	0.169293	3.84877	0.000118711	0.00815536
MCU,+	209.13	0.64745	0.168475	3.84301	0.000121534	0.00831382
SGO2,+	77.0768	0.759887	0.197787	3.84195	0.00012206	0.00833214
NRP1,-	3557.09	0.876294	0.22831	3.83818	0.000123951	0.00842536
DLGAP5,-	46.4587	2.92403	0.761929	3.83766	0.00012421	0.00842536
CNIH3,+	57.4678	2.30501	0.601432	3.83253	0.000126831	0.0085441
IL18BP,+	191.719	1.04725	0.273279	3.83216	0.000127021	0.0085441
SP2,+	357.986	-0.523741	0.136738	-3.83024	0.000128021	0.00859339
MELTF,-	51.9752	1.71402	0.447647	3.82897	0.000128683	0.00861989
C1orf54,+	74.1301	0.975247	0.255092	3.82312	0.000131772	0.0088085
CD81,+	22943.1	-0.717836	0.18779	-3.82255	0.00013208	0.00881078
DGAT2,+	216.612	-1.50445	0.393802	-3.82032	0.000133277	0.0088723
LRCH1,+	396.558	0.755317	0.197831	3.81798	0.000134549	0.00893849
ZNF416,-	38.5581	-0.891881	0.233676	-3.81674	0.000135225	0.00894653
FLT3,-	67.3853	-3.08439	0.808757	-3.81374	0.000136878	0.00900043
PLGRKT,-	222.518	0.686822	0.180336	3.80857	0.000139771	0.00915251
NFIA,+	266.861	-0.784961	0.20613	-3.80809	0.000140043	0.00915251
SERTAD3,-	558.279	-0.460776	0.121029	-3.80716	0.000140571	0.00916842
ADRA2B,-	11.2078	2.93331	0.771726	3.80098	0.000144127	0.00934361
LIPT1,+	48.7521	-0.775128	0.204	-3.79965	0.000144903	0.00937505
TCEAL1,+	224.25	-0.468245	0.123262	-3.79877	0.000145414	0.00938923
SGF29,+	259.533	-0.727316	0.191562	-3.79676	0.000146598	0.00944676
RBM24,+	7.64387	-4.15008	1.09327	-3.79603	0.000147033	0.00945587
PPM1B,+	1319.97	0.378625	0.0997984	3.7939	0.000148301	0.00951844
PLAAT3,-	1089.8	-1.04084	0.274666	-3.78946	0.000150977	0.00965175
ZNF277,+	325.583	-0.635896	0.167885	-3.78769	0.000152053	0.00970129
MSANTD3-TMEFF1,+	33.5967	-8.23532	2.17493	-3.78648	0.000152798	0.00971033
PAPSS2,+	1100.23	1.20916	0.319665	3.78259	0.000155207	0.00984405
SMIM3,+	767.133	1.9722	0.521461	3.78207	0.00015553	0.00984513
NDRG2,-	54.2285	1.85173	0.489882	3.77995	0.000156861	0.00990995
FAAH,+	50.0689	-1.33487	0.353382	-3.77742	0.000158464	0.00997753
UHRF1,+	68.6162	1.68303	0.445566	3.77728	0.00015855	0.00997753
XPO5,-	531.551	0.370994	0.0982998	3.77411	0.00016058	0.0100659
MFSD12,-	1769.05	1.01464	0.268965	3.7724	0.000161686	0.0101156
SEC14L1,+	1396.45	0.552587	0.146528	3.7712	0.000162463	0.0101445
TXNRD2,-	686.429	-0.58889	0.156213	-3.76979	0.000163388	0.0101628
POLL,-	239.812	-0.512383	0.136012	-3.76718	0.000165101	0.0102496
SRGAP3,-	10.9392	1.97685	0.524929	3.76594	0.000165922	0.0102669
SEPTIN4,-	269.986	-1.61627	0.429576	-3.76246	0.000168247	0.0103849
TTYH2,+	134.295	0.962996	0.255993	3.7618	0.000168692	0.0103925
LINC00528,+	12.1025	-1.442	0.383608	-3.75904	0.000170569	0.010488
METTL7A,+	1609.11	-1.06334	0.283242	-3.75417	0.000173916	0.010633
FAM110A,+	253.276	-0.896925	0.239829	-3.73985	0.000184128	0.0111145
NBR2,+	39.7255	-1.40932	0.37685	-3.73975	0.000184207	0.0111145
DDX24,-	2641.9	-0.457049	0.122307	-3.7369	0.000186302	0.0112199
AATBC,-	140.455	-1.51265	0.405116	-3.73387	0.000188558	0.0112877
PAIP2,+	1670.36	-0.490111	0.131268	-3.73366	0.000188719	0.0112877
MID2,+	75.2568	-2.36359	0.633152	-3.73306	0.000189169	0.0112877
ACE,+	3754.91	0.946069	0.253625	3.73019	0.000191339	0.0113954
TTK,+	28.0232	2.29095	0.614306	3.72934	0.000191982	0.0114127
GMPR2,+	890.881	-0.535279	0.143552	-3.72881	0.00019239	0.0114158
TEX30,-	87.8955	0.718782	0.192794	3.72824	0.000192824	0.0114206
CDC20,+	59.719	2.10043	0.563831	3.72528	0.000195099	0.011513
LINC00537,+	173.22	-0.80895	0.217292	-3.72287	0.000196968	0.011602
TMEM35B,-	579.808	-0.511794	0.13751	-3.72187	0.000197751	0.0116269
RCN1,+	471.971	0.567514	0.152624	3.71839	0.000200496	0.0117241
RHOBTB2,+	514.047	-0.686685	0.184764	-3.71655	0.00020196	0.0117674
CD1E,+	17.1802	3.39971	0.914751	3.71654	0.000201966	0.0117674
NGRN,+	957.148	-0.488582	0.131489	-3.71575	0.000202603	0.0117831
MCOLN3,-	45.2719	2.27091	0.61133	3.7147	0.000203446	0.0117985
HK2,+	2242.57	0.750985	0.202447	3.70953	0.000207645	0.0119898
NR1H2,+	1823.32	-0.482181	0.130003	-3.70899	0.000208088	0.0119939
KATNAL1,-	135.29	0.736134	0.198519	3.70813	0.000208795	0.0120132
NUP155,-	301.864	0.543433	0.146572	3.70763	0.000209209	0.0120156
LETMD1,+	426.185	-0.774034	0.209149	-3.70087	0.000214863	0.012289
TREM2,-	1925.03	1.18243	0.319558	3.70022	0.000215416	0.012289
CCND1,+	110.951	1.94483	0.525676	3.69967	0.000215878	0.012289
ATAD2,-	184.993	0.976511	0.264017	3.69866	0.000216741	0.0123164
ANLN,+	133.931	2.06779	0.559194	3.69781	0.000217472	0.0123362
HEATR1,-	476.48	0.537556	0.145479	3.69507	0.000219826	0.0124478
KCNK6,+	625.545	0.465953	0.126243	3.69093	0.000223437	0.012608
CCNE1,+	32.3508	1.51892	0.411638	3.68996	0.000224292	0.0126341
TRIP10,+	310.814	-0.629891	0.170875	-3.68627	0.000227563	0.0127737
ZFAND5,-	7430.15	1.10699	0.300406	3.685	0.000228704	0.0127845
DHFR2,-	170.581	-0.559355	0.151798	-3.68487	0.000228817	0.0127845
MAD2L1,-	59.3103	1.08125	0.293446	3.68467	0.000228997	0.0127845
DBNDD2,+	1092.74	-0.545316	0.148064	-3.68298	0.000230523	0.012828
GINS1,+	47.1618	1.55077	0.42173	3.67717	0.000235837	0.0130879
PDE7B,+	9.25455	1.58505	0.431073	3.67699	0.000236004	0.0130879
ATP6V0D2,+	177.411	2.82788	0.769232	3.67624	0.000236697	0.0131037
NT5C3B,-	373.022	-0.955566	0.260301	-3.671	0.000241605	0.0133525
UCK2,+	90.3059	1.72973	0.471701	3.667	0.00024541	0.0134934
SF3A2,+	730.106	-0.40262	0.109824	-3.66604	0.000246331	0.0135209
CYTL1,-	30.2806	2.7805	0.758797	3.66436	0.00024796	0.0135872
GSDME,-	260.626	2.22902	0.608796	3.66136	0.000250882	0.0136775
PPAT,-	82.3324	0.703627	0.192328	3.65847	0.000253723	0.0137865
RARA,+	4196.3	-0.744814	0.203601	-3.65821	0.000253983	0.0137865
ADARB1,+	39.5657	1.23085	0.33648	3.65803	0.000254165	0.0137865
NOA1,-	390.471	-0.62274	0.170449	-3.65353	0.000258664	0.014007
LINC01140,+	6.54494	2.93025	0.802192	3.6528	0.000259395	0.0140117
PLEKHF1,+	17.1278	1.78248	0.488064	3.65215	0.000260056	0.0140117
ZFAND1,-	311.896	-0.672624	0.184295	-3.64972	0.000262529	0.0140978
ALDH1L2,-	46.5376	0.984214	0.269726	3.64894	0.000263326	0.0141142
GPBAR1,+	218.843	-1.0561	0.289458	-3.64856	0.00026371	0.0141142
KLF11,+	1514.41	-0.492003	0.134907	-3.64697	0.000265356	0.0141614
DNAJC10,+	1118.05	0.646257	0.17734	3.64418	0.000268249	0.0142389
DKK2,-	10.8187	2.25813	0.62013	3.64139	0.000271172	0.0143467
MYL12A,+	6576.3	-0.335708	0.0922832	-3.6378	0.000274974	0.014524
ADGRG2,-	17.7371	-3.36373	0.925386	-3.63494	0.000278044	0.0146621
PPP1R3G,+	19.8548	1.72133	0.473994	3.63155	0.000281724	0.0148319
CTSV,-	11.433	1.77137	0.488137	3.62884	0.000284699	0.0149397
MKRN1,-	1677.12	-0.328885	0.0906496	-3.62809	0.00028552	0.0149585
A2M,-	4264.74	1.79656	0.495299	3.62723	0.000286474	0.0149841
ALDH18A1,-	222.55	0.728584	0.20092	3.62623	0.000287587	0.0150179
CDCA8,+	40.5374	1.11485	0.307548	3.62495	0.000289017	0.0150682
PPARG,+	4538.85	-0.568027	0.156723	-3.62439	0.000289639	0.0150762
CABLES1,+	532.837	-0.949533	0.262138	-3.62226	0.000292043	0.0151768
ABCB5,+	8.29525	4.17041	1.15162	3.62134	0.000293085	0.0152065
PDK4,-	9730.91	1.01373	0.280152	3.61851	0.000296304	0.0153241
VSNL1,+	8.62506	3.40975	0.943108	3.61544	0.000299837	0.0154819
C1QA,+	38314.8	-0.959238	0.265371	-3.61471	0.000300688	0.0155011
ZNF32,-	234.526	-0.538022	0.148921	-3.61279	0.000302915	0.0155909
NUP160,-	591.943	0.458636	0.126964	3.61234	0.000303445	0.0155933
POR,+	4595.91	-0.531688	0.147298	-3.60962	0.00030665	0.0157113
ST7-AS1,-	72.2372	-1.32327	0.366603	-3.60956	0.000306718	0.0157113
CES2,+	614.635	-0.391726	0.108695	-3.6039	0.000313481	0.0160069
FAM8A1,+	438.839	-0.404181	0.112279	-3.5998	0.000318457	0.0162096
BLM,+	78.7416	1.37927	0.383302	3.59839	0.000320198	0.0162725
FBXW4,-	437.625	-0.590798	0.164289	-3.59608	0.000323043	0.0163913
NAA25,-	246.608	0.59798	0.166365	3.59439	0.000325147	0.0164721
C10orf143,-	36.2497	-0.752111	0.209465	-3.59063	0.000329878	0.0166855
AIP,+	789.195	-0.570231	0.158861	-3.5895	0.000331318	0.0167321
PPFIBP2,+	336.226	0.625139	0.174183	3.58898	0.000331977	0.0167391
TCEAL9,+	284.624	0.853071	0.237777	3.58769	0.000333624	0.0167845
ZFP41,+	75.4729	-0.426077	0.118769	-3.58746	0.000333919	0.0167845
TMPO-AS1,-	14.478	0.865244	0.241389	3.58444	0.000337797	0.0169266
NUPR1,-	1861.15	-1.11632	0.311636	-3.58213	0.000340809	0.0170511
IQGAP3,-	123.656	2.29961	0.642115	3.5813	0.000341886	0.0170784
MED7,-	170.586	-0.391783	0.109438	-3.57997	0.000343634	0.0171275
ACOT11,+	95.1104	1.51315	0.422698	3.57974	0.000343933	0.0171275
ARHGAP11A,+	116.76	0.871059	0.243415	3.5785	0.000345574	0.0171827
ATP13A3,-	1758.18	0.921102	0.257604	3.57565	0.000349362	0.017291
FOXO3,+	1428.01	0.610622	0.170982	3.57127	0.000355257	0.0175289
ZNF189,+	344.694	0.758322	0.212471	3.56906	0.000358264	0.0176502
PKP2,-	1608.07	1.33289	0.373522	3.56843	0.000359121	0.0176655
LRP3,+	149.733	1.28352	0.359958	3.56576	0.000362802	0.0177652
LMNB2,-	672.789	0.451878	0.12683	3.56286	0.000366832	0.017887
FBLN5,-	157.894	-3.40862	0.956731	-3.56277	0.000366956	0.017887
SLC1A3,+	2778.42	0.714607	0.200674	3.56104	0.000369393	0.0179786
WDR76,+	56.102	0.866286	0.243391	3.55923	0.000371943	0.0180338
ATP2A2,+	4530.7	0.506816	0.14246	3.5576	0.000374252	0.0180643
MTHFD2,+	1332.09	0.688189	0.193444	3.55756	0.000374319	0.0180643
KIF4A,+	43.6672	2.39624	0.673662	3.55704	0.000375061	0.0180643
BCL2,-	198.33	1.17304	0.329969	3.55499	0.000377989	0.0181502
RAD51,+	35.4312	1.5106	0.425087	3.55363	0.000379955	0.0181982
DEPDC1,-	21.2611	2.44881	0.689122	3.55352	0.000380118	0.0181982
SAPCD2,-	42.4095	1.33666	0.376242	3.55267	0.000381342	0.0182297
HEATR3,+	441.107	0.707575	0.199338	3.54962	0.000385786	0.0183484
SLC25A13,-	429.553	0.424151	0.119499	3.5494	0.000386103	0.0183484
LINC02185,-	73.2938	-1.38732	0.390952	-3.54858	0.000387315	0.0183789
GPR82,+	22.7147	2.11533	0.596318	3.54731	0.000389189	0.0184391
CELSR1,-	279.429	1.92627	0.543133	3.54659	0.000390244	0.0184391
ZCCHC24,-	268.567	-0.695244	0.196068	-3.54593	0.000391229	0.0184559
PRC1,-	135.291	1.4069	0.397107	3.54286	0.000395813	0.0185888
SUCLA2,-	346.405	0.415517	0.117306	3.54217	0.000396856	0.0185888
COL22A1,-	69.0587	4.72495	1.33393	3.54212	0.000396931	0.0185888
CCL18,+	13595.8	1.54074	0.435071	3.54134	0.000398101	0.0186166
CCL13,+	375.589	1.94513	0.549732	3.53833	0.000402665	0.0188027
SNHG29,+	3143.86	-0.757197	0.214289	-3.53353	0.000410054	0.0190649
AKR1B1,-	3006.28	-0.884801	0.250502	-3.53211	0.000412257	0.0191397
CD226,-	36.4197	2.146	0.607862	3.53041	0.00041492	0.019208
INKA2,-	380.57	-0.569363	0.161334	-3.5291	0.000416975	0.0192754
CLSPN,-	74.5427	1.85351	0.52587	3.52465	0.000424041	0.0195739
TM4SF19,-	375.512	2.16532	0.614459	3.52395	0.000425166	0.0195813
TIE1,+	11.0007	3.39973	0.964792	3.52379	0.000425416	0.0195813
LINC01481,-	9.41886	-1.2962	0.368027	-3.52203	0.000428261	0.0196841
BIRC3,+	417.855	1.16566	0.331166	3.51985	0.000431783	0.0197622
CCDC34,-	34.4933	0.864138	0.245509	3.51978	0.000431911	0.0197622
ZNF396,-	26.4457	-0.886808	0.251972	-3.51947	0.000432413	0.0197622
ITM2B,+	18962.5	-0.524695	0.149147	-3.51796	0.000434875	0.0198466
RPP25,-	400.201	-0.841103	0.239214	-3.51611	0.000437922	0.0199291
SPAG5,-	94.6561	1.47177	0.418982	3.51273	0.000443531	0.0201275
TOP2A,-	260.647	1.96851	0.561288	3.50713	0.000452975	0.0205152
SNAI2,-	10.4201	-2.33218	0.665069	-3.50668	0.000453733	0.0205152
CENPF,+	160.601	1.50492	0.429177	3.50653	0.000453982	0.0205152
MMP14,+	3348.16	0.866082	0.247398	3.50076	0.000463927	0.0209059
PALLD,+	503.823	1.49226	0.426493	3.49891	0.000467162	0.0209637
CRIM1,+	419.63	1.34857	0.385699	3.49643	0.000471521	0.0210421
MAMDC2,+	144.003	1.83304	0.524337	3.49592	0.000472438	0.0210539
AOC2,+	151.664	-1.48242	0.424396	-3.49301	0.000477618	0.021226
OSBPL2,+	564.842	-0.285748	0.0819182	-3.48822	0.000486253	0.02158
NHSL1,-	218.116	0.699533	0.200755	3.48451	0.000493034	0.0217909
PRMT3,+	154.194	0.502228	0.144169	3.48361	0.000494705	0.0218348
LGMN,-	6683.98	1.56564	0.449684	3.48164	0.000498351	0.0219356
ZNF667-AS1,+	14.8239	-1.85489	0.532918	-3.48062	0.000500249	0.0219686
LINC01624,+	18.0254	-0.996831	0.286421	-3.4803	0.000500853	0.0219686
CXCR1,-	49.58	-2.3622	0.678765	-3.48014	0.000501147	0.0219686
ZNF426,-	199.742	-0.426756	0.122905	-3.47223	0.00051615	0.0225041
LOC440311,+	46.1521	-0.900962	0.259477	-3.47223	0.000516155	0.0225041
DKC1,+	540.561	0.351895	0.10136	3.47174	0.000517089	0.0225144
RNGTT,-	274.605	0.523041	0.150739	3.46984	0.000520763	0.0226437
WSCD2,+	11.9479	-3.45658	0.996542	-3.46857	0.000523232	0.0227204
HSDL2,+	902.702	-0.493984	0.142443	-3.46795	0.000524451	0.0227427
ZNF382,+	41.3999	-0.916628	0.264407	-3.46673	0.000526827	0.0227826
SELENON,+	3514	0.631298	0.182129	3.46621	0.000527849	0.0227826
PACSIN2,-	1488.11	0.576556	0.166362	3.46568	0.000528894	0.0227826
C20orf202,+	24.8237	-1.89115	0.54568	-3.46567	0.000528906	0.0227826
FMC1,+	87.4433	-0.607853	0.175434	-3.46485	0.000530522	0.0228217
ZBP1,-	46.0849	-1.94277	0.560892	-3.46372	0.000532767	0.0228877
TRIM4,-	461.145	-0.517211	0.149431	-3.4612	0.00053778	0.0230416
TCF19,+	180.142	0.91411	0.264191	3.46004	0.000540105	0.0231105
ZNF574,+	175.869	-0.42087	0.121771	-3.45624	0.000547776	0.0233457
OIP5,-	14.7907	1.3355	0.386519	3.45519	0.000549898	0.0233743
SLC39A11,-	817.473	0.876602	0.254122	3.44953	0.00056157	0.0237175
ATP9A,-	97.0414	1.6859	0.488753	3.44938	0.000561868	0.0237175
BUB1B,+	45.6159	2.37566	0.688814	3.44891	0.000562859	0.0237175
INPP5J,+	48.5057	-2.01651	0.584921	-3.44749	0.000565829	0.0237756
MYOF,-	3362.95	0.616483	0.178832	3.44728	0.000566251	0.0237756
PPP1R13L,-	59.225	-1.0047	0.291597	-3.44549	0.00057003	0.0238631
SNHG7,-	272.05	-0.986147	0.286224	-3.44537	0.000570285	0.0238631
PHLDB3,-	16.9691	1.44548	0.419832	3.443	0.000575298	0.0240416
EPB41L5,+	69.2441	-1.17781	0.342204	-3.44184	0.00057777	0.0240825
BMPR1A,+	70.6502	-1.07793	0.313308	-3.44049	0.000580655	0.024084
CLEC11A,+	194.954	1.36923	0.398033	3.44	0.00058171	0.0240909
GOLM1,-	446.044	0.880029	0.255979	3.4379	0.000586249	0.0242477
BEAN1,+	7.94476	2.57232	0.748443	3.43689	0.000588426	0.0243065
CD209,-	373.779	1.3848	0.40303	3.43598	0.000590417	0.0243575
TPMT,-	668.258	0.510091	0.148515	3.4346	0.000593424	0.0244503
SLC27A5,-	17.9074	-1.02808	0.299394	-3.43387	0.000595026	0.0244692
ZNF367,-	59.5237	1.06852	0.311185	3.4337	0.000595401	0.0244692
SLC8A1,-	2080.34	0.3866	0.112761	3.42848	0.000606969	0.0249128
IPO11,+	244.345	0.46623	0.136004	3.42806	0.00060791	0.0249197
NAV2,+	40.2696	1.7814	0.520446	3.42283	0.00061972	0.0252409
TSNARE1,-	178.365	-0.590973	0.172678	-3.42239	0.000620721	0.0252409
C11orf71,-	148.976	-0.538704	0.157416	-3.42217	0.000621229	0.0252409
ENO2,+	23.1549	2.20219	0.643722	3.42103	0.000623841	0.0252832
C4orf33,+	173.1	0.625211	0.182783	3.4205	0.000625052	0.025292
CTLA4,+	5.49582	2.67696	0.782832	3.41958	0.000627181	0.025299
SKA1,+	22.6685	1.56772	0.45857	3.41872	0.000629156	0.0253076
TNFSF14,-	50.7696	1.96057	0.573717	3.41731	0.00063243	0.025376
CDCA7,+	6.82626	3.18962	0.933544	3.41668	0.0006339	0.0254033
EGR2,-	2473.86	-1.28086	0.375139	-3.41437	0.000639296	0.0255517
NKX3-1,-	40.8088	-1.38939	0.406965	-3.41403	0.000640094	0.0255517
TIMM21,+	169.133	0.374113	0.10959	3.41374	0.000640776	0.0255517
SCN9A,-	53.1845	1.63379	0.479025	3.41065	0.00064808	0.0257539
UBD,-	16.2479	2.51933	0.740062	3.40422	0.000663535	0.0262965
RBCK1,+	1031.04	-0.337855	0.0992899	-3.40271	0.000667207	0.0263449
TMEM60,-	242.659	-0.430099	0.126456	-3.40117	0.000670984	0.0264115
NEFL,-	8.72323	7.02713	2.06631	3.40081	0.000671854	0.0264115
EIF4EBP3,+	185.704	-0.746159	0.219418	-3.40063	0.000672315	0.0264115
GABRA4,-	7.80952	-3.48024	1.02349	-3.40035	0.000672993	0.0264115
SLC2A9,-	494.578	-0.481731	0.14183	-3.39655	0.00068242	0.0267164
IL1R2,+	393.966	-1.76433	0.519504	-3.39618	0.000683331	0.0267196
KCTD15,+	30.0446	1.65136	0.486538	3.3941	0.000688556	0.0268587
ST5,-	131.788	1.25161	0.36889	3.39291	0.000691531	0.0269421
ZNF329,-	107.759	-0.753485	0.222249	-3.39027	0.000698236	0.0271377
ZFAS1,+	999.326	-0.776979	0.229217	-3.38971	0.000699657	0.0271602
CST6,+	19.7645	2.77488	0.818767	3.38909	0.000701245	0.0271891
PLXNA1,+	832.74	1.04201	0.307584	3.38773	0.000704736	0.0272565
TACR2,-	35.601	-0.942467	0.278309	-3.38641	0.000708138	0.0272921
TCEANC,+	35.2507	-0.722849	0.213499	-3.38572	0.000709912	0.0273278
FRMD4A,-	2280.1	-0.512226	0.151424	-3.38272	0.000717711	0.0275297
KIF3C,-	57.5793	0.726924	0.214893	3.38272	0.000717721	0.0275297
NUSAP1,+	173.791	1.06525	0.315094	3.38073	0.000722937	0.0276968
COX14,+	405.234	-0.501681	0.148435	-3.3798	0.000725387	0.0277577
ZWINT,-	120.257	0.856483	0.253442	3.37941	0.000726414	0.027764
HNRNPA3,+	2506.88	0.367549	0.108876	3.37586	0.000735866	0.028092
ZBTB4,-	1571.34	-0.46465	0.137689	-3.37464	0.000739136	0.0281834
TRIP13,+	34.363	1.81128	0.536829	3.37403	0.000740772	0.0281876
CCR6,+	27.4109	2.19405	0.650377	3.37351	0.000742173	0.0281991
IPO4,-	346.904	0.548389	0.162587	3.37289	0.000743836	0.028229
EPB41L4A-DT,+	35.7815	-1.42466	0.422468	-3.37222	0.00074565	0.0282645
KIF11,+	119.618	1.48127	0.439695	3.36886	0.000754797	0.028518
MT2A,+	2847.95	1.24088	0.368358	3.36867	0.000755305	0.028518
PTPN6,+	5500.1	-0.333716	0.0990707	-3.36847	0.000755878	0.028518
NCF4,+	1243.72	-0.501823	0.149019	-3.36751	0.000758491	0.0285831
NALCN-AS1,+	34.1142	-2.36911	0.70376	-3.36636	0.000761661	0.0286377
DOP1B,+	799.814	0.712771	0.211748	3.36613	0.000762307	0.0286377
NOTCH1,-	1341.18	-0.820256	0.243687	-3.36602	0.000762605	0.0286377
GTSE1,+	45.2738	2.29128	0.68122	3.36349	0.000769633	0.0288679
CH25H,-	558.836	1.19694	0.356074	3.36149	0.00077523	0.0290104
SLC6A6,+	4924.35	-0.41539	0.123602	-3.36071	0.000777423	0.0290587
RBL1,-	201.545	0.589268	0.175391	3.35974	0.000780147	0.0290836
ITGAX,+	6267.28	0.713504	0.21245	3.35846	0.00078378	0.029161
RABL3,-	283.053	0.444729	0.132434	3.35812	0.00078474	0.029163
RPARP-AS1,+	114.935	-0.997649	0.29716	-3.35728	0.00078713	0.0292181
CHST11,+	2146.73	0.810742	0.241539	3.35656	0.000789172	0.0292457
SNORA104,+	118.045	0.470644	0.14028	3.35504	0.000793537	0.0293545
COL4A2-AS2,-	11.7388	7.45712	2.22358	3.35366	0.000797497	0.0294671
SNHG8,+	411.429	-0.640067	0.190905	-3.3528	0.000799983	0.0295251
GK5,-	205.371	1.02716	0.306471	3.35158	0.000803505	0.0295874
VIM-AS1,-	138.79	-0.838792	0.250317	-3.35092	0.000805431	0.0296157
GFRA2,-	226.238	1.46999	0.438734	3.35053	0.000806564	0.0296157
LEO1,-	240.062	0.570224	0.170204	3.35023	0.00080745	0.0296157
BSDC1,-	781.633	-0.306227	0.0914094	-3.35006	0.000807952	0.0296157
TMEM63A,-	2167.33	-0.589027	0.175864	-3.34933	0.000810069	0.0296596
DHX15,-	1258.7	0.331586	0.0991276	3.34505	0.000822687	0.0300533
ASAP1,-	1874.52	0.615956	0.184218	3.34362	0.000826917	0.0301736
FOXO1,-	600.956	-0.622092	0.186152	-3.34185	0.00083223	0.0303331
NCAPG,+	62.522	1.97514	0.591566	3.33884	0.000841283	0.0305938
ZSCAN31,-	42.4724	-0.671851	0.201325	-3.33715	0.000846432	0.0307086
ZNF766,+	182.371	-0.638223	0.191271	-3.33674	0.000847657	0.0307086
RUVBL1,-	322.43	0.401165	0.120234	3.33655	0.000848252	0.0307086
TRIM13,+	279.856	-0.385992	0.115742	-3.33494	0.000853164	0.0308172
HS3ST2,+	300.765	2.94034	0.881896	3.33411	0.000855733	0.030833
RFTN1,-	405.651	0.794811	0.238552	3.33182	0.000862813	0.0310022
HSH2D,+	45.9735	-1.76577	0.529985	-3.33172	0.000863096	0.0310022
MNS1,-	13.6939	1.91388	0.574674	3.33038	0.000867264	0.0311172
DIRAS1,-	19.7448	2.50887	0.753857	3.32805	0.000874561	0.0313441
GABARAPL1,+	3078.52	-0.695235	0.209144	-3.3242	0.000886724	0.0315417
CBLL1,+	380.111	-0.316193	0.0951222	-3.32407	0.00088714	0.0315417
BIRC5,+	76.3092	1.86175	0.56057	3.32118	0.00089639	0.0317972
E2F1,-	77.5471	1.29434	0.389748	3.32096	0.000897071	0.0317972
LOC101928143,-	8.72205	2.01637	0.607458	3.31936	0.000902249	0.0319105
NCS1,+	97.4652	2.80329	0.844711	3.31864	0.000904563	0.0319573
TRIM58,+	35.3739	1.64513	0.495788	3.31821	0.000905969	0.0319719
GPATCH11,+	990.493	-0.744567	0.224454	-3.31723	0.000909134	0.0320485
GEM,-	107.022	2.25905	0.681413	3.31524	0.000915633	0.0322071
FCRL6,+	12.364	1.7744	0.535282	3.31489	0.000916798	0.0322129
ZNF230,+	63.9894	-0.619167	0.186925	-3.31238	0.000925043	0.0324532
HEXIM2,+	46.5657	-0.841788	0.254148	-3.3122	0.000925653	0.0324532
AMPH,-	20.392	-4.14876	1.25365	-3.30934	0.000935169	0.0327512
SEMA7A,-	30.1731	1.26636	0.382708	3.30894	0.0009365	0.0327622
SQLE,+	286.755	1.12226	0.339197	3.30858	0.000937688	0.0327682
ABHD2,+	4150.96	0.683766	0.206763	3.307	0.000942994	0.0329179
PCLAF,-	59.0455	1.5827	0.479069	3.3037	0.000954194	0.033201
LINC00693,+	17.5104	-3.99921	1.21085	-3.30282	0.000957189	0.0332693
MYO1A,-	44.4319	-2.20241	0.666959	-3.30217	0.00095939	0.033274
HDHD3,-	155.183	-0.720512	0.218349	-3.29982	0.000967464	0.033518
SNRPA1,-	209.967	0.455657	0.138111	3.2992	0.000969595	0.0335197
LGALS3BP,-	13621.2	-1.14415	0.346914	-3.29808	0.000973471	0.0335292
LOC100505549,+	73.9376	-0.479315	0.145336	-3.29798	0.00097384	0.0335292
TMEM163,-	78.2497	1.12597	0.341449	3.29762	0.000975072	0.0335292
COA5,-	208.443	-0.337382	0.102466	-3.29261	0.000992635	0.0340242
ZNF33B,-	105.607	-1.21031	0.367702	-3.29156	0.000996341	0.0340799
PHYH,-	756.59	-0.432306	0.131338	-3.29155	0.000996376	0.0340799
BISPR,+	149.811	-0.533976	0.162315	-3.28975	0.00100276	0.0342283
CUL7,-	234.01	0.603728	0.183519	3.28973	0.00100284	0.0342283
ENPP2,-	219.163	2.39611	0.728626	3.28853	0.00100712	0.0343207
DEPDC1B,-	16.234	2.13201	0.648349	3.28837	0.00100768	0.0343207
SLC25A38,+	231.425	-0.415812	0.126618	-3.28399	0.0010235	0.0347861
FAM98A,-	299.571	0.464374	0.141441	3.28315	0.00102652	0.0347948
MRAS,+	887.305	0.744189	0.22667	3.28314	0.00102658	0.0347948
TMCO4,-	397.613	-0.455702	0.138859	-3.28175	0.00103163	0.0349151
NAT10,+	576.993	0.298651	0.0910661	3.27949	0.00103994	0.0351296
SLC4A7,-	434.539	0.999373	0.30474	3.27944	0.00104015	0.0351296
MKI67,-	348.728	1.94046	0.591813	3.27885	0.00104232	0.035166
BTBD11,+	8.43111	2.94374	0.898289	3.27706	0.00104896	0.0353529
HAPLN3,-	23.324	1.75367	0.5353	3.27604	0.00105272	0.0354426
ATP1A1,+	7843.67	0.58639	0.179091	3.27425	0.00105943	0.0355195
BMS1P20,+	115.9	0.461567	0.140997	3.27359	0.00106192	0.0355195
HTRA4,+	110.117	1.23136	0.376202	3.27312	0.00106366	0.0355195
ENTPD7,+	183.094	0.795871	0.243159	3.27305	0.00106394	0.0355195
BRCA1,-	126.911	0.919742	0.281309	3.26951	0.00107734	0.0358595
ZNF415,-	7.53473	-2.51814	0.770283	-3.26912	0.00107884	0.0358723
CRTC2,-	659.531	-0.340129	0.104112	-3.26697	0.00108705	0.0360709
MAP3K9,-	9.10327	-1.85313	0.567489	-3.26549	0.00109274	0.0361452
ACACA,-	154.156	0.817998	0.250517	3.26524	0.00109371	0.0361452
MELK,+	44.854	1.92386	0.589411	3.26403	0.00109838	0.03626
CTNNAL1,-	53.0385	1.65957	0.508571	3.2632	0.00110162	0.0363167
RASGRP4,-	509.081	-0.574585	0.17609	-3.26301	0.00110235	0.0363167
F8A1,+	364.424	-0.657139	0.201491	-3.26138	0.00110872	0.0364889
HMGCR,+	836.96	0.71802	0.220333	3.25879	0.00111887	0.0367482
TMEM97,+	119.763	0.724852	0.222468	3.25823	0.00112111	0.0367543
WBP2,-	3053.93	-0.407469	0.125061	-3.25817	0.00112134	0.0367543
ALDH1A1,-	3776.86	-0.410136	0.12593	-3.25686	0.00112653	0.0368559
LOC101926963,+	79.6826	1.24376	0.382007	3.25586	0.00113051	0.0368674
BTBD3,+	228.462	0.408701	0.125601	3.25397	0.00113805	0.0370263
FAM111A-DT,-	38.9689	-0.697528	0.214517	-3.25162	0.00114748	0.0371575
YPEL5,+	2294.54	-0.539883	0.16606	-3.25113	0.00114946	0.0371843
PDCD11,+	503.099	0.460458	0.141648	3.25071	0.00115117	0.0372025
TIMELESS,-	170.198	0.674024	0.207483	3.24858	0.00115982	0.0373642
HMCES,+	609.582	-0.501671	0.154439	-3.24834	0.00116082	0.0373642
LINC01166,-	20.4944	-3.54876	1.09296	-3.24694	0.00116654	0.0375108
SCARF2,-	12.0808	-1.34627	0.414965	-3.24429	0.00117744	0.0378237
RIC1,+	504.197	0.424097	0.130844	3.24125	0.00119008	0.0381055
BPHL,+	187.757	-0.595082	0.183603	-3.24113	0.00119057	0.0381055
CHDH,-	550.831	-1.2155	0.375045	-3.24093	0.0011914	0.0381055
CLDN1,-	36.2027	1.93967	0.598523	3.24076	0.00119213	0.0381055
TOP1P1,+	63.8066	0.500685	0.154532	3.24	0.0011953	0.0381687
TOP1P2,+	9.16232	0.822553	0.253906	3.2396	0.00119698	0.0381687
WARS,-	3863.8	0.735771	0.227129	3.23944	0.00119766	0.0381687
TMEM243,-	331.679	-0.35998	0.111141	-3.23894	0.00119977	0.0381982
MPLKIP,-	272.779	-0.401453	0.123987	-3.23786	0.00120431	0.038294
FAM53B,-	1388.07	0.576374	0.178022	3.23766	0.00120516	0.038294
GALNT1,+	1727.25	0.607132	0.187554	3.23711	0.00120747	0.0383296
CGGBP1,-	1614.8	-0.348288	0.107687	-3.23425	0.00121962	0.0386131
SATB2,-	89.6577	-0.975225	0.301535	-3.23421	0.0012198	0.0386131
SLCO4C1,-	78.7554	1.27528	0.394704	3.23099	0.00123362	0.0389678
PLXNA2,-	503.311	-0.666332	0.206284	-3.23016	0.00123719	0.0390223
ZNF383,+	93.865	-0.737405	0.228296	-3.23003	0.00123777	0.0390223
C12orf45,+	115.37	0.579046	0.179303	3.22943	0.00124038	0.0390361
ZMIZ1-AS1,-	29.1594	2.70425	0.837707	3.22815	0.00124591	0.0391643
HDAC5,-	615.082	-0.557232	0.172633	-3.22784	0.00124728	0.0391689
KCNE3,-	770.918	-0.837361	0.25951	-3.2267	0.00125225	0.0392486
IL1RN,+	2851.81	1.41055	0.437263	3.22587	0.00125591	0.0393226
RNASE4,+	437.194	-1.12945	0.350151	-3.22561	0.00125705	0.0393226
PLK4,+	49.3873	1.04898	0.325418	3.22347	0.00126647	0.0395154
TOP1MT,-	471.117	-0.490529	0.152205	-3.22282	0.00126935	0.0395154
ZNF229,-	51.4079	-1.19287	0.370219	-3.22206	0.00127274	0.0395828
KNL1,+	55.5573	1.54627	0.480143	3.22045	0.00127991	0.039729
EPB41L2,-	626.676	0.839839	0.260888	3.21916	0.00128567	0.0398244
IGLL5,+	19.0577	2.94992	0.916427	3.21893	0.00128669	0.0398244
NEIL2,+	464.07	-1.31065	0.407415	-3.217	0.00129537	0.0400371
CENPA,+	21.3215	1.28236	0.398709	3.21629	0.00129859	0.0400772
TSTD1,-	73.1715	0.78322	0.243611	3.21505	0.00130423	0.0401895
ZBTB33,+	678.41	-0.57674	0.179394	-3.21494	0.00130472	0.0401895
ZNF296,-	60.7594	-0.92241	0.287178	-3.21198	0.00131824	0.0405282
TCN2,+	2529.03	-1.0364	0.322805	-3.21061	0.00132454	0.0406832
SHQ1,-	164.916	0.442063	0.137702	3.21029	0.001326	0.0406893
RNF168,-	845.011	-0.452832	0.141082	-3.2097	0.00132871	0.0407337
USP53,+	231.476	0.775988	0.241899	3.2079	0.00133708	0.0409513
TBC1D1,+	1546.84	0.703055	0.219189	3.20752	0.00133883	0.040966
LOC105375218,-	7.22188	-2.23735	0.697639	-3.20703	0.00134111	0.0409905
GLI4,+	49.6745	-0.731274	0.228038	-3.20681	0.00134218	0.0409905
P3H1,-	455.124	0.4599	0.143435	3.20632	0.00134443	0.0410204
KCNMB1,-	125.382	0.988494	0.30843	3.20492	0.00135099	0.0411816
MOAP1,-	437.219	-0.324905	0.101402	-3.20412	0.00135476	0.0412312
CD5L,-	227.932	-1.60216	0.500252	-3.20272	0.00136138	0.0413809
BLOC1S3,+	322.947	-0.457105	0.14276	-3.20191	0.00136521	0.0414581
MIS12,+	249.158	-0.366071	0.114339	-3.20163	0.00136652	0.0414589
S100A12,-	64.558	-2.99377	0.935256	-3.20102	0.00136944	0.0415051
IGBP1,+	822.077	-0.651173	0.203483	-3.20013	0.00137366	0.0415561
WDSUB1,-	269.302	-0.311079	0.0972991	-3.19714	0.00138799	0.04184
AP1G1,-	1099.22	0.417837	0.130702	3.19687	0.00138929	0.04184
ZNF765,+	158.356	-0.35339	0.110544	-3.19683	0.00138947	0.04184
MCM7,-	404.078	0.580887	0.181744	3.19618	0.00139259	0.0418948
ZNF646,+	554.005	-0.398029	0.124546	-3.19583	0.00139431	0.0419073
C1QC,+	31846.9	-0.980989	0.307023	-3.19517	0.00139751	0.0419643
POC1A,-	51.1962	0.74802	0.234158	3.19451	0.00140069	0.0420206
MSH6,+	378.065	0.383304	0.120013	3.19386	0.00140387	0.0420535
XPNPEP2,+	5.95634	3.09431	0.968917	3.19358	0.00140522	0.0420535
TAF6L,+	268.852	-0.42661	0.133588	-3.19348	0.0014057	0.0420535
CKAP2L,-	51.254	1.58649	0.497161	3.19111	0.00141729	0.0422919
PANK1,-	11.3643	1.16886	0.366293	3.19104	0.00141761	0.0422919
ARNTL2,+	125.491	1.40499	0.440426	3.19007	0.00142237	0.0423557
AHDC1,-	78.3722	1.0607	0.332794	3.18727	0.00143624	0.0426897
THEMIS2,+	6370.81	-0.466729	0.146457	-3.1868	0.00143857	0.0427194
TSPAN2,-	24.455	2.56752	0.805901	3.1859	0.00144305	0.0427739
SNCA,-	178.801	1.36971	0.430472	3.18187	0.00146327	0.0432311
MRPL49,+	523.778	-0.361157	0.113526	-3.18127	0.00146632	0.0432311
CEP89,-	121.225	0.523108	0.164435	3.18124	0.00146645	0.0432311
MFSD14C,-	104.192	0.353172	0.111021	3.18113	0.00146703	0.0432311
CCL17,+	90.3226	2.68736	0.845094	3.17996	0.00147296	0.0432624
TROAP,+	30.6029	1.90719	0.600676	3.17507	0.00149798	0.0439172
AKR1C3,+	3173.05	-1.19994	0.378157	-3.17314	0.00150802	0.0441312
ATF4,+	3158.31	-0.668377	0.210672	-3.17259	0.00151084	0.0441735
CEACAM8,-	75.9818	3.37565	1.06415	3.17216	0.00151312	0.0442001
PVT1,+	26.3545	0.826152	0.260517	3.17121	0.00151808	0.0443047
URB1,-	267.865	0.635274	0.200387	3.17024	0.00152315	0.0443641
MOB2,-	244.301	-0.430968	0.135953	-3.16998	0.0015245	0.0443641
ANKS6,-	39.6897	-0.768573	0.24247	-3.16977	0.00152562	0.0443641
KIF20B,+	155.396	0.840642	0.265251	3.16923	0.00152841	0.0444053
BRIP1,-	22.429	1.56479	0.494138	3.16672	0.00154171	0.0447513
RASSF1,-	430.849	-0.471692	0.149075	-3.16413	0.0015555	0.0451108
POLD2,-	305.131	0.474744	0.150129	3.16224	0.00156559	0.0453626
FAM13B,-	723.208	-0.432424	0.136824	-3.16045	0.00157527	0.0455612
PLEKHG3,+	248.074	-1.1147	0.35292	-3.15852	0.00158574	0.045782
MMP7,-	510.963	4.67918	1.48162	3.15816	0.00158768	0.0457968
RPRD2,+	676.053	-0.293807	0.0930617	-3.15712	0.00159337	0.0458002
SPON2,-	39.145	3.18805	1.00986	3.15691	0.00159453	0.0458002
TMEM39B,+	178.53	-0.527691	0.167158	-3.15684	0.0015949	0.0458002
LINC01588,-	15.5601	0.951667	0.301507	3.15637	0.00159745	0.0458325
SLC16A5,+	304.634	-0.464341	0.147171	-3.1551	0.00160441	0.0459913
OXER1,-	10.7944	1.15728	0.367135	3.15219	0.00162052	0.0463704
ACSM5,+	14.5922	1.75961	0.558441	3.15093	0.00162753	0.0464886
TKFC,+	309.363	-0.388995	0.123465	-3.15064	0.00162912	0.0464926
TDG,+	508.565	0.500958	0.159023	3.15022	0.00163148	0.0465188
ALPL,+	65.304	-2.56449	0.814219	-3.14963	0.00163475	0.0465296
GGPS1,+	370.354	-0.459399	0.145897	-3.14878	0.00163954	0.0466249
BORCS7,+	390.332	-0.437219	0.138936	-3.14691	0.00165006	0.0468305
NCAPG2,-	168.541	0.746387	0.237195	3.14672	0.00165113	0.0468305
ORAI3,+	473.26	-0.505136	0.160605	-3.14521	0.00165969	0.0469906
NT5C3A,-	399.696	-0.426201	0.135567	-3.14384	0.00166747	0.0471694
NFE2,-	59.6527	-1.27862	0.406755	-3.14346	0.00166966	0.0471898
ESR1,+	82.8575	0.917707	0.291971	3.14315	0.00167142	0.0471983
SAT2,-	544.252	-0.4294	0.136629	-3.14282	0.00167332	0.0472103
NPAS2,+	16.8726	2.65662	0.845407	3.14241	0.0016756	0.0472336
WDR43,+	633.249	0.381395	0.121407	3.14146	0.00168106	0.0472961
NIBAN1,-	2143.43	0.395407	0.125927	3.13997	0.00168967	0.0474641
PEA15,+	2302.9	0.954074	0.303962	3.13879	0.00169647	0.0475343
CLCN4,+	342.873	-0.906223	0.288719	-3.13877	0.0016966	0.0475343
TPCN2,+	469.783	0.474679	0.151382	3.13563	0.00171488	0.0479705
PNPLA2,+	2748.2	-0.6712	0.214117	-3.13473	0.00172011	0.0479843
STAM,+	460.656	-0.279383	0.0891825	-3.13271	0.00173198	0.048232
TP53I11,-	994.664	0.594167	0.189691	3.13229	0.00173451	0.0482608
LOC100130698,+	9.86549	2.37269	0.757597	3.13187	0.00173698	0.0482877
LILRB4,+	1655.79	1.3616	0.435277	3.12811	0.00175932	0.0487503
KLHDC10,+	376.86	0.404994	0.129501	3.12736	0.00176385	0.0487822
SPIB,+	6.89725	2.16952	0.69386	3.12675	0.00176753	0.0488001
SLAMF1,-	17.7645	2.01087	0.643488	3.12496	0.00177832	0.0490329
NNT,+	972.296	0.55414	0.177334	3.12484	0.001779	0.0490329
SULF2,-	140.398	1.49916	0.479972	3.12343	0.00178759	0.0491855
LRRC61,+	118.769	-0.96792	0.310071	-3.1216	0.00179869	0.049396
SAMHD1,-	12970.8	0.479986	0.15379	3.12106	0.00180202	0.0494136
ZBTB16,+	578.321	1.33431	0.427559	3.12076	0.00180387	0.0494224
FGD3,+	459.22	-0.47778	0.153153	-3.11963	0.00181081	0.0495704
RAB9A,+	544.521	-0.400069	0.128334	-3.1174	0.00182454	0.0498872
TREM1,-	11512.6	-0.673993	0.216214	-3.11725	0.00182548	0.0498872
KIF2C,+	53.5575	1.64782	0.528662	3.11695	0.00182731	0.0498948
NECTIN4,-	25.0041	1.78903	0.574091	3.11628	0.00183149	0.0499667
chr9|84276775|84277195|Kanga1a:TcMar-Tc2:DNA|244|-,.	22.0345	4.5276	0.592268	7.64452	2.09733e-14	1.6894e-10
chr9|84368439|84368927|L1M1:L1:LINE|157|-,.	7.42745	4.91443	0.685103	7.17327	7.32287e-13	2.94929e-09
chr5|150793141|150794684|L1PB1:L1:LINE|77|+,.	10.6158	2.60003	0.368783	7.0503	1.7853e-12	5.22931e-09
chr9|84277349|84277623|MLT1I:ERVL-MaLR:LTR|278|+,.	19.2262	4.52156	0.660005	6.85079	7.34409e-12	1.57751e-08
chr7|75811196|75811500|AluSz:Alu:SINE|99|+,.	151.583	4.04351	0.634125	6.37652	1.81156e-10	2.53776e-07
chr1|121391241|121392229|L1MB4:L1:LINE|252|+,.	68.4944	0.999724	0.159961	6.24979	4.10995e-10	4.90454e-07
chr6|134506223|134506525|Charlie29a:hAT-Charlie:DNA|305|+,.	12.8426	4.83521	0.791213	6.11113	9.89273e-10	1.09912e-06
chr9|84276091|84276394|Charlie5:hAT-Charlie:DNA|178|+,.	5.84593	4.15508	0.683821	6.07627	1.23011e-09	1.27852e-06
chr15|99376548|99382379|L1PA5:L1:LINE|59|-,.	53.7351	3.65002	0.610994	5.97391	2.31635e-09	1.8368e-06
chr6|134505163|134505373|MER58C:hAT-Charlie:DNA|243|-,.	6.95307	4.75557	0.80675	5.89473	3.75303e-09	2.62875e-06
chr17|47312975|47313273|AluSq2:Alu:SINE|111|-,.	10.7697	4.01732	0.683533	5.87728	4.17055e-09	2.79948e-06
chr7|139946050|139946353|AluJo:Alu:SINE|168|+,.	35.2868	-1.59606	0.274243	-5.81989	5.88868e-09	3.57987e-06
chr3|131388017|131388429|HAL1b:L1:LINE|361|+,.	32.5729	1.28393	0.221294	5.80192	6.55607e-09	3.8278e-06
chr10|62095542|62095688|UCON14:DNA?:DNA?|254|+,.	18.3157	1.8136	0.314209	5.77194	7.83626e-09	4.35318e-06
chr6|134505929|134506181|MLT1A0:ERVL-MaLR:LTR|152|-,.	8.83764	4.56532	0.794346	5.74726	9.07015e-09	4.87067e-06
chr12|7095641|7095886|MIRb:MIR:SINE|257|+,.	49.8074	-1.1788	0.206824	-5.69953	1.20136e-08	6.01932e-06
chr15|38040411|38040970|L1MB7:L1:LINE|183|+,.	56.4264	3.17391	0.575413	5.51588	3.47034e-08	1.47124e-05
chr19|18070656|18070949|AluJo:Alu:SINE|143|+,.	49.479	-1.13534	0.206697	-5.49278	3.95657e-08	1.63437e-05
chr16|13908150|13908668|L2a:L2:LINE|310|+,.	6.72164	-5.18897	0.951861	-5.4514	4.99751e-08	1.9879e-05
chr16|13881842|13882358|MamGypLTR3a:Gypsy:LTR|310|+,.	11.3384	-4.8161	0.887939	-5.42391	5.83084e-08	2.26349e-05
chr1|160754169|160754467|AluSq:Alu:SINE|128|+,.	22.5343	3.51404	0.655757	5.35875	8.37985e-08	3.04735e-05
chr2|215944287|215944527|Tigger14a:TcMar-Tigger:DNA|308|+,.	23.8236	2.76513	0.516982	5.3486	8.86362e-08	3.13831e-05
chr7|139945660|139945941|MLT1F2:ERVL-MaLR:LTR|150|-,.	33.1081	-1.66949	0.316789	-5.27003	1.36401e-07	4.51513e-05
chr11|68056226|68056725|MER21A:ERVL:LTR|180|+,.	6.17193	2.19087	0.422976	5.17966	2.22293e-07	6.82123e-05
chr9|72352012|72352331|AluY:Alu:SINE|97|+,.	36.3118	1.45414	0.282658	5.14452	2.68207e-07	7.92809e-05
chr19|3538307|3538752|L1MB5:L1:LINE|294|-,.	79.856	1.38003	0.268398	5.14172	2.72239e-07	7.97412e-05
chr6|46698648|46699867|L1MEf:L1:LINE|288|-,.	77.2225	3.13965	0.623304	5.03711	4.72615e-07	0.000127964
chr19|35450940|35451246|AluSc5:Alu:SINE|95|+,.	11.3468	-2.82186	0.562631	-5.01548	5.29017e-07	0.000142041
chr2|215943559|215943861|AluSc8:Alu:SINE|66|+,.	10.5617	2.98598	0.597195	5.00001	5.73268e-07	0.000151936
chr11|74456040|74456155|AluSx1:Alu:SINE|150|+,.	18.2883	-1.52251	0.306843	-4.96186	6.98218e-07	0.000178544
chr9|16294081|16300587|L1PB1:L1:LINE|102|+,.	6.19497	3.01071	0.609478	4.93982	7.81964e-07	0.000196835
chrX|37812844|37812898|L2a:L2:LINE|204|-,.	354.756	1.10607	0.224676	4.92295	8.52488e-07	0.000212924
chr12|7095120|7095413|AluSc:Alu:SINE|89|-,.	64.7903	-1.02541	0.209159	-4.90255	9.45994e-07	0.000230909
chr7|141928631|141928844|hAT-N1_Mam:hAT-Tip100?:DNA|305|-,.	44.1939	2.40178	0.492542	4.87629	1.08097e-06	0.000256095
chr1|121391077|121391237|AluSp:Alu:SINE|62|+,.	8.74908	1.37687	0.284532	4.83906	1.30453e-06	0.000300227
chr17|59204746|59205047|AluJr:Alu:SINE|166|+,.	12.1536	1.38909	0.288606	4.8131	1.48603e-06	0.000334825
chr7|141936137|141943732|L1MA3:L1:LINE|129|+,.	73.1331	2.18308	0.456005	4.78741	1.68947e-06	0.000361049
chr7|139945265|139945439|MIR3:MIR:SINE|292|-,.	20.8102	-1.53888	0.321463	-4.7871	1.69207e-06	0.000361049
chr16|57364478|57364778|AluSq2:Alu:SINE|100|-,.	11.8557	3.72488	0.782257	4.76171	1.91961e-06	0.000404247
chr15|51405409|51405544|FLAM_C:Alu:SINE|126|-,.	79.6906	-1.72546	0.363365	-4.74857	2.04857e-06	0.000428604
chr15|99374965|99376356|L1MD:L1:LINE|205|-,.	10.7045	3.33849	0.703546	4.74523	2.08273e-06	0.000430164
chr7|141927725|141927845|MIRc:MIR:SINE|342|-,.	25.1892	2.29274	0.484321	4.73392	2.20221e-06	0.000446259
chrX|37810794|37810858|AmnSINE2:tRNA-Deu:SINE|286|+,.	242.95	1.20995	0.256405	4.71892	2.37106e-06	0.000471577
chrX|37811587|37811653|L2b:L2:LINE|277|+,.	255.652	1.16398	0.248621	4.68176	2.84426e-06	0.000539071
chr15|51406526|51406643|FLAM_A:Alu:SINE|222|+,.	193.191	-1.6436	0.351887	-4.67082	3.00001e-06	0.000565266
chr6|134504468|134504773|AluJb:Alu:SINE|180|+,.	9.03731	4.03548	0.865222	4.66409	3.09981e-06	0.000580674
chr10|87799615|87802524|MER4-int:ERV1:LTR|107|+,.	14.5866	2.36959	0.510999	4.63717	3.53208e-06	0.000646611
chr8|86153753|86154073|AluSg7:Alu:SINE|91|-,.	19.6097	2.70967	0.584641	4.63476	3.57346e-06	0.000650491
chr6|73825697|73825997|AluSx4:Alu:SINE|100|+,.	33.3291	1.28242	0.278076	4.61178	3.99244e-06	0.000702932
chr19|10653425|10653568|MIR3:MIR:SINE|356|+,.	22.2622	-1.06626	0.231503	-4.60582	4.1084e-06	0.000711681
chr15|38039765|38040270|MLT1E1A:ERVL-MaLR:LTR|229|-,.	34.8607	2.51229	0.54599	4.60135	4.19764e-06	0.000723252
chr7|139947167|139947568|L1PA10:L1:LINE|85|+,.	35.3838	-1.13294	0.24732	-4.58085	4.63101e-06	0.000785077
chr17|59203212|59203524|AluSx:Alu:SINE|109|-,.	11.2033	1.50094	0.327768	4.57929	4.66555e-06	0.000785077
chr8|120537175|120537430|MER103C:hAT-Charlie:DNA|320|-,.	232.404	-0.716969	0.157003	-4.56658	4.95737e-06	0.000827598
chr5|78359392|78359688|AluSx4:Alu:SINE|71|-,.	17.6164	-1.32303	0.290046	-4.56144	5.08035e-06	0.000843758
chr11|68059498|68060032|L1ME1:L1:LINE|266|-,.	6.21302	1.88352	0.416591	4.52128	6.14682e-06	0.000979838
chr1|247430188|247430569|MLT1B:ERVL-MaLR:LTR|195|-,.	6.3699	2.17967	0.482976	4.513	6.39173e-06	0.00100142
chr16|3242387|3242690|AluSx:Alu:SINE|76|+,.	11.6147	-1.5957	0.354056	-4.50692	6.57755e-06	0.00102228
chr6|136220340|136221293|L1PA8A:L1:LINE|144|-,.	12.5168	-2.80335	0.623375	-4.49705	6.89038e-06	0.00105217
chr17|59204111|59204419|AluJb:Alu:SINE|136|+,.	12.6741	1.4538	0.324295	4.48296	7.36152e-06	0.00110067
chr3|94058357|94058703|HAL1:L1:LINE|259|-,.	21.4557	-0.948026	0.211653	-4.47915	7.49395e-06	0.00110253
chr12|7495647|7496492|L1PA8:L1:LINE|64|+,.	1155.75	-1.10722	0.248218	-4.46068	8.16993e-06	0.00114026
chr17|59201689|59201989|AluSq2:Alu:SINE|110|+,.	9.14741	1.62361	0.363994	4.46055	8.17508e-06	0.00114026
chr19|18071090|18071332|AluSx1:Alu:SINE|95|+,.	30.2808	-0.968045	0.217979	-4.44099	8.95456e-06	0.00123438
chr15|51404893|51405028|MIR3:MIR:SINE|316|+,.	195.565	-1.82604	0.411346	-4.43918	9.03041e-06	0.00123438
chr7|139946717|139946908|MIRb:MIR:SINE|254|-,.	29.0779	-1.48981	0.335624	-4.43891	9.04137e-06	0.00123438
chr10|87802656|87803344|MER4-int:ERV1:LTR|107|+,.	12.4984	2.53546	0.572323	4.43012	9.41798e-06	0.00126766
chr1|25817213|25817514|AluSx:Alu:SINE|106|-,.	238.887	0.689387	0.156031	4.41827	9.9492e-06	0.00130726
chr1|144888943|144889254|AluSx1:Alu:SINE|154|-,.	15.4412	1.22292	0.276831	4.41759	9.98094e-06	0.00130726
chr19|42580488|42580810|MER65-int:ERV1:LTR|189|-,.	12.23	3.65392	0.828252	4.4116	1.02608e-05	0.00133847
chr17|47311816|47311974|MIR3:MIR:SINE|382|+,.	7.37648	3.72494	0.844864	4.40893	1.03884e-05	0.00133886
chr1|93582523|93582592|L2:L2:LINE|273|+,.	8.54115	-1.72624	0.391852	-4.40535	1.05614e-05	0.0013456
chrX|37811068|37811312|MIRc:MIR:SINE|294|-,.	1248.59	1.14972	0.26104	4.4044	1.06078e-05	0.0013456
chr7|141927895|141928088|MIRb:MIR:SINE|395|-,.	41.5523	2.07936	0.472604	4.39979	1.08357e-05	0.00136912
chr4|69723014|69726028|L1PA5:L1:LINE|51|+,.	73.5997	-1.50616	0.343625	-4.38314	1.16978e-05	0.00145523
chr6|13360882|13361084|MIR:MIR:SINE|284|+,.	7.0032	1.89281	0.435588	4.34542	1.39008e-05	0.00167747
chr15|51405788|51405990|MER58A:hAT-Charlie:DNA|237|+,.	296.424	-1.69067	0.390268	-4.33207	1.47712e-05	0.00175619
chr1|22661470|22661511|L2b:L2:LINE|171|+,.	930.812	-1.26763	0.293521	-4.31872	1.5694e-05	0.0018347
chr5|36609938|36610210|MIR:MIR:SINE|256|-,.	7.12095	1.97718	0.458811	4.30936	1.63726e-05	0.00190442
chr3|131384109|131384236|L2:L2:LINE|276|-,.	17.9046	0.979393	0.228401	4.28803	1.80262e-05	0.00205295
chr6|106569243|106569522|AluJb:Alu:SINE|125|-,.	72.8867	0.511737	0.120143	4.25941	2.04968e-05	0.00225837
chr1|161677940|161678037|L1ME4a:L1:LINE|186|+,.	10.4364	1.96513	0.46141	4.25897	2.0537e-05	0.00225837
chr16|57364806|57365101|AluSz:Alu:SINE|122|-,.	11.8057	3.483	0.822733	4.23345	2.30133e-05	0.00248821
chr8|86153348|86153657|AluJb:Alu:SINE|149|-,.	16.513	2.78753	0.659652	4.22576	2.38131e-05	0.00254903
chr16|55583677|55583982|AluSx1:Alu:SINE|108|-,.	73.6225	0.763463	0.180942	4.21938	2.44977e-05	0.00258714
chr7|141927300|141927466|L2a:L2:LINE|337|-,.	7.07741	2.09029	0.495481	4.21871	2.45706e-05	0.00258714
chr12|101745751|101746060|AluSx:Alu:SINE|126|+,.	58.8204	0.882144	0.209358	4.21357	2.5137e-05	0.00262485
chr12|7094756|7094875|FLAM_A:Alu:SINE|227|-,.	18.0472	-1.36147	0.32364	-4.20674	2.59085e-05	0.00269282
chr19|3545001|3545606|L2b:L2:LINE|266|+,.	75.0358	1.05654	0.252551	4.18347	2.87088e-05	0.00295526
chr11|74455410|74455491|MADE2:TcMar-Mariner:DNA|253|+,.	25.5774	-1.21441	0.290428	-4.18146	2.89645e-05	0.00297171
chr2|102397764|102398004|MIR:MIR:SINE|280|+,.	9.68716	-2.72116	0.651573	-4.17629	2.96298e-05	0.00300212
chr16|57365617|57365740|AluJo:Alu:SINE|89|-,.	8.01336	3.43166	0.824615	4.16153	3.16124e-05	0.00317305
chr19|10652538|10652841|AluSx1:Alu:SINE|92|-,.	24.2937	-0.967021	0.233165	-4.14737	3.36314e-05	0.00329363
chr16|55770881|55772197|L2a:L2:LINE|283|+,.	111.668	-1.93446	0.467738	-4.13577	3.53765e-05	0.00340731
chr21|7817239|7817369|Charlie4z:hAT-Charlie:DNA|331|+,.	5.88471	-1.87217	0.452938	-4.1334	3.57439e-05	0.00340731
chr21|34447252|34447382|Charlie4z:hAT-Charlie:DNA|331|+,.	5.88471	-1.87217	0.452938	-4.1334	3.57439e-05	0.00340731
chr2|182777287|182777505|MER58C:hAT-Charlie:DNA|234|-,.	56.2721	0.744766	0.180528	4.12548	3.69964e-05	0.00349567
chr17|66808701|66809008|AluSq:Alu:SINE|104|-,.	5.76946	1.63416	0.39625	4.12407	3.72241e-05	0.0035069
chr4|153688874|153693253|HERVK9-int:ERVK:LTR|58|-,.	130.746	1.40199	0.340795	4.11389	3.89054e-05	0.00364399
chr1|203218847|203219133|Charlie23a:hAT-Charlie:DNA|306|+,.	6.24456	4.59821	1.12007	4.1053	4.03789e-05	0.00376014
chr1|192577971|192578078|MIR3:MIR:SINE|346|+,.	14.6249	1.80554	0.440547	4.09839	4.16033e-05	0.00386299
chr19|18070954|18071090|AluSx:Alu:SINE|103|+,.	20.5703	-1.11498	0.272678	-4.089	4.33236e-05	0.00397688
chr17|63498303|63498489|L1ME4a:L1:LINE|232|-,.	9.41799	1.23	0.301329	4.08191	4.46678e-05	0.00405408
chr5|150795706|150795930|MIRc:MIR:SINE|234|+,.	113.585	2.04077	0.501471	4.06958	4.70982e-05	0.00422703
chr9|122393886|122394064|L2a:L2:LINE|219|-,.	6.04313	1.64975	0.406348	4.05994	4.90848e-05	0.00432107
chr6|15558816|15560025|HSMAR1:TcMar-Mariner:DNA|118|+,.	11.9773	2.79745	0.690015	4.05419	5.03086e-05	0.00438941
chr6|46702534|46702751|MIRb:MIR:SINE|257|-,.	25.0008	2.62071	0.646698	4.05245	5.06842e-05	0.00438991
chr6|27138223|27138815|LTR48B:ERV1:LTR|246|-,.	143.74	-0.99906	0.247012	-4.04458	5.24175e-05	0.0044775
chr5|36615150|36615312|MIR3:MIR:SINE|247|+,.	6.79517	1.82743	0.452005	4.04293	5.27865e-05	0.0044775
chr16|3242080|3242382|AluSq2:Alu:SINE|99|+,.	12.0293	-1.421	0.351486	-4.04284	5.28073e-05	0.0044775
chr1|121390758|121391070|AluSx1:Alu:SINE|160|+,.	10.757	1.35189	0.335268	4.03226	5.52436e-05	0.00464739
chr10|72234868|72235167|AluSz:Alu:SINE|141|+,.	25.2787	-1.02653	0.255286	-4.0211	5.7926e-05	0.00481025
chr15|38026073|38027651|THE1A-int:ERVL-MaLR:LTR|87|+,.	22.2575	2.55254	0.637521	4.00386	6.23184e-05	0.0051103
chr7|2533491|2535341|SVA_E:SVA:Retroposon|32|-,.	93.4681	-2.11757	0.529026	-4.00276	6.26071e-05	0.0051198
chr19|3539969|3540085|AluJo:Alu:SINE|129|+,.	7.9802	1.29836	0.325348	3.99069	6.58815e-05	0.00531443
chr7|24699119|24699270|Tigger19b:TcMar-Tigger:DNA|246|-,.	12.3399	2.48228	0.625576	3.96799	7.24823e-05	0.00570997
chr11|65126137|65126433|AluSx1:Alu:SINE|118|-,.	77.5608	-0.503561	0.126962	-3.96623	7.30188e-05	0.00573821
chr9|72353393|72353650|AluSq2:Alu:SINE|89|+,.	23.0097	1.25384	0.316654	3.95965	7.50588e-05	0.00585512
chr17|42857726|42858114|L1ME4b:L1:LINE|228|+,.	467.477	-2.24841	0.568202	-3.95706	7.58771e-05	0.00585512
chr3|152935480|152935780|AluSx1:Alu:SINE|93|-,.	6.97783	-2.33659	0.592258	-3.94522	7.97252e-05	0.00610153
chr11|128917773|128918068|AluY:Alu:SINE|78|+,.	8.26044	2.34832	0.59546	3.9437	8.02337e-05	0.00611575
chr9|112998476|112998819|Tigger7:TcMar-Tigger:DNA|226|+,.	5.81205	-2.37689	0.604669	-3.9309	8.46289e-05	0.00638582
chr10|4988318|4988548|L2:L2:LINE|313|-,.	16.1678	-2.40048	0.610969	-3.92897	8.53105e-05	0.00642221
chr4|153693918|153694427|MER9a3:ERVK:LTR|67|-,.	18.1943	1.34939	0.343936	3.92338	8.7316e-05	0.00654261
chr4|119296984|119297428|LTR82A:ERVL:LTR|290|-,.	131.515	-0.497516	0.126996	-3.91756	8.94483e-05	0.0066717
chr5|150795931|150796049|MamTip2:hAT-Tip100:DNA|291|-,.	66.9204	1.9782	0.505363	3.91441	9.06265e-05	0.00672622
chrX|103630615|103630841|L1ME4a:L1:LINE|252|+,.	34.8515	-0.743982	0.190091	-3.91382	9.08457e-05	0.00672622
chr6|6699125|6699408|AluJb:Alu:SINE|162|-,.	5.50309	1.77107	0.452568	3.91336	9.1019e-05	0.00672622
chr19|3539542|3539854|MLT1C:ERVL-MaLR:LTR|243|-,.	37.8803	1.10638	0.282894	3.91094	9.1937e-05	0.00676304
chr15|89196302|89196472|MIR3:MIR:SINE|273|+,.	71.1618	0.831368	0.213798	3.88856	0.000100839	0.00725984
chr4|119297891|119297988|L2a:L2:LINE|155|+,.	32.2301	-0.749827	0.192841	-3.88831	0.000100944	0.00725984
chr1|161678231|161678566|Tigger3a:TcMar-Tigger:DNA|143|+,.	17.5911	1.62222	0.417515	3.88542	0.000102153	0.00733043
chr4|163527745|163528004|Charlie5:hAT-Charlie:DNA|216|+,.	70.0401	-0.819623	0.211303	-3.8789	0.000104931	0.00743051
chr15|89198595|89198679|MIR3:MIR:SINE|250|+,.	35.6455	0.78037	0.201617	3.87055	0.00010859	0.00762259
chrX|154171643|154172497|L1MB5:L1:LINE|243|+,.	8.232	-3.71265	0.960437	-3.86558	0.000110825	0.00772898
chr2|112014938|112016212|L1ME1:L1:LINE|198|-,.	11.6883	1.84293	0.477743	3.85758	0.000114513	0.00795178
chr16|14650040|14650334|AluSz:Alu:SINE|126|+,.	86.6672	-0.829371	0.215224	-3.85353	0.000116429	0.00801569
chr15|38031303|38031830|MLT1F:ERVL-MaLR:LTR|215|+,.	7.48795	3.30198	0.858814	3.84482	0.000120643	0.00827045
chr15|99373929|99374680|L1MD:L1:LINE|205|-,.	6.8665	2.89164	0.752775	3.84131	0.00012238	0.00833633
chr6|46702806|46702966|MIRb:MIR:SINE|288|+,.	18.3669	2.70473	0.70538	3.83444	0.000125853	0.00851889
chr11|10884067|10885132|MER11A:ERVK:LTR|103|-,.	122.666	-1.3091	0.341479	-3.83361	0.000126277	0.00852963
chr12|50930582|50930881|AluSp:Alu:SINE|110|-,.	185.687	-1.1304	0.296127	-3.81727	0.000134936	0.00894573
chr21|7818612|7819052|MLT1J:ERVL-MaLR:LTR|251|-,.	12.0087	-1.91881	0.502835	-3.81597	0.000135648	0.00895609
chr12|101746068|101746277|MER58C:hAT-Charlie:DNA|239|+,.	69.5811	0.733033	0.192164	3.81462	0.00013639	0.00898671
chr16|3242936|3243094|L2c:L2:LINE|322|+,.	17.1596	-1.22241	0.320931	-3.80896	0.000139553	0.00915251
chr19|42581098|42581609|MER65-int:ERV1:LTR|179|-,.	7.74402	3.33146	0.876046	3.80284	0.000143048	0.00931111
chr20|1475043|1475159|MER20:hAT-Charlie:DNA|177|-,.	37.0268	-0.817688	0.215107	-3.80131	0.000143931	0.00934361
chr4|153696875|153698752|MER34B-int:ERV1:LTR|212|+,.	89.3755	1.45617	0.384256	3.78957	0.000150907	0.00965175
chr2|74215610|74215908|AluSz:Alu:SINE|114|-,.	17.2773	1.01616	0.268348	3.78671	0.000152657	0.00971033
chr9|72363439|72363603|MIR3:MIR:SINE|237|+,.	102.807	0.964816	0.255608	3.77459	0.000160271	0.0100659
chr9|126506209|126506357|MIRb:MIR:SINE|345|-,.	12.708	-1.62629	0.431333	-3.77039	0.000162994	0.010158
chr15|75211336|75211495|MIRb:MIR:SINE|179|+,.	25.283	-0.861447	0.228755	-3.7658	0.000166017	0.0102669
chr6|42936115|42936213|L2c:L2:LINE|333|+,.	20.2726	-0.968453	0.257763	-3.75715	0.000171857	0.0105471
chr17|16441566|16441818|AluJb:Alu:SINE|155|-,.	596.056	-0.753852	0.200787	-3.75448	0.000173699	0.010633
chr18|45843892|45844550|L1MA3:L1:LINE|142|+,.	8.82617	2.28789	0.610008	3.7506	0.000176413	0.0107652
chr11|73975779|73976079|AluJb:Alu:SINE|130|+,.	5.56629	-2.07172	0.552449	-3.75007	0.000176785	0.0107675
chr1|160485351|160485926|L2a:L2:LINE|322|-,.	10.0246	2.14435	0.571891	3.74958	0.000177131	0.0107683
chr3|187077510|187077721|MIRb:MIR:SINE|251|+,.	12.1466	1.53758	0.410367	3.74684	0.000179077	0.010866
chr20|22973708|22974270|LTR26:ERV1:LTR|132|+,.	5.65952	-4.52609	1.20948	-3.74219	0.000182426	0.0110484
chr15|89200250|89200502|SVA_F:SVA:Retroposon|156|-,.	129.44	0.850712	0.227829	3.734	0.000188463	0.0112877
chr12|98549221|98549461|AluSz:Alu:SINE|108|-,.	38.2988	0.68356	0.183111	3.73305	0.000189179	0.0112877
chr15|38003252|38004953|L1M1:L1:LINE|148|-,.	12.789	1.39858	0.375365	3.72593	0.000194596	0.0115044
chr17|16360225|16360515|AluSg:Alu:SINE|114|-,.	6.62062	-3.42517	0.920827	-3.71967	0.000199483	0.0117073
chr19|3181247|3181563|AluJb:Alu:SINE|111|+,.	9.1986	-1.41855	0.381464	-3.7187	0.000200248	0.0117241
chr4|153694536|153696580|L1MA3:L1:LINE|98|-,.	73.9931	1.46777	0.395181	3.71416	0.000203879	0.0117985
chr5|87001933|87002337|ERV3-16A3_I-int:ERVL:LTR|258|-,.	7.6173	2.07459	0.558579	3.71405	0.000203966	0.0117985
chr19|53793583|53793884|AluSg4:Alu:SINE|80|-,.	5.51468	-1.59498	0.431002	-3.70064	0.000215058	0.012289
chr4|15686498|15689141|Charlie9:hAT-Charlie:DNA|130|+,.	74.189	-0.549686	0.148566	-3.69994	0.000215647	0.012289
chr6|3152744|3153061|AluJr:Alu:SINE|161|+,.	30.5841	-0.716532	0.194125	-3.69109	0.000223297	0.012608
chr15|38000000|38003222|L1M1:L1:LINE|151|-,.	16.77	1.26718	0.343547	3.68852	0.000225563	0.0126835
chr11|102323774|102323940|MER104:TcMar-Tc2:DNA|273|-,.	11.2252	1.66924	0.453069	3.68429	0.000229343	0.0127845
chr13|112189136|112189519|MLT1L:ERVL-MaLR:LTR|363|+,.	11.9865	-1.73523	0.47306	-3.66811	0.000244351	0.0134811
chr11|102520549|102520704|L2c:L2:LINE|281|-,.	43.7172	4.45148	1.21392	3.66704	0.000245379	0.0134934
chr6|41273562|41274036|LTR33:ERVL:LTR|275|-,.	690.545	-0.859764	0.234684	-3.6635	0.000248797	0.0136099
chr4|153686341|153687419|L1MEd:L1:LINE|229|+,.	35.901	1.48042	0.40422	3.6624	0.000249861	0.013645
chr19|53877312|53878272|LTR13A:ERVK:LTR|56|-,.	37.8293	-1.76779	0.484027	-3.65226	0.000259939	0.0140117
chr5|151269543|151269954|MER84:ERV1:LTR|123|+,.	221.651	0.798089	0.218615	3.65067	0.000261557	0.0140691
chr17|81029289|81029593|AluSg:Alu:SINE|109|-,.	30.2517	0.562761	0.154314	3.64685	0.000265471	0.0141614
chr21|43806134|43806432|L1MB8:L1:LINE|294|-,.	16.4824	-1.7353	0.475977	-3.64576	0.000266605	0.0141984
chr9|112472125|112472435|LTR54B:ERV1:LTR|161|+,.	49.384	-0.774764	0.212553	-3.64504	0.000267353	0.0142147
chr16|31332425|31332913|L1ME4b:L1:LINE|259|-,.	381.761	1.02663	0.281761	3.6436	0.000268852	0.0142474
chr6|13276489|13276803|AluSx1:Alu:SINE|67|+,.	14.2451	-1.25728	0.346293	-3.63068	0.000282672	0.0148576
chr16|66511450|66511672|MIRb:MIR:SINE|301|+,.	67.583	-0.615564	0.170067	-3.61955	0.000295117	0.0152873
chr19|38327903|38328211|L2b:L2:LINE|227|-,.	44.0323	0.529706	0.146859	3.60691	0.000309867	0.0158475
chr15|58591577|58592623|L1MC5:L1:LINE|205|-,.	17.0295	0.817194	0.226949	3.60078	0.000317259	0.0161742
chr22|17727788|17727966|MER20:hAT-Charlie:DNA|163|-,.	39.1555	-0.684362	0.190841	-3.58604	0.000335739	0.0168497
chr9|112471252|112471587|MLT1B:ERVL-MaLR:LTR|189|+,.	109.033	-0.578571	0.161796	-3.57593	0.00034899	0.017291
chr17|59202829|59203046|AluJr:Alu:SINE|180|+,.	8.9574	1.27271	0.355928	3.57575	0.000349222	0.017291
chr5|10279915|10280238|AluSx:Alu:SINE|143|-,.	6.40636	1.88598	0.527572	3.57483	0.000350456	0.0173185
chr15|75209000|75209395|L2:L2:LINE|376|+,.	13.3518	-0.992682	0.278231	-3.56783	0.000359952	0.0176793
chr14|22611474|22611629|MIR3:MIR:SINE|236|-,.	21.3863	-0.992051	0.278201	-3.56595	0.000362542	0.0177652
chr8|120536363|120536519|L3b:CR1:LINE|347|+,.	113.265	-0.700096	0.196367	-3.56524	0.000363529	0.0177738
chr1|150308549|150308847|AluSz:Alu:SINE|104|+,.	17.964	-1.08371	0.304382	-3.56037	0.00037033	0.017997
chr5|36686826|36686948|MIR3:MIR:SINE|229|+,.	68.5973	0.818059	0.229854	3.55904	0.000372207	0.0180338
chr2|227686341|227686618|AluJr:Alu:SINE|170|-,.	91.3434	-1.76001	0.494799	-3.55703	0.000375078	0.0180643
chr19|18576430|18576629|AluJo:Alu:SINE|161|-,.	11.1018	-1.19535	0.336241	-3.55504	0.000377915	0.0181502
chr6|13359666|13359961|AluSg:Alu:SINE|85|+,.	8.6371	1.42655	0.401729	3.55103	0.000383729	0.0183167
chr19|12629893|12630173|AluJr:Alu:SINE|186|+,.	12.9845	-0.959448	0.270296	-3.54962	0.000385783	0.0183484
chr4|153700305|153701127|L1MEd:L1:LINE|232|+,.	46.6163	1.51479	0.427116	3.54656	0.000390301	0.0184391
chr19|3782431|3782631|L2c:L2:LINE|315|-,.	5.40942	2.81334	0.7938	3.54415	0.000393885	0.0185409
chr9|41232953|41234112|Tigger1:TcMar-Tigger:DNA|153|-,.	45.4128	-1.20203	0.339178	-3.54395	0.000394182	0.0185409
chr19|7533216|7533311|L2a:L2:LINE|274|-,.	5.92905	-1.83883	0.519886	-3.53698	0.000404726	0.0188716
chr2|182780970|182783173|L1PA7:L1:LINE|69|-,.	7.64934	1.23576	0.349632	3.53446	0.000408615	0.0190254
chr18|12330347|12330476|L1MC5:L1:LINE|298|+,.	20.9177	-0.892558	0.252774	-3.53104	0.000413923	0.0191893
chr4|119297454|119297756|AluSz:Alu:SINE|126|-,.	118.362	-0.467354	0.132724	-3.52125	0.000429524	0.019714
chr20|1474574|1474873|AluSq2:Alu:SINE|90|-,.	93.2496	-0.805772	0.229144	-3.51645	0.000437362	0.0199291
chr9|98123058|98123186|MIR3:MIR:SINE|230|-,.	31.9349	-0.902184	0.256641	-3.51536	0.000439165	0.0199575
chrX|63426868|63428052|LTR46-int:ERV1:LTR|285|-,.	93.5532	-0.612693	0.174896	-3.50319	0.000459728	0.0207457
chr16|19502374|19502658|AluJr:Alu:SINE|178|-,.	132.271	-0.690029	0.197149	-3.50004	0.000465183	0.0209332
chr1|184793749|184793862|L2c:L2:LINE|315|+,.	36.1726	0.630825	0.180291	3.49893	0.000467125	0.0209637
chr12|113395830|113396125|AluSq2:Alu:SINE|122|+,.	6.01579	1.64553	0.470486	3.4975	0.000469637	0.0210421
chr11|68058188|68058895|L1ME1:L1:LINE|263|-,.	8.4955	1.7416	0.49805	3.49684	0.000470811	0.0210421
chr20|25448139|25448767|L1M5:L1:LINE|211|-,.	5.8109	1.69518	0.484789	3.49673	0.000470996	0.0210421
chr3|36412918|36415762|L1P1:L1:LINE|71|-,.	6.41926	-2.21998	0.635255	-3.49463	0.000474712	0.021126
chr2|227685579|227685712|FLAM_C:Alu:SINE|218|-,.	30.4002	-1.54114	0.441963	-3.48704	0.000488407	0.0216384
chr20|1532830|1533126|AluSz6:Alu:SINE|132|+,.	10.2107	-1.30705	0.374862	-3.48676	0.000488913	0.0216384
chr10|5200613|5202939|L1PB2:L1:LINE|166|-,.	39.2985	-1.43348	0.411627	-3.48247	0.000496816	0.021898
chr1|161597053|161597707|MER34B-int:ERV1:LTR|243|+,.	32.4051	1.96055	0.563985	3.47625	0.000508486	0.0222601
chr12|7471615|7477767|L1PA8:L1:LINE|113|+,.	1629.25	-0.7136	0.205331	-3.47537	0.000510146	0.0223024
chr12|113396631|113396938|AluJr:Alu:SINE|176|-,.	5.96572	2.05465	0.59264	3.46695	0.000526402	0.0227826
chr6|30493513|30493719|MSTC:ERVL-MaLR:LTR|107|+,.	1337.62	-0.562515	0.162456	-3.46257	0.000535048	0.0229551
chr17|7142992|7143113|LTR8:ERV1:LTR|177|+,.	5.51277	-1.81602	0.524987	-3.45917	0.000541841	0.023154
chr2|20154619|20155190|L2a:L2:LINE|305|-,.	15.8635	-1.39929	0.404745	-3.4572	0.000545814	0.0232929
chr3|36387301|36388174|L1MB3:L1:LINE|176|-,.	72.5656	-1.08228	0.31322	-3.45533	0.000549617	0.0233743
chr7|116952980|116953196|MIR:MIR:SINE|329|+,.	12.258	-1.48458	0.430094	-3.45175	0.000556973	0.0236153
chr5|132423300|132423746|L2a:L2:LINE|246|-,.	8.27831	-1.79504	0.520044	-3.45172	0.000557034	0.0236153
chr3|187076438|187076681|L2c:L2:LINE|332|-,.	18.9209	1.37635	0.398801	3.45121	0.000558076	0.0236284
chr11|8001069|8001833|L1ME4b:L1:LINE|260|+,.	10.4345	-1.27171	0.368741	-3.44878	0.000563125	0.0237175
chr19|3541813|3542107|AluSx1:Alu:SINE|92|-,.	11.8089	1.24055	0.359887	3.44706	0.000566719	0.0237756
chr14|105064368|105064633|AluSz:Alu:SINE|79|-,.	11.0913	1.60669	0.466796	3.44195	0.000577547	0.0240825
chr10|102455452|102455576|AluJo:Alu:SINE|145|-,.	8.65235	-1.76927	0.514147	-3.44117	0.000579215	0.024084
chrX|118686398|118686673|AluSg:Alu:SINE|98|+,.	10.8606	-0.971342	0.282295	-3.44088	0.000579827	0.024084
chr6|30493706|30494073|MST-int:ERVL-MaLR:LTR|218|+,.	2914.06	-0.591352	0.171883	-3.44043	0.000580797	0.024084
chr1|22657367|22657764|L1MB5:L1:LINE|172|+,.	16.8385	1.82002	0.531369	3.42516	0.000614448	0.0251557
chr1|62206563|62206907|L1MEd:L1:LINE|256|+,.	7.74623	-2.51909	0.735787	-3.42366	0.000617831	0.0252409
chrX|24077071|24077365|AluSx:Alu:SINE|85|-,.	242.738	-0.551603	0.161146	-3.423	0.000619339	0.0252409
chr9|63818917|63819225|AluSq:Alu:SINE|107|+,.	12.3839	-1.34597	0.393279	-3.42243	0.000620647	0.0252409
chr19|1458450|1458713|AluJo:Alu:SINE|141|+,.	10.5196	-1.2559	0.367071	-3.42141	0.000622979	0.0252801
chr11|68054666|68055110|L1ME1:L1:LINE|290|-,.	6.47032	1.43486	0.419518	3.42025	0.000625628	0.025292
chr14|75445623|75446842|L1MB8:L1:LINE|148|+,.	62.5924	-1.04865	0.306667	-3.4195	0.000627372	0.025299
chr4|153693249|153693918|HERVK9-int:ERVK:LTR|81|-,.	20.3057	1.46818	0.429445	3.41879	0.000629013	0.0253076
chr19|54669103|54670017|L1M2:L1:LINE|208|-,.	16.9642	1.8761	0.548971	3.41748	0.000632035	0.025376
chr3|196320979|196321283|AluSx:Alu:SINE|133|-,.	9.22379	2.04365	0.598449	3.41491	0.000638029	0.025537
chr12|50931748|50931864|AluJo:Alu:SINE|172|-,.	53.9907	-1.0878	0.31895	-3.41057	0.000648263	0.0257539
chr18|45843596|45843892|AluSz:Alu:SINE|115|+,.	5.56246	1.93134	0.56632	3.41033	0.00064884	0.0257539
chr16|72116329|72117732|L1M3:L1:LINE|172|-,.	10.952	1.2163	0.356661	3.41025	0.000649042	0.0257539
chr5|151270126|151271608|L1MC4a:L1:LINE|228|+,.	547.347	0.665959	0.19569	3.40313	0.000666194	0.0263449
chr1|93365910|93366383|L1MB3:L1:LINE|155|-,.	19.029	-0.831208	0.244264	-3.4029	0.000666739	0.0263449
chr17|16375514|16375829|AluSx3:Alu:SINE|114|+,.	14.7899	-1.6502	0.485195	-3.40111	0.000671127	0.0264115
chr2|101029882|101031026|L1ME2:L1:LINE|233|+,.	11.5548	1.56855	0.461642	3.39775	0.000679413	0.026631
chr8|54207833|54208122|AluSc:Alu:SINE|107|-,.	33.7877	-1.12692	0.332012	-3.3942	0.000688293	0.0268587
chr3|36385489|36386982|L1ME3A:L1:LINE|226|-,.	91.0216	-1.07228	0.316069	-3.39255	0.000692445	0.0269452
chr7|17020731|17021032|AluSx:Alu:SINE|143|+,.	16.2139	-1.68914	0.49858	-3.3879	0.000704301	0.0272565
chr10|72234312|72234437|AluJr:Alu:SINE|104|-,.	9.37322	-1.02344	0.302129	-3.38742	0.000705522	0.0272565
chr3|196323105|196323401|AluJr4:Alu:SINE|155|+,.	50.5581	2.10226	0.620671	3.38707	0.000706424	0.0272586
chr16|31382213|31382409|AluSx3:Alu:SINE|93|-,.	139.666	0.756184	0.22348	3.38368	0.000715213	0.027499
chr10|5783253|5784958|L1PBa:L1:LINE|108|-,.	5.79223	1.31862	0.390825	3.37394	0.000740997	0.0281876
chr12|7502484|7502566|L3:CR1:LINE|295|+,.	180.058	-0.913523	0.270942	-3.37166	0.00074716	0.0282885
chr19|3540259|3540554|AluSc5:Alu:SINE|78|-,.	13.2606	1.24164	0.369249	3.36261	0.000772092	0.0289265
chr9|63819296|63820455|Tigger1:TcMar-Tigger:DNA|160|+,.	83.9421	-1.04113	0.309831	-3.3603	0.000778568	0.0290677
chr4|4236143|4236274|FLAM_A:Alu:SINE|137|+,.	22.6347	-0.942719	0.280612	-3.35951	0.000780797	0.0290836
chr1|22661514|22661618|L2c:L2:LINE|196|+,.	296.052	-1.10494	0.329205	-3.35638	0.000789689	0.0292457
chr21|34448815|34449064|MLT1J:ERVL-MaLR:LTR|267|-,.	11.3902	-1.62242	0.48403	-3.3519	0.000802597	0.0295874
chr2|227685163|227685564|MSTA:ERVL-MaLR:LTR|142|-,.	86.6075	-1.80896	0.540485	-3.34692	0.000817152	0.0298849
chr2|113133292|113133561|Charlie18a:hAT-Charlie:DNA|231|+,.	451.616	1.50308	0.449824	3.34149	0.000833308	0.030338
chr14|93182110|93182407|Charlie15b:hAT-Charlie:DNA|214|-,.	25.071	-0.777886	0.233025	-3.33822	0.000843184	0.0306284
chr11|74455498|74455634|MIR3:MIR:SINE|284|-,.	52.2886	-0.935378	0.280477	-3.33496	0.000853131	0.0308172
chr6|108683488|108683702|AluSp:Alu:SINE|75|+,.	58.7721	0.664445	0.199285	3.33415	0.000855612	0.030833
chr4|147635722|147637645|L1MA9:L1:LINE|167|+,.	146.901	0.403829	0.121129	3.33387	0.000856471	0.030833
chr17|43138638|43139059|LTR33B:ERVL:LTR|314|+,.	11.9499	-1.16444	0.349958	-3.32738	0.000876678	0.0313851
chr18|23531002|23531288|AluSx4:Alu:SINE|87|-,.	7.82876	1.34392	0.403984	3.32668	0.000878887	0.0314292
chr15|89200800|89201095|AluSq:Alu:SINE|78|+,.	179.65	0.638403	0.191984	3.32529	0.000883251	0.0315346
chr12|68845970|68846252|AluSx3:Alu:SINE|92|-,.	8.4053	1.20567	0.362593	3.32512	0.000883792	0.0315346
chr1|34981309|34981736|L1ME4a:L1:LINE|248|+,.	104.098	-0.473367	0.142406	-3.32408	0.000887103	0.0315417
chr6|32559438|32559713|Tigger4:TcMar-Tigger:DNA|298|+,.	24.726	-2.43829	0.733578	-3.32383	0.000887907	0.0315417
chr4|153699697|153699889|L1MEd:L1:LINE|232|+,.	11.1309	1.61302	0.48591	3.31958	0.000901521	0.0319105
chr9|72352786|72352950|MIR:MIR:SINE|225|-,.	18.0466	1.05668	0.318637	3.31624	0.000912383	0.0321278
chr1|22656194|22656390|L1MB5:L1:LINE|168|+,.	8.08379	1.33961	0.405439	3.30409	0.000952843	0.033201
chr1|116390243|116390292|L3:CR1:LINE|178|+,.	126.583	0.70738	0.214116	3.30372	0.000954115	0.033201
chr15|38064014|38064403|MLT1B:ERVL-MaLR:LTR|183|+,.	9.48121	1.82679	0.553191	3.30228	0.00095902	0.033274
chr12|121642124|121642393|AluJo:Alu:SINE|186|+,.	42.0606	-0.754577	0.228711	-3.29926	0.000969404	0.0335197
chr16|14007045|14008084|L1MB7:L1:LINE|167|-,.	95.7583	-1.17318	0.355717	-3.29806	0.00097356	0.0335292
chr17|28742312|28742575|AluY:Alu:SINE|53|+,.	6.50829	-1.22907	0.372704	-3.2977	0.000974802	0.0335292
chr10|100291357|100291454|MIR1_Amn:MIR:SINE|258|+,.	8.1052	-1.25607	0.381397	-3.29333	0.000990091	0.0340093
chr8|120537596|120537680|L2:L2:LINE|345|-,.	69.1657	-0.637973	0.193756	-3.29265	0.000992466	0.0340242
chr8|47977491|47977758|AluJb:Alu:SINE|195|-,.	33.0645	0.580546	0.176764	3.2843	0.00102235	0.0347838
chr6|6185423|6191251|L1PA3:L1:LINE|27|-,.	26.2524	1.89716	0.577869	3.28302	0.001027	0.0347948
chr19|38331343|38331647|AluSc8:Alu:SINE|76|+,.	29.0848	0.54524	0.166514	3.27444	0.00105872	0.0355195
chr1|22656565|22657367|MER21B:ERVL:LTR|149|-,.	23.4854	1.43145	0.437257	3.2737	0.00106149	0.0355195
chr3|196322692|196322990|AluSz:Alu:SINE|64|+,.	25.0079	2.15712	0.659005	3.27329	0.00106302	0.0355195
chr1|22639699|22640004|AluSq2:Alu:SINE|108|-,.	42.3814	-0.695705	0.212565	-3.27291	0.00106447	0.0355195
chr19|54668175|54668309|L1M5:L1:LINE|299|+,.	53.7126	1.46178	0.446648	3.27279	0.00106492	0.0355195
chr14|24445064|24445432|THE1D:ERVL-MaLR:LTR|136|+,.	7.12622	-1.49711	0.457638	-3.27138	0.00107022	0.0356593
chr3|196319837|196320128|AluSc5:Alu:SINE|79|+,.	5.46155	2.90152	0.888063	3.26725	0.00108599	0.0360709
chr12|50931427|50931737|AluSq2:Alu:SINE|90|+,.	100.292	-0.959845	0.293843	-3.26653	0.00108876	0.0360903
chr1|212686913|212687004|OldhAT1:hAT-Ac:DNA|222|-,.	18.8722	-0.969068	0.296785	-3.26522	0.00109378	0.0361452
chr19|7742487|7742588|MER21C:ERVL:LTR|208|-,.	8.41566	1.62204	0.497392	3.26109	0.00110984	0.0364889
chr5|179150897|179151196|AluSx1:Alu:SINE|137|-,.	25.6075	-2.43555	0.747833	-3.25681	0.00112672	0.0368559
[truncated: 61 more rows]
