# Supplementary material for: The derepression of transposable elements in lung cells is associated with the inflammatory response and gene activation in idiopathic pulmonary fibrosis
Source: Mob DNA. 2021 Jun 9;12:14. doi: 10.1186/s13100-021-00241-3 (PMC8191028; doi:10.1186/s13100-021-00241-3)
Supplement: Supplementary file 9 — Additional file 9: Supplemental Table 6. Summary of the linear model test of all the identified TE-gene loci pairs. A. AT2 linear model analysis summary. B. AM linear model analysis summary. The association between the log2-transformed TE expression (independent variable) and the log2-transformed gene expression (dependent variable) was tested using a linear model. Genes, TE locus, distance from the gene and the genomic region of the TE locus are shown. The p value1 represents relationship between gene expression and adjacent TE-locus expression, and the p value2 - represent difference in the regression slopes between the two groups (IPF and donor). The p-value correction was performed using the Benjamini and Hochberg (BH) test and (p.adjust1 and p.adjust2). [file 13100_2021_241_MOESM9_ESM.xlsx]

## Sheet: Supplemental Table 6A. 
Supplemental Table 6. Summary of linear model test of all identified TE- genes loci pairs. A. AT2 linear model analysis summary
Gene	TE locus	Distance from the gene	Genomic region	p value1	p.adjust1	p value2	p.adjust2		p value1 - represents relationship between gene expression and adjacent TE-locus expression
ABCA13	chr7|48646297|48646415|MER5A:hAT-Charlie:DNA|226|+,.	0	UTR3	0.000106942	0.00439828	0.118436	0.152485		p.adjust1 - BH adjusted p value1
ABCA13	chr7|48646510|48646818|AluY:Alu:SINE|75|-,.	0	UTR3	6.88804e-05	0.00317998	0.0400358	0.0651626		p value2 - represent difference in the regression slopes between the two groups (IPF and donor)
ABHD6	chr3|58275643|58281729|L1PA6:L1:LINE|64|-,.	0	Intron	0.00102858	0.0148008	0.412024	0.447707		p.adjust2 - BH adjusted p value2
ALOX15	chr17|4629842|4630155|AluSx1:Alu:SINE|86|+,.	765	Intergenic	0.00106755	0.0149727	0.233644	0.271023
ALOX15	chr17|4630560|4630859|AluSq2:Alu:SINE|90|+,.	61	Intergenic	0.000240921	0.00635572	0.876187	0.887591
ALOX15	chr17|4631029|4631247|AluJb:Alu:SINE|151|+,.	0	UTR3	8.12914e-05	0.00360284	0.878779	0.889971
B3GNT3	chr19|17813591|17813897|AluSz:Alu:SINE|105|-,.	-16	Intergenic	0.00231941	0.0247106	0.0120014	0.0277429
B3GNT3	chr19|17814300|17814610|AluSz6:Alu:SINE|123|-,.	-725	Intergenic	0.00115891	0.0154707	0.028856	0.051233
B3GNT3	chr19|17814640|17814928|AluJb:Alu:SINE|167|+,.	-1065	Intergenic	0.00461861	0.0350685	0.00133517	0.00688772
BCAS1	chr20|53944315|53944608|AluSx:Alu:SINE|113|-,.	0	Intron	2.33768e-06	0.000287795	0.151408	0.187033
CAPN13	chr2|30723851|30724566|HAL1:L1:LINE|266|-,.	0	Intron	0.000845678	0.0135799	0.201913	0.238896
CAPN13	chr2|30726207|30728352|L1MB8:L1:LINE|180|+,.	0	Intron	0.000528935	0.0107856	0.0104553	0.0252845
CAPN13	chr2|30729370|30729660|L3:CR1:LINE|356|+,.	0	Intron	0.00741359	0.0480366	0.632	0.659422
CCDC113	chr16|58281869|58282009|AluSz:Alu:SINE|148|-,.	0	UTR3	0.000149023	0.00515993	0.313015	0.35034
CCDC113	chr16|58282009|58282304|AluSx1:Alu:SINE|68|-,.	0	UTR3	0.0015738	0.0193753	0.922679	0.930107
CCDC113	chr16|58283437|58283607|MER104:TcMar-Tc2:DNA|260|+,.	0	UTR3	3.29687e-05	0.00188856	0.342792	0.379778
CCDC170	chr6|151618446|151618632|MIRb:MIR:SINE|333|-,.	0	UTR3	0.000435462	0.00946063	0.808125	0.824756
CCDC170	chr6|151619615|151619840|AluSz6:Alu:SINE|138|+,.	0	UTR3	0.000280719	0.00723341	0.502043	0.535082
CCDC170	chr6|151619879|151620076|L1MC5a:L1:LINE|313|+,.	0	UTR3	0.00196496	0.0221726	0.732472	0.754233
CCDC173	chr2|169686861|169687215|THE1A:ERVL-MaLR:LTR|90|-,.	0	Intron	0.000596032	0.011586	0.372061	0.408578
CCP110	chr16|19552247|19552546|AluSx:Alu:SINE|134|+,.	0	UTR3	0.00346606	0.0297705	0.57692	0.606969
CDHR3	chr7|106032895|106033191|L4_A_Mam:RTE-X:LINE|281|+,.	0	UTR3	0.00299581	0.0279051	0.296185	0.333623
CDHR3	chr7|106033245|106033461|L1ME3:L1:LINE|227|-,.	0	UTR3	0.00353982	0.0301702	0.597891	0.626979
CDHR3	chr7|106033461|106033757|AluSx1:Alu:SINE|145|+,.	0	UTR3	0.00303012	0.0279782	0.480716	0.51448
CFAP157	chr9|127709989|127710304|AluJo:Alu:SINE|140|+,.	0	Intron	0.000367138	0.00865509	0.371588	0.408112
CFAP157	chr9|127715888|127715989|MIR1_Amn:MIR:SINE|313|+,.	0	UTR3	0.0014563	0.0181301	0.626795	0.654479
CFAP70	chr10|73295034|73295306|AluJb:Alu:SINE|140|+,.	0	Intron	0.00705121	0.0467829	0.881817	0.892753
CFAP73	chr12|113151512|113151811|AluJr:Alu:SINE|137|+,.	0	Intron	0.000145649	0.00515993	0.28775	0.325227
CFH	chr1|196721318|196723764|L1PA15-16:L1:LINE|266|-,.	0	Intron	0.00753077	0.0482853	0.00201883	0.00885458
CHL1	chr3|367661|374053|L1PA6:L1:LINE|129|-,.	0	Intron	0.00126829	0.0161525	0.000152156	0.00192087
CHL1	chr3|391232|391535|AluSz:Alu:SINE|129|+,.	0	Intron	0.000987309	0.0143939	0.000908259	0.00546871
CHL1	chr3|408347|408547|MIRc:MIR:SINE|342|+,.	0	UTR3	0.000165386	0.00543506	0.00438854	0.014361
CLMN	chr14|95188000|95189011|L1M6B:L1:LINE|252|+,.	0	UTR3	0.00651654	0.0442965	0.263984	0.301503
CLU	chr8|27604462|27604777|AluJo:Alu:SINE|143|-,.	0	Intron	0.00727252	0.0477737	0.96344	0.967078
CORO2B	chr15|68726587|68726826|MIRc:MIR:SINE|326|-,.	0	UTR3	0.00587642	0.0425561	0.121429	0.155657
CP	chr3|149173918|149174530|L1MC4:L1:LINE|200|+,.	0	Intron	0.00181231	0.0211372	0.742218	0.763354
CYP24A1	chr20|54156184|54156723|MLT1E2:ERVL-MaLR:LTR|260|+,.	0	Intron	0.00790267	0.0497509	0.00310791	0.0115577
CYP7B1	chr8|64591905|64592198|AluSx1:Alu:SINE|133|+,.	0	Intron	0.0032727	0.0293186	0.130203	0.164903
DGKH	chr13|42240834|42241128|AluSx:Alu:SINE|102|+,.	0	Intron	0.00414924	0.0328533	0.00496404	0.0155313
DNAAF1	chr16|84173181|84173479|AluY:Alu:SINE|87|+,.	0	Intron	0.000708217	0.0122283	0.976578	0.978939
DNAAF1	chr16|84173551|84173874|AluSx1:Alu:SINE|87|+,.	0	Intron	0.000318157	0.00766344	0.482706	0.516403
DNAAF1	chr16|84173937|84174191|MIR:MIR:SINE|279|-,.	0	Intron	0.000315812	0.00766344	0.115203	0.149053
DNAJA4	chr15|78269387|78269885|L1MC4:L1:LINE|268|-,.	0	Intron	0.00738457	0.0480366	0.55557	0.586552
DNAJA4	chr15|78277165|78277372|AluJb:Alu:SINE|106|-,.	0	Intron	0.00338093	0.0295413	0.438523	0.473531
DRC1	chr2|26407446|26408136|MER49:ERV1:LTR|275|+,.	0	Intron	0.00462094	0.0350685	0.332704	0.369807
DRC3	chr17|17993203|17993503|AluJo:Alu:SINE|157|+,.	0	Intron	0.00121289	0.0158104	0.930494	0.937213
DRC3	chr17|17993622|17993828|L2:L2:LINE|352|-,.	0	Intron	0.0064099	0.0442965	0.869747	0.881684
DTHD1	chr4|36286981|36288098|L1PB1:L1:LINE|86|-,.	0	Intron	0.00109642	0.014998	0.532648	0.56454
DTHD1	chr4|36344203|36344822|MER4B:ERV1:LTR|125|-,.	0	UTR3	6.86067e-09	7.60163e-06	0.61536	0.643615
DTHD1	chr4|36345722|36345818|L1ME4a:L1:LINE|287|-,.	0	UTR3	7.32497e-07	0.000115944	0.240477	0.277905
DTHD1	chr4|36346616|36347037|LTR33:ERVL:LTR|315|+,.	0	Intergenic	2.20911e-07	4.0795e-05	0.255402	0.292915
DUSP4	chr8|29333651|29333810|MER5B:hAT-Charlie:DNA|252|-,.	0	UTR3	0.000945407	0.0143372	0.00642749	0.0183421
DYDC2	chr10|80367224|80367640|LTR14B:ERVK:LTR|100|-,.	0	UTR3	0.00198112	0.0221726	0.337607	0.374658
DYDC2	chr10|80367791|80368820|L1MB3:L1:LINE|136|-,.	0	UTR3	0.000456824	0.00973387	0.513677	0.546288
ECE1	chr1|21218585|21218890|AluSx1:Alu:SINE|88|-,.	0	Intron	0.00161868	0.0194945	0.638226	0.66533
EFCAB10	chr7|105566375|105566656|AluJr:Alu:SINE|160|+,.	0	Intron	0.000535387	0.0107856	0.965375	0.968831
EFCAB11	chr14|89796316|89796600|AluJr:Alu:SINE|162|-,.	0	UTR3	0.00326751	0.0293186	0.145917	0.181325
EFHC2	chrX|44252830|44258609|L1PA7:L1:LINE|77|+,.	0	Intron	0.00333707	0.0295413	0.147234	0.182693
EPB41L4A	chr5|112164571|112164857|AluSz:Alu:SINE|115|+,.	0	Intron	0.00211992	0.0231001	0.0681925	0.0978699
ERN2	chr16|23695453|23695747|AluSz:Alu:SINE|85|+,.	0	Intron	0.00252695	0.0254533	0.326623	0.363812
FSTL1	chr3|120395790|120395849|MIR3:MIR:SINE|237|-,.	0	UTR3	0.00104465	0.0148394	0.295557	0.333001
FUT2	chr19|48704139|48704451|AluSz:Alu:SINE|106|+,.	0	Intron	0.000547721	0.0108371	0.00239254	0.00982744
FUT2	chr19|48704451|48704884|MLT1L:ERVL-MaLR:LTR|313|-,.	0	Intron	0.00758271	0.0482853	0.435119	0.47022
FYB2	chr1|56761880|56763953|L1MDa:L1:LINE|163|-,.	0	Intron	0.00344942	0.0297705	0.120369	0.154535
GBP4	chr1|89182159|89182481|LTR2B:ERV1:LTR|64|-,.	0	Intron	0.00240374	0.0252469	0.0118423	0.0274938
GBP4	chr1|89183901|89184872|L1PA15:L1:LINE|127|+,.	0	Intron	0.0025749	0.0254731	0.327494	0.364676
GOLM1	chr9|86047878|86051542|L1PA6:L1:LINE|61|-,.	0	Intron	0.00728678	0.0477737	0.00178507	0.00821423
GSTA2	chr6|52748278|52749305|LTR5A:ERVK:LTR|74|-,.	783	Intergenic	3.0664e-06	0.000329431	0.914591	0.92273
HHLA2	chr3|108377863|108378321|LTR7B:ERV1:LTR|52|+,.	0	UTR3	1.38099e-05	0.000956335	0.982877	0.984599
HSD17B13	chr4|87304027|87304337|AluY:Alu:SINE|74|+,.	0	UTR3	0.00405439	0.0327902	0.348795	0.385692
HYDIN	chr16|70802197|70802748|MLT1E1:ERVL-MaLR:LTR|201|+,.	0	UTR3	3.86517e-06	0.000329431	0.953551	0.958121
IFI44L	chr1|78642073|78642248|L2c:L2:LINE|321|+,.	0	UTR3	0.00438093	0.0343136	0.922874	0.930283
IFI44L	chr1|78642343|78642598|AluJb:Alu:SINE|145|+,.	0	UTR3	0.000678807	0.0122283	0.0443964	0.0704037
IFI44L	chr1|78643355|78643875|LTR26:ERV1:LTR|276|-,.	0	UTR3	0.000646501	0.0121411	0.000505203	0.00386408
ITGA2	chr5|53092681|53092754|SVA_A:SVA:Retroposon|356|-,.	0	UTR3	0.00109357	0.014998	0.0290489	0.0514808
ITGA2	chr5|53092689|53092805|FLAM_C:Alu:SINE|196|+,.	0	UTR3	0.00249148	0.0253263	0.0969026	0.129458
ITGB8	chr7|20411146|20411453|AluSq2:Alu:SINE|117|-,.	0	UTR3	0.00117393	0.0154847	0.248516	0.285993
KIAA1324	chr1|109203594|109203905|AluY:Alu:SINE|45|+,.	0	UTR3	0.00612414	0.0434971	0.932736	0.939249
KIAA1324	chr1|109205887|109205981|L1MB8:L1:LINE|128|-,.	0	UTR3	0.00278933	0.0266429	0.279797	0.317305
KIAA1324	chr1|109206011|109206314|AluSz:Alu:SINE|119|-,.	0	UTR3	0.00360097	0.0302264	0.783297	0.801686
KLK11	chr19|51022229|51022318|L2a:L2:LINE|216|-,.	0	UTR3	4.45659e-05	0.0022445	0.323933	0.361153
KLK11	chr19|51022349|51022394|MIRb:MIR:SINE|289|-,.	0	UTR3	0.00377482	0.0309815	0.991033	0.991939
KLK11	chr19|51023384|51023684|AluSx:Alu:SINE|103|-,.	0	Intron	1.91108e-05	0.00117638	0.521981	0.55428
KRT19	chr17|41525959|41526273|AluY:Alu:SINE|45|-,.	0	Intron	0.00415114	0.0328533	0.182709	0.219293
KRT7-AS	chr12|52246836|52246953|MIR3:MIR:SINE|266|-,.	0	Intron	0.00635327	0.0442731	0.30184	0.33924
LIF	chr22|30243324|30243445|MER91A:hAT-Tip100:DNA|246|+,.	0	UTR3	0.00328115	0.0293186	0.145573	0.180966
LITAF	chr16|11548240|11548290|X6A_LINE:CR1:LINE|260|+,.	0	UTR3	0.00597643	0.0429296	0.207977	0.245066
LRRC6	chr8|132570549|132571059|MLT2E:ERVL:LTR|258|+,.	0	UTR3	0.00338605	0.0295413	0.33015	0.367293
LY75	chr2|159804232|159804535|AluSx1:Alu:SINE|66|+,.	0	UTR3	0.00618799	0.0436707	0.623854	0.651691
MAATS1	chr3|119765404|119765618|L1M5:L1:LINE|262|+,.	0	UTR3	0.000770049	0.0127345	0.00333194	0.0120703
MAATS1	chr3|119765617|119766378|L1M6:L1:LINE|315|+,.	0	UTR3	0.000427793	0.00946063	0.372202	0.408717
MFSD6	chr2|190492654|190497062|L1PB1:L1:LINE|97|+,.	0	Intron	0.00481418	0.0362865	0.00648293	0.0184447
MIPOL1	chr14|37552233|37552949|L1MEc:L1:LINE|196|-,.	-975	UTR3	0.000418934	0.00946063	0.104054	0.137149
MIPOL1	chr14|37553746|37553952|L1MEc:L1:LINE|181|-,.	-2488	Intergenic	0.000308726	0.00766344	0.0622028	0.0911014
MS4A8	chr11|60709105|60709314|MER58A:hAT-Charlie:DNA|212|-,.	0	Intron	0.000175391	0.00543506	0.676561	0.701607
MS4A8	chr11|60709323|60709641|MER33:hAT-Charlie:DNA|171|-,.	0	Intron	1.27296e-07	3.5261e-05	0.886708	0.897238
MS4A8	chr11|60709641|60711242|L2a:L2:LINE|277|+,.	0	Intron	1.97488e-07	4.0795e-05	0.492961	0.526317
MS4A8	chr11|60712511|60712813|AluSz:Alu:SINE|122|+,.	0	Intron	3.22408e-08	1.78614e-05	0.943369	0.948904
MS4A8	chr11|60713185|60713909|LTR5_Hs:ERVK:LTR|96|-,.	0	Intron	2.22378e-06	0.000287795	0.672082	0.69738
MS4A8	chr11|60714223|60714479|LTR5_Hs:ERVK:LTR|96|-,.	0	Intron	5.76472e-05	0.00277709	0.612817	0.641185
MS4A8	chr11|60714479|60714853|LTR85b:Gypsy?:LTR|326|-,.	0	Intron	1.37892e-05	0.000956335	0.98067	0.982621
MUC20	chr3|195735039|195735890|L2a:L2:LINE|300|+,.	0	UTR3	0.00217649	0.0234131	0.587601	0.617172
MUC20	chr3|195736136|195736557|L1M5:L1:LINE|254|+,.	0	UTR3	0.00524485	0.039002	0.827926	0.843113
MUC20	chr3|195736892|195737322|L2c:L2:LINE|332|+,.	0	UTR3	3.41499e-06	0.000329431	0.505803	0.538708
MUC5B	chr11|1253519|1253937|MLT1C:ERVL-MaLR:LTR|247|-,.	0	Intron	0.0060055	0.0429296	0.0121924	0.028041
MYCBP	chr1|38863504|38863668|MIRc:MIR:SINE|209|-,.	0	UTR3	0.00185354	0.021393	0.503056	0.536059
MYORG	chr9|34368859|34369215|THE1B:ERVL-MaLR:LTR|131|-,.	0	UTR3	0.000923173	0.0142445	0.0620271	0.0909021
NEK5	chr13|52034504|52034845|AluJb:Alu:SINE|126|-,.	0	UTR5	0.00130711	0.0164577	0.153672	0.189377
NEK5	chr13|52035944|52036446|MLT1D:ERVL-MaLR:LTR|201|-,.	0	UTR5	0.000239987	0.00635572	0.276779	0.3143
NEK5	chr13|52063028|52065140|SVA_D:SVA:Retroposon|35|+,.	0	Intron	1.51321e-05	0.000986258	0.889226	0.899537
NTN1	chr17|9241669|9241885|MIRb:MIR:SINE|271|-,.	0	UTR3	0.00273084	0.0263111	0.252454	0.289957
OAS2	chr12|112988226|112988626|MER57B1:ERV1:LTR|113|-,.	0	Intron	0.000194249	0.00547336	0.24735	0.284819
OAS2	chr12|113011317|113011964|MER21C:ERVL:LTR|273|+,.	0	UTR3	0.000925632	0.0142445	0.0535884	0.0812127
OAS3	chr12|112972405|112972674|L1M5:L1:LINE|302|+,.	0	UTR3	0.000169963	0.00543506	0.0490377	0.0759014
OAS3	chr12|112973070|112973549|L1MB7:L1:LINE|194|-,.	0	UTR3	0.000825791	0.0134555	0.428452	0.463722
PCAT19	chr19|41455558|41456224|LTR8B:ERV1:LTR|188|-,.	0	Intron	0.00244765	0.0253263	0.656318	0.682468
PKP1	chr1|201331955|201332089|L2a:L2:LINE|321|-,.	0	UTR3	0.000975514	0.0143939	0.0718162	0.101933
PLEKHS1	chr10|113780804|113780973|MIRc:MIR:SINE|346|+,.	0	UTR3	0.00645885	0.0442965	0.66418	0.689908
PLEKHS1	chr10|113782430|113782830|MSTA:ERVL-MaLR:LTR|161|+,.	0	UTR3	0.00681495	0.0460425	0.62854	0.656138
PLEKHS1	chr10|113782953|113783250|AluSp:Alu:SINE|135|+,.	-521	UTR3	0.00689031	0.0462695	0.337086	0.374144
PNMA1	chr14|73711942|73712116|Charlie15b:hAT-Charlie:DNA|224|-,.	0	UTR3	0.00442664	0.0343136	0.092124	0.124287
POF1B	chrX|85277295|85277733|L1MA2:L1:LINE|99|-,.	0	UTR3	0.000132192	0.00505066	0.363046	0.399723
PPIL6	chr6|109390546|109390724|L1MD2:L1:LINE|249|+,.	0	UTR3	0.000147551	0.00515993	0.647839	0.674446
PPIL6	chr6|109391005|109391316|AluY:Alu:SINE|58|+,.	0	UTR3	0.000107178	0.00439828	0.744786	0.765754
PPIL6	chr6|109392019|109392177|MLT1J:ERVL-MaLR:LTR|276|-,.	0	UTR3	0.00564866	0.0411758	0.488624	0.522125
PPIL6	chr6|109392177|109392466|AluSc:Alu:SINE|90|-,.	0	UTR3	0.000405614	0.00936293	0.375369	0.41182
PROM2	chr2|95290836|95291063|AluJb:Alu:SINE|114|-,.	0	Intron	0.00255072	0.0254613	0.461318	0.495681
RABL2B	chr22|50771291|50771575|AluSz:Alu:SINE|116|-,.	0	Intron	0.000487813	0.0101981	0.100512	0.133343
RABL2B	chr22|50771992|50772328|AluSx:Alu:SINE|95|-,.	0	Intron	3.6852e-05	0.00194438	0.819592	0.835386
RABL2B	chr22|50774195|50774587|MLT1G3:ERVL-MaLR:LTR|307|+,.	0	Intron	0.00159265	0.0193918	0.931824	0.93842
RHPN2	chr19|32978865|32979159|AluSx1:Alu:SINE|139|+,.	0	UTR3	0.0064838	0.0442965	0.870389	0.882277
SAA2	chr11|18237952|18238298|L1ME4b:L1:LINE|247|-,.	0	Intron	0.00359351	0.0302264	0.0538161	0.0814776
SAA2	chr11|18239136|18239336|L1M5:L1:LINE|389|-,.	0	UTR3	0.0011552	0.0154707	0.484502	0.518143
SAA2	chr11|18240506|18241910|L1PB4:L1:LINE|139|+,.	0	Intron	0.00552762	0.0405603	0.672236	0.697526
SAA2	chr11|18242091|18242553|MLT2B1:ERVL:LTR|207|-,.	0	Intron	0.00017659	0.00543506	0.486985	0.520544
SAMHD1	chr20|36890464|36890776|AluSq2:Alu:SINE|93|-,.	0	UTR3	0.00249009	0.0253263	0.790346	0.808253
SCD5	chr4|82630826|82631136|AluSx1:Alu:SINE|97|+,.	0	UTR3	0.000701732	0.0122283	0.0970863	0.129656
SCGB1A1	chr11|62421526|62421809|AluSx3:Alu:SINE|92|-,.	0	Intron	0.00311677	0.0285403	0.117511	0.151506
SERPINB13	chr18|63598272|63599259|L1MB7:L1:LINE|224|-,.	0	Intron	0.00241531	0.0252469	0.407521	0.443308
SERPINB3	chr18|63651629|63653187|L1MA8:L1:LINE|185|+,.	2011	Intron	0.00634942	0.0442731	0.0937215	0.126017
SERTM2	chrX|111521777|111521853|MADE2:TcMar-Mariner:DNA|160|-,.	0	UTR3	0.000760435	0.0127345	0.213964	0.251141
SLC26A2	chr5|149983581|149983876|AluJr:Alu:SINE|176|-,.	0	Intron	0.00442856	0.0343136	0.178678	0.215165
SLC26A2	chr5|149984377|149984678|AluSc8:Alu:SINE|76|+,.	0	Intron	0.000705619	0.0122283	0.0159262	0.033653
SLC44A4	chr6|31863223|31863524|AluSx:Alu:SINE|73|-,.	0	UTR3	0.00513526	0.038445	0.729563	0.751515
SLC5A1	chr22|32112635|32113008|L1MA8:L1:LINE|156|+,.	0	UTR3	0.00299703	0.0279051	0.0279207	0.0500243
SLFN13	chr17|35439474|35439776|AluSx:Alu:SINE|113|-,.	0	UTR3	0.0028371	0.0268676	0.0486154	0.0754033
SLFN13	chr17|35440140|35440509|L1MEa:L1:LINE|260|+,.	0	UTR3	0.000189379	0.00547336	0.574968	0.605101
SLFN5	chr17|35271450|35271747|L1ME4b:L1:LINE|306|+,.	0	UTR3	0.00552561	0.0405603	0.0074576	0.0202126
SNORD14D	chr11|123058908|123058995|U14:snRNA:snRNA|70|-,.	0	UTR5	0.00266961	0.0261763	0.609952	0.63846
SNTN	chr3|63664392|63664631|L2c:L2:LINE|333|-,.	0	Intron	0.000957541	0.0143372	0.363908	0.400568
SNTN	chr3|63664730|63665052|AluSq2:Alu:SINE|99|-,.	0	Intron	0.00125683	0.0161525	0.735496	0.757068
SNTN	chr3|63665052|63665209|L1ME1:L1:LINE|214|+,.	0	Intron	0.000921723	0.0142445	0.879845	0.890946
SP140L	chr2|230403210|230403503|AluSx3:Alu:SINE|106|-,.	0	UTR3	0.000682	0.0122283	0.0276761	0.0497086
ST6GALNAC1	chr17|76624720|76624926|LTR37A:ERV1:LTR|228|-,.	0	UTR3	0.000197594	0.00547336	0.0155456	0.0330954
TAP2	chr6|32833150|32833734|L1MB3:L1:LINE|176|+,.	0	Intron	3.40896e-05	0.00188856	0.00703731	0.0194585
TAPBP	chr6|33301291|33301595|AluSx:Alu:SINE|102|+,.	0	UTR3	0.00195124	0.0221726	0.516373	0.548889
TEX9	chr15|56428623|56428848|Tigger19b:TcMar-Tigger:DNA|325|+,.	0	Intron	1.08081e-07	3.5261e-05	0.280906	0.318413
TEX9	chr15|56438878|56440756|L1MD2:L1:LINE|195|+,.	0	Intron	0.00271735	0.0263111	0.189383	0.226123
TNFRSF10C	chr8|23119226|23119329|L1MEc:L1:LINE|220|-,.	-1790	Intergenic	0.00364274	0.0303471	0.817644	0.833582
TNS4	chr17|40472397|40472871|MER66B:ERV1:LTR|169|-,.	2966	Intergenic	0.00205051	0.0227197	0.0669519	0.0964769
TNS4	chr17|40476583|40476881|AluSx:Alu:SINE|117|+,.	0	UTR3	0.00166333	0.0198168	0.000446529	0.00359289
TNS4	chr17|40477349|40477505|MIR3:MIR:SINE|327|-,.	0	UTR3	0.00446035	0.0343199	0.00522585	0.0160506
TRAF3IP1	chr2|238400084|238400393|AluSc8:Alu:SINE|84|-,.	0	UTR3	0.00767502	0.0485939	0.815355	0.83146
UBD	chr6|29552941|29553057|L3:CR1:LINE|360|+,.	2459	Intergenic	0.00757634	0.0482853	0.01434	0.0313105
UPK1B	chr3|119204594|119204889|AluSx1:Alu:SINE|105|+,.	0	UTR3	0.000631373	0.0120614	0.698355	0.722172
VNN3	chr6|132720805|132721774|LTR5B:ERVK:LTR|69|-,.	1014	Intergenic	8.78621e-06	0.000695366	0.142929	0.178213
VNN3	chr6|132732645|132734110|L1PA13:L1:LINE|133|+,.	0	Intron	3.73833e-06	0.000329431	0.243457	0.280907
XAF1	chr17|6774578|6774758|L1PA15:L1:LINE|116|+,.	0	UTR3	0.00394069	0.032105	0.000384246	0.00328989
ZDHHC3	chr3|44921595|44921844|MIRb:MIR:SINE|272|-,.	0	Intron	0.00212654	0.0231001	0.43452	0.469638
ZDHHC3	chr3|44922669|44922851|MER5A:hAT-Charlie:DNA|130|-,.	0	Intron	0.000717361	0.0122283	0.889427	0.899722
ZNF483	chr9|111549779|111550651|L1MB4:L1:LINE|206|-,.	0	Intron	0.00170513	0.0200988	0.820914	0.836608
ZNF875	chr19|37364011|37364652|LTR28C:ERV1:LTR|171|+,.	0	Intron	0.000190357	0.00547336	0.686626	0.711106

## Sheet: Supplemental Table 6B. 
Supplemental Table 6. Summary of linear model test of all identified TE- genes loci pairs. B. AM linear model analysis summary
Gene	TE locus	Distance from the gene	Genomic region	p value1	p.adjust1	p value2	p.adjust2		p value1 - represents relationship between gene expression and adjacent TE-locus expression
ABHD2	chr15|89196302|89196472|MIR3:MIR:SINE|273|+,.	0	UTR3	5.086e-10	3.39066e-09	0.361429	0.379605		p.adjust1 - BH adjusted p value1
ABHD2	chr15|89198595|89198679|MIR3:MIR:SINE|250|+,.	0	UTR3	0.000557159	0.000815354	0.601148	0.612859		p value2 - represent difference in the regression slopes between the two groups (IPF and donor)
ABHD2	chr15|89200250|89200502|SVA_F:SVA:Retroposon|156|-,.	0	UTR3	4.10107e-09	2.05053e-08	0.582506	0.594725		p.adjust2 - BH adjusted p value2
ABHD2	chr15|89200800|89201095|AluSq:Alu:SINE|78|+,.	0	UTR3	1.09441e-10	8.75528e-10	0.958846	0.960444
ACE	chr17|63498303|63498489|L1ME4a:L1:LINE|232|-,.	0	UTR3	0.00831759	0.010849	0.526075	0.53982
ARID5B	chr10|62095542|62095688|UCON14:DNA?:DNA?|254|+,.	0	UTR3	3.46653e-08	1.34188e-07	0.240133	0.261787
ATP1A1	chr1|116390243|116390292|L3:CR1:LINE|178|+,.	0	UTR3	7.09125e-10	4.47868e-09	0.681984	0.69163
ATP6V0D2	chr8|86153348|86153657|AluJb:Alu:SINE|149|-,.	0	UTR3	1.20832e-07	3.91888e-07	0.836582	0.842032
ATP6V0D2	chr8|86153753|86154073|AluSg7:Alu:SINE|91|-,.	0	UTR3	1.60581e-06	3.77837e-06	0.713128	0.721937
BIRC3	chr11|102323774|102323940|MER104:TcMar-Tc2:DNA|273|-,.	0	UTR3	8.8427e-07	2.25771e-06	0.912612	0.915824
CCL22	chr16|57364478|57364778|AluSq2:Alu:SINE|100|-,.	0	UTR5	3.23784e-07	9.25098e-07	0.00941023	0.0236674
CCL22	chr16|57364806|57365101|AluSz:Alu:SINE|122|-,.	0	UTR3	1.64241e-09	8.5691e-09	0.0043023	0.0150983
CCL22	chr16|57365617|57365740|AluJo:Alu:SINE|89|-,.	0	UTR3	5.74536e-08	2.15451e-07	0.0884927	0.112106
CCL24	chr7|75811196|75811500|AluSz:Alu:SINE|99|+,.	0	UTR3	2.96642e-11	3.4098e-10	0.100646	0.124431
CD109	chr6|73825697|73825997|AluSx4:Alu:SINE|100|+,.	0	UTR3	5.14343e-09	2.46885e-08	0.544879	0.558126
CD209	chr19|7742487|7742588|MER21C:ERVL:LTR|208|-,.	0	UTR3	2.50742e-06	5.57204e-06	0.66377	0.67387
CEACAM8	chr19|42580488|42580810|MER65-int:ERV1:LTR|189|-,.	0	UTR3	2.21671e-07	6.48793e-07	0.127027	0.150808
CEACAM8	chr19|42581098|42581609|MER65-int:ERV1:LTR|179|-,.	0	UTR3	7.36303e-08	2.52447e-07	0.047226	0.0691565
CHIT1	chr1|203218847|203219133|Charlie23a:hAT-Charlie:DNA|306|+,.	0	UTR3	0.00482174	0.00642899	0.0229668	0.0416797
CHKA	chr11|68058188|68058895|L1ME1:L1:LINE|263|-,.	0	Intron	0.0423612	0.0484128	0.00184189	0.00966001
CLEC5A	chr7|141927300|141927466|L2a:L2:LINE|337|-,.	0	Intron	4.60176e-06	9.68792e-06	0.881712	0.885801
CLEC5A	chr7|141927725|141927845|MIRc:MIR:SINE|342|-,.	0	UTR3	1.71349e-06	3.95421e-06	0.523117	0.536966
CLEC5A	chr7|141927895|141928088|MIRb:MIR:SINE|395|-,.	0	UTR3	8.50083e-11	7.28642e-10	0.26839	0.28929
CLEC5A	chr7|141928631|141928844|hAT-N1_Mam:hAT-Tip100?:DNA|305|-,.	0	UTR3	4.28323e-10	3.02346e-09	0.341371	0.360211
CLEC5A	chr7|141936137|141943732|L1MA3:L1:LINE|129|+,.	0	UTR3	2.90038e-05	5.49695e-05	0.246341	0.267827
CMBL	chr5|10279915|10280238|AluSx:Alu:SINE|143|-,.	0	UTR5	7.71729e-05	0.000132296	0.0126534	0.0283194
CRYBG1	chr6|106569243|106569522|AluJb:Alu:SINE|125|-,.	0	UTR3	0.00121572	0.00167685	0.167413	0.190582
CYBB	chrX|37810794|37810858|AmnSINE2:tRNA-Deu:SINE|286|+,.	0	UTR3	7.28913e-15	2.18674e-13	0.396693	0.413834
CYBB	chrX|37811068|37811312|MIRc:MIR:SINE|294|-,.	0	UTR3	1.8088e-13	3.61761e-12	0.745624	0.753581
CYBB	chrX|37811587|37811653|L2b:L2:LINE|277|+,.	0	UTR3	1.93925e-15	8.30703e-14	0.217848	0.239942
CYBB	chrX|37812844|37812898|L2a:L2:LINE|204|-,.	0	UTR3	1.43584e-11	2.15376e-10	0.334157	0.353233
DHRS9	chr2|169096002|169096088|MamTip2:hAT-Tip100:DNA|329|+,.	0	UTR3	9.4988e-07	2.3747e-06	0.165362	0.188559
DNAJC10	chr2|182777287|182777505|MER58C:hAT-Charlie:DNA|234|-,.	0	UTR3	2.42226e-08	1.00231e-07	0.130963	0.154692
DNAJC10	chr2|182780970|182783173|L1PA7:L1:LINE|69|-,.	0	UTR3	0.0320928	0.0373896	0.751467	0.759268
FCGR2B	chr1|161677940|161678037|L1ME4a:L1:LINE|186|+,.	0	UTR3	1.92783e-05	3.8533e-05	0.929668	0.932356
FCGR2B	chr1|161678231|161678566|Tigger3a:TcMar-Tigger:DNA|143|+,.	0	UTR3	1.54901e-06	3.71763e-06	0.960191	0.96174
FOXO3	chr6|108683488|108683702|AluSp:Alu:SINE|75|+,.	0	UTR3	0.000419015	0.000636478	0.220268	0.242318
GFOD1	chr6|13359666|13359961|AluSg:Alu:SINE|85|+,.	0	UTR3	0.00861143	0.0111115	0.00174674	0.00940509
GFOD1	chr6|13360882|13361084|MIR:MIR:SINE|284|+,.	0	UTR3	0.0184878	0.0219657	8.48232e-05	0.0024243
GFOD1	chr6|13362181|13362489|AluSc8:Alu:SINE|114|+,.	0	UTR3	0.017675	0.02121	4.46243e-05	0.00188011
GINS1	chr20|25448139|25448767|L1M5:L1:LINE|211|-,.	0	UTR3	0.00151203	0.00206185	0.327276	0.34653
GNPTAB	chr12|101745751|101746060|AluSx:Alu:SINE|126|+,.	0	UTR3	6.30079e-05	0.00011119	0.0941699	0.117933
GNPTAB	chr12|101746068|101746277|MER58C:hAT-Charlie:DNA|239|+,.	0	UTR3	0.000114964	0.000191607	0.0176893	0.0350956
GSDME	chr7|24699119|24699270|Tigger19b:TcMar-Tigger:DNA|246|-,.	0	UTR3	5.90035e-05	0.000107279	0.461764	0.477114
HS3ST2	chr16|22854639|22854939|AluJr:Alu:SINE|167|-,.	0	Intron	3.94827e-06	8.46058e-06	0.127365	0.151122
IARS	chr9|92286860|92287496|L1MC4a:L1:LINE|213|+,.	0	UTR3	0.017485	0.0211939	0.000631774	0.00575418
IL1RN	chr2|113133292|113133561|Charlie18a:hAT-Charlie:DNA|231|+,.	0	UTR5	2.07676e-15	8.30703e-14	0.832635	0.838185
ITGAX	chr16|31382213|31382409|AluSx3:Alu:SINE|93|-,.	0	UTR3	6.61787e-11	6.1088e-10	0.561545	0.574342
ITGB3	chr17|47311816|47311974|MIR3:MIR:SINE|382|+,.	0	UTR3	0.0001404	0.000230795	0.00256863	0.0114529
KCNJ5	chr11|128917773|128918068|AluY:Alu:SINE|78|+,.	0	Intron	1.64641e-07	4.93922e-07	0.312745	0.332444
KCNK6	chr19|38327903|38328211|L2b:L2:LINE|227|-,.	0	UTR3	0.0021331	0.00287609	0.268138	0.289055
LILRB4	chr19|54668175|54668309|L1M5:L1:LINE|299|+,.	0	UTR3	7.49182e-13	1.28431e-11	0.692462	0.701849
LILRB4	chr19|54669103|54670017|L1M2:L1:LINE|208|-,.	0	UTR3	2.50642e-08	1.00257e-07	0.516526	0.530551
LINC01010	chr6|134504468|134504773|AluJb:Alu:SINE|180|+,.	0	UTR3	2.5566e-06	5.57805e-06	0.00919405	0.0233377
LINC01010	chr6|134505163|134505373|MER58C:hAT-Charlie:DNA|243|-,.	0	UTR3	0.000429974	0.000644962	0.0386713	0.0598169
LINC01010	chr6|134505929|134506181|MLT1A0:ERVL-MaLR:LTR|152|-,.	0	Intron	5.37712e-06	1.11251e-05	0.00210298	0.0103314
LINC01010	chr6|134506223|134506525|Charlie29a:hAT-Charlie:DNA|305|+,.	0	Intron	1.16985e-06	2.86494e-06	0.00740008	0.0205409
LPCAT2	chr16|55583677|55583982|AluSx1:Alu:SINE|108|-,.	0	Intron	2.36276e-08	1.00231e-07	0.909306	0.912619
MCM4	chr8|47977491|47977758|AluJb:Alu:SINE|195|-,.	0	UTR3	0.000727913	0.0010524	0.0362258	0.0570835
MFSD12	chr19|3545001|3545606|L2b:L2:LINE|266|+,.	0	UTR3	6.69906e-08	2.36437e-07	0.819661	0.825567
MMP14	chr14|22843913|22844208|AluSx1:Alu:SINE|112|+,.	0	Intron	4.5524e-11	4.5524e-10	0.216858	0.238987
MMP7	chr11|102520549|102520704|L2c:L2:LINE|281|-,.	0	UTR3	1.60541e-09	8.5691e-09	0.00459719	0.0156589
MREG	chr2|215943559|215943861|AluSc8:Alu:SINE|66|+,.	0	UTR3	3.59245e-07	1.00254e-06	0.153948	0.177384
MREG	chr2|215944287|215944527|Tigger14a:TcMar-Tigger:DNA|308|+,.	0	UTR3	6.39868e-07	1.70631e-06	0.243002	0.264602
MTHFD2	chr2|74215610|74215908|AluSz:Alu:SINE|114|-,.	0	UTR3	0.0141286	0.0175358	0.225139	0.247108
NIBAN1	chr1|184791959|184792240|AluJo:Alu:SINE|181|-,.	0	UTR3	6.0446e-05	0.000108261	0.508528	0.522733
NIBAN1	chr1|184793749|184793862|L2c:L2:LINE|315|+,.	0	UTR3	0.0091762	0.0117143	0.301533	0.321533
NUDT16	chr3|131384109|131384236|L2:L2:LINE|276|-,.	0	UTR3	0.000871082	0.0012444	0.00917229	0.0233044
PAPSS2	chr10|87746849|87747054|MIR3:MIR:SINE|278|-,.	0	UTR3	2.56918e-11	3.4098e-10	0.106376	0.130219
POGLUT3	chr11|108473050|108473356|AluSz:Alu:SINE|88|-,.	0	UTR3	2.93171e-05	5.49695e-05	0.00182197	0.00960566
PRKCA	chr17|66808701|66809008|AluSq:Alu:SINE|104|-,.	0	UTR3	0.0253844	0.029864	0.11446	0.13827
PRR11	chr17|59201689|59201989|AluSq2:Alu:SINE|110|+,.	0	UTR3	0.000261574	0.000413011	0.0025728	0.0114632
PRR11	chr17|59202290|59202580|AluJo:Alu:SINE|145|+,.	0	UTR3	0.000545185	0.000807681	0.0746164	0.0979604
PRR11	chr17|59202829|59203046|AluJr:Alu:SINE|180|+,.	0	UTR3	2.39298e-08	1.00231e-07	0.0263731	0.045742
PRR11	chr17|59203212|59203524|AluSx:Alu:SINE|109|-,.	0	UTR5	0.0141747	0.0175358	0.0616075	0.0844697
PRR11	chr17|59204111|59204419|AluJb:Alu:SINE|136|+,.	0	UTR3	0.000411729	0.00063343	0.00600712	0.0182281
PRR11	chr17|59204746|59205047|AluJr:Alu:SINE|166|+,.	0	UTR3	0.0108523	0.0137082	0.0452663	0.067038
PTGS1	chr9|122393886|122394064|L2a:L2:LINE|219|-,.	0	Intron	0.000341636	0.00053242	0.52392	0.537744
PTGS1	chr9|122395348|122395697|MLT2C1:ERVL:LTR|180|+,.	0	UTR3	2.63551e-05	5.10099e-05	0.0510466	0.0732377
RGS1	chr1|192577971|192578078|MIR3:MIR:SINE|346|+,.	0	UTR3	0.000903715	0.00127583	0.629892	0.640837
SELENON	chr1|25817213|25817514|AluSx:Alu:SINE|106|-,.	0	UTR3	6.15582e-08	2.23848e-07	0.483178	0.498032
SIGLEC15	chr18|45843596|45843892|AluSz:Alu:SINE|115|+,.	0	UTR3	1.57274e-08	7.2588e-08	0.0809437	0.104437
SIGLEC15	chr18|45843892|45844550|L1MA3:L1:LINE|142|+,.	0	UTR3	0.000219628	0.000351405	0.0348216	0.0554871
SLAMF6	chr1|160485351|160485926|L2a:L2:LINE|322|-,.	0	UTR3	2.38529e-06	5.40066e-06	0.245325	0.266831
SLAMF7	chr1|160754169|160754467|AluSq:Alu:SINE|128|+,.	0	UTR3	7.68938e-07	2.00593e-06	0.20045	0.222945
SLC1A3	chr5|36686826|36686948|MIR3:MIR:SINE|229|+,.	0	UTR3	1.38512e-07	4.26191e-07	0.660287	0.670468
SLC28A3	chr9|84276091|84276394|Charlie5:hAT-Charlie:DNA|178|+,.	0	UTR3	0.00010492	0.00017733	0.918391	0.921395
SLC28A3	chr9|84276775|84277195|Kanga1a:TcMar-Tc2:DNA|244|-,.	0	UTR3	1.31188e-07	4.14278e-07	0.539688	0.553054
SLC28A3	chr9|84277349|84277623|MLT1I:ERVL-MaLR:LTR|278|+,.	0	UTR3	8.16043e-06	1.65975e-05	0.243992	0.26557
SLC28A3	chr9|84368439|84368927|L1M1:L1:LINE|157|-,.	0	UTR3	6.49889e-05	0.000113024	0.235512	0.257252
SMIM3	chr5|150795706|150795930|MIRc:MIR:SINE|234|+,.	0	Intron	1.46996e-13	3.5279e-12	0.567	0.579656
SMIM3	chr5|150795931|150796049|MamTip2:hAT-Tip100:DNA|291|-,.	0	UTR3	3.49596e-16	4.19515e-14	0.722064	0.730605
SPP1	chr4|87979662|87979893|MIR:MIR:SINE|243|+,.	0	UTR3	0.001125	0.00156977	0.150498	0.173953
SRGAP2C	chr1|121390758|121391070|AluSx1:Alu:SINE|160|+,.	0	Intron	0.0159241	0.0194988	0.14087	0.16448
SRGAP2C	chr1|121391241|121392229|L1MB4:L1:LINE|252|+,.	0	UTR3	4.50986e-05	8.3259e-05	0.00246638	0.011203
ST6GAL1	chr3|187076438|187076681|L2c:L2:LINE|332|-,.	0	UTR3	1.30379e-09	7.45021e-09	0.190387	0.213091
ST6GAL1	chr3|187077510|187077721|MIRb:MIR:SINE|251|+,.	0	UTR3	2.42085e-10	1.81564e-09	0.637148	0.647884
TCEAL9	chrX|103357989|103358207|L1ME4b:L1:LINE|278|-,.	0	UTR3	3.96204e-07	1.08056e-06	0.244351	0.265909
TDRD6	chr6|46698648|46699867|L1MEf:L1:LINE|288|-,.	0	Intron	1.03112e-09	6.18671e-09	0.382645	0.400195
TDRD6	chr6|46702534|46702751|MIRb:MIR:SINE|257|-,.	0	Intron	3.12565e-11	3.4098e-10	0.604061	0.615694
TDRD6	chr6|46702806|46702966|MIRb:MIR:SINE|288|+,.	0	UTR3	1.17484e-07	3.91613e-07	0.810789	0.816957
TMPO	chr12|98549221|98549461|AluSz:Alu:SINE|108|-,.	0	UTR3	1.95876e-05	3.8533e-05	0.27429	0.294991
ZFAND5	chr9|72352012|72352331|AluY:Alu:SINE|97|+,.	0	UTR3	0.0402368	0.046427	0.0471536	0.069079
ZFAND5	chr9|72352786|72352950|MIR:MIR:SINE|225|-,.	0	UTR3	0.0054546	0.00719287	0.521604	0.535492
ZFAND5	chr9|72353393|72353650|AluSq2:Alu:SINE|89|+,.	0	UTR3	0.000177634	0.000288056	0.270403	0.291222
