# Supplementary material for: The derepression of transposable elements in lung cells is associated with the inflammatory response and gene activation in idiopathic pulmonary fibrosis
Source: Mob DNA. 2021 Jun 9;12:14. doi: 10.1186/s13100-021-00241-3 (PMC8191028; doi:10.1186/s13100-021-00241-3)
Supplement: Supplementary file 10 — Additional file 10: Supplemental Table 7. Summary of the differential analysis of the genes and TEs per individual cell type in the scRNA-seq. Table 5A. Cell number for each subject in each cell type. B. Differentially expressed genes in IPF vs Donor for all cell types. Avg_logFC: Average log fold change; p-value: calculated based on the Wilcoxon rank-sum test; p.adjust: adjusted p-value based on the Bonferroni correction using all the genes in the dataset; pct.1: fraction of the cells that express the gene in IPF patients; pct.2: fraction of the cells that express the gene in donors. C. Differentially expressed TE families in the IPF patient vs. donor samples for the different cell types. D. Differences between the IPF patients and donors represented as correlation between L1 score and TE-related gene expression. A subset of 126 genes identified in RNA bulk seq were tested. A linear model was fitted for each L1 score and the gene pairs. The p-value was calculated using t-test; p.adjust is the Benjamini and Hochberg (BH)-adjusted p-value. [file 13100_2021_241_MOESM10_ESM.xls]

## Sheet: Table 7A
Supplemental Table 7. Summary of the differential analysis of the genes and TEs per individual cell type in the single-cell RNA-seq.
Table 7A. Cell number for each subject in each cell type.
Cell_type	DONOR1ssRNA	DONOR2ssRNA	DONOR3ssRNA	DONOR4ssRNA	DONOR5ssRNA	DONOR6ssRNA	DONOR7ssRNA	DONOR8ssRNA	IPF5ssRNA	IPF1ssRNA	IPF2ssRNA	IPF3ssRNA	IPF4ssRNA	IPF6ssRNA	IPF7ssRNA	IPF8ssRNA
Macrophage	2653	1126	2624	1511	1783	1576	1723	2529	1152	824	650	2111	2734	3449	3231	3391
AT2cell	2247	2021	1731	2587	2667	1516	3915	2746	472	186	187	287	1535	762	699	2197
Dendritic	52	80	39	19	99	125	109	92	182	117	112	245	94	405	226	54
Plasma	17	8	92	58	36	29	21	12	167	147	24	647	30	20	36	32
Tcell	26	22	8	2	18	118	59	41	247	113	367	87	14	100	58	64
Endothelial	100	125	81	70	58	119	251	132	45	88	96	52	37	80	113	56
Bcell	5	0	50	20	2	15	5	6	73	167	174	83	0	32	25	26
Fibroblast	11	40	29	20	37	33	67	28	23	33	76	28	10	108	13	29
Basal	5	2	12	18	60	104	103	8	4	3	9	6	14	39	8	6
Mast	28	5	0	0	0	8	19	1	15	22	97	17	0	163	3	1
Club	55	66	156	146	125	45	127	557	29	77	158	117	96	896	171	73
Monocyte	63	101	67	17	89	235	452	180	278	293	58	185	64	174	247	222
AT1cell	118	163	133	185	215	290	429	167	77	58	55	66	135	227	113	143
Ciliated	24	83	74	125	31	30	217	42	89	122	148	85	97	695	241	78

## Sheet: Table 7B
Supplemental Table 7. Summary of the differential analysis of the genes and TEs per individual cell type in the single-cell RNA-seq.
Table 7B. Differentially expressed genes in IPF vs Donor for all cell types
p-value	avg_logFC	pct.1	pct.2	p.adjust	gene	Cell cluster	status
0	1.8739	0.26	0.028	0	SPP1	Macrophage	up
0	1.25271	0.152	0.006	0	IGHG4	Macrophage	up
0	1.24005	0.33	0.123	0	IGKC	Macrophage	up
0	1.09585	0.583	0.294	0	HLA-DRB6	Macrophage	up
0	1.01749	0.185	0.028	0	IGLC2	Macrophage	up
0	0.884075	0.168	0.009	0	IGHG3	Macrophage	up
0	0.867567	0.725	0.511	0	LIPA	Macrophage	up
0	0.838533	0.318	0.11	0	SCGB3A1	Macrophage	up
0	0.828297	0.154	0.02	0	CHI3L1	Macrophage	up
0	0.826526	0.396	0.217	0	LGMN	Macrophage	up
0	0.79677	0.986	0.974	0	ACTB	Macrophage	up
0	0.760915	0.657	0.438	0	CYBB	Macrophage	up
0	0.663233	0.806	0.714	0	TUBA1B	Macrophage	up
0	0.641639	0.926	0.908	0	CTSB	Macrophage	up
0	0.630799	0.286	0.056	0	MARCKS	Macrophage	up
0	0.599186	0.537	0.349	0	TGFBI	Macrophage	up
0	0.596796	0.684	0.521	0	TYMP	Macrophage	up
0	0.576659	0.497	0.266	0	S100A8	Macrophage	up
0	0.549527	0.238	0.051	0	PLA2G7	Macrophage	up
0	0.542742	0.676	0.493	0	HCST	Macrophage	up
0	0.529384	0.966	0.982	0	PSAP	Macrophage	up
0	0.521341	0.576	0.402	0	SGK1	Macrophage	up
0	0.508633	0.584	0.43	0	CALM3	Macrophage	up
0	0.492108	0.855	0.795	0	CD44	Macrophage	up
0	0.488654	0.719	0.579	0	COTL1	Macrophage	up
0	0.48182	0.286	0.11	0	SPARC	Macrophage	up
0	0.469782	0.858	0.864	0	CTSZ	Macrophage	up
0	0.464954	0.889	0.845	0	SRGN	Macrophage	up
0	0.455973	0.684	0.566	0	S100A9	Macrophage	up
0	0.445632	0.999	0.998	0	MT-CO3	Macrophage	up
0	0.442415	0.522	0.32	0	UCP2	Macrophage	up
0	0.43682	0.559	0.386	0	TREM2	Macrophage	up
0	0.426438	0.638	0.478	0	CMTM6	Macrophage	up
0	0.425393	0.242	0.068	0	A2M	Macrophage	up
0	0.419383	0.266	0.089	0	ABCA1	Macrophage	up
0	0.416757	0.939	0.933	0	ACTG1	Macrophage	up
0	0.416591	0.919	0.929	0	CFL1	Macrophage	up
0	0.410532	0.255	0.06	0	CD84	Macrophage	up
0	0.393459	0.837	0.77	0	ARPC1B	Macrophage	up
0	0.392791	0.999	0.999	0	TMSB4X	Macrophage	up
0	0.377094	0.278	0.094	0	VAMP5	Macrophage	up
0	0.371095	0.279	0.116	0	LILRB4	Macrophage	up
0	0.366159	0.94	0.959	0	SH3BGRL3	Macrophage	up
0	0.356542	0.956	0.942	0	HLA-A	Macrophage	up
0	0.332982	0.995	1	0	TMSB10	Macrophage	up
0	0.319716	0.247	0.09	0	TMEM176B	Macrophage	up
0	0.311635	0.26	0.094	0	BASP1	Macrophage	up
0	0.295332	0.997	0.999	0	MT-RNR2	Macrophage	up
0	0.289076	0.174	0.022	0	CD48	Macrophage	up
0	0.28256	0.216	0.055	0	SMIM3	Macrophage	up
0	-0.250367	0.996	1	0	RPS27	Macrophage	down
0	-0.250725	0.976	0.999	0	RPL13	Macrophage	down
0	-0.251111	0.203	0.396	0	PPIC	Macrophage	down
0	-0.252246	0.923	0.975	0	RPL5	Macrophage	down
0	-0.261431	0.603	0.758	0	TKT	Macrophage	down
0	-0.263349	0.932	0.981	0	RPL7A	Macrophage	down
0	-0.265083	0.888	0.955	0	RPL14	Macrophage	down
0	-0.26929	0.27	0.456	0	IGBP1	Macrophage	down
0	-0.270659	0.899	0.982	0	S100A4	Macrophage	down
0	-0.272454	0.905	0.966	0	RPS10	Macrophage	down
0	-0.276751	0.002	0.149	0	AC018475.1	Macrophage	down
0	-0.277842	0.329	0.517	0	CITED2	Macrophage	down
0	-0.278164	0.954	0.99	0	RPL23	Macrophage	down
0	-0.281436	0.098	0.274	0	WWTR1	Macrophage	down
0	-0.284193	0.298	0.511	0	PARAL1	Macrophage	down
0	-0.286364	0.495	0.665	0	DDX24	Macrophage	down
0	-0.287039	0.256	0.471	0	FHL1	Macrophage	down
0	-0.289668	0.518	0.727	0	ARL4A	Macrophage	down
0	-0.29046	0.543	0.691	0	SRSF5	Macrophage	down
0	-0.292659	0.539	0.695	0	UBXN1	Macrophage	down
0	-0.292716	0.94	0.99	0	RPS3	Macrophage	down
0	-0.29301	0.979	0.998	0	RPS20	Macrophage	down
0	-0.294455	0.98	0.997	0	RPL26	Macrophage	down
0	-0.295761	0.375	0.624	0	PDLIM1	Macrophage	down
0	-0.297094	0.337	0.516	0	RSL1D1	Macrophage	down
0	-0.297463	0.474	0.657	0	RSL24D1	Macrophage	down
0	-0.297891	0.34	0.55	0	PHLDA3	Macrophage	down
0	-0.298476	0.467	0.665	0	ADAM17	Macrophage	down
0	-0.300772	0.349	0.548	0	PAG1	Macrophage	down
0	-0.301619	0.81	0.909	0	RPL14P1	Macrophage	down
0	-0.304116	0.9	0.978	0	GPX4	Macrophage	down
0	-0.304206	0.596	0.74	0	PRDX6	Macrophage	down
0	-0.305778	0.392	0.664	0	INHBA	Macrophage	down
0	-0.315496	0.396	0.588	0	RAB11FIP1	Macrophage	down
0	-0.315512	0.68	0.807	0	KLF6	Macrophage	down
0	-0.317123	0.855	0.953	0	TXN	Macrophage	down
0	-0.319192	0.355	0.583	0	KLF4	Macrophage	down
0	-0.322851	0.133	0.318	0	ATF3	Macrophage	down
0	-0.323883	0.265	0.477	0	C12orf57	Macrophage	down
0	-0.326154	0.205	0.423	0	SNTB1	Macrophage	down
0	-0.335342	0.865	0.912	0	HLA-DQB1	Macrophage	down
0	-0.336891	0.871	0.951	0	RPS27L	Macrophage	down
0	-0.339467	0.454	0.635	0	SYF2	Macrophage	down
0	-0.341482	0.884	0.972	0	NACA	Macrophage	down
0	-0.349749	0.635	0.799	0	FOS	Macrophage	down
0	-0.354402	0.671	0.827	0	SNHG6	Macrophage	down
0	-0.359979	0.441	0.656	0	EIF1B	Macrophage	down
0	-0.361185	0.105	0.354	0	MFGE8	Macrophage	down
0	-0.363695	0.245	0.429	0	ACOT7	Macrophage	down
0	-0.365447	0.534	0.735	0	LDHB	Macrophage	down
0	-0.371006	0.584	0.78	0	EIF3E	Macrophage	down
0	-0.375165	0.537	0.87	0	FABP4	Macrophage	down
0	-0.382445	0.226	0.456	0	C6orf48	Macrophage	down
0	-0.383239	0.728	0.899	0	GCHFR	Macrophage	down
0	-0.388664	0.405	0.669	0	PLA2G16	Macrophage	down
0	-0.38994	0.501	0.707	0	EIF4A2	Macrophage	down
0	-0.391702	0.564	0.755	0	CYB5A	Macrophage	down
0	-0.396069	0.839	0.959	0	RPL36AL	Macrophage	down
0	-0.406266	0.539	0.749	0	NOP53	Macrophage	down
0	-0.411008	0.177	0.412	0	SNHG7	Macrophage	down
0	-0.41104	0.21	0.467	0	MLPH	Macrophage	down
0	-0.418281	0.373	0.571	0	TAF1D	Macrophage	down
0	-0.43061	0.167	0.43	0	EPB41L4A-AS1	Macrophage	down
0	-0.437288	0.748	0.855	0	UBB	Macrophage	down
0	-0.438042	0.324	0.578	0	AC026369.3	Macrophage	down
0	-0.445048	0.514	0.77	0	TREM1	Macrophage	down
0	-0.453755	0.755	0.885	0	NPM1	Macrophage	down
0	-0.45514	0.284	0.603	0	GLDN	Macrophage	down
0	-0.458143	0.082	0.235	0	HSPA1B	Macrophage	down
0	-0.46152	0.31	0.574	0	EVI2A	Macrophage	down
0	-0.472452	0.173	0.372	0	SNHG12	Macrophage	down
0	-0.501185	0.951	0.995	0	EIF1	Macrophage	down
0	-0.507482	0.41	0.691	0	ATF4	Macrophage	down
0	-0.507765	0.374	0.587	0	RPL9P9	Macrophage	down
0	-0.526274	0.763	0.925	0	SNHG29	Macrophage	down
0	-0.526281	0.66	0.887	0	CD163	Macrophage	down
0	-0.546969	0.815	0.962	0	C1QB	Macrophage	down
0	-0.55053	0.624	0.795	0	HLA-DRB5	Macrophage	down
0	-0.553637	0.843	0.987	0	RPS26	Macrophage	down
0	-0.566866	0.134	0.358	0	RPS4Y1	Macrophage	down
0	-0.573771	0.795	0.922	0	CD52	Macrophage	down
0	-0.604768	0.023	0.281	0	AKR1C2	Macrophage	down
0	-0.605541	0.665	0.849	0	SNX10	Macrophage	down
0	-0.623721	0.769	0.939	0	ZFAS1	Macrophage	down
0	-0.668501	0.512	0.756	0	STXBP2	Macrophage	down
0	-0.690713	0.461	0.754	0	SERPING1	Macrophage	down
0	-0.693187	0.32	0.673	0	HPGD	Macrophage	down
0	-0.693189	0.478	0.791	0	GAS5	Macrophage	down
0	-0.701659	0.714	0.898	0	PLIN2	Macrophage	down
0	-0.707371	0.32	0.542	0	CXCR4	Macrophage	down
0	-0.72881	0.54	0.819	0	EVI2B	Macrophage	down
0	-0.729337	0.178	0.531	0	CES1	Macrophage	down
0	-0.740546	0.083	0.382	0	DEFB1	Macrophage	down
0	-0.793013	0.239	0.552	0	CXCL3	Macrophage	down
0	-0.795147	0.361	0.657	0	LYAR	Macrophage	down
0	-0.795604	0.126	0.417	0	RND3	Macrophage	down
0	-0.830056	0.576	0.875	0	NUPR1	Macrophage	down
0	-0.862004	0.675	0.937	0	SFTPC	Macrophage	down
0	-0.911376	0.372	0.674	0	SFTPB	Macrophage	down
0	-0.915504	0.147	0.593	0	AKR1C3	Macrophage	down
0	-0.917165	0.085	0.277	0	SLPI	Macrophage	down
7.20308e-308	-0.426217	0.19	0.366	1.58532e-303	CXCL2	Macrophage	down
1.72243e-307	-0.533944	0.041	0.161	3.7909e-303	CXCL8	Macrophage	down
1.30135e-306	-0.266763	0.721	0.854	2.86414e-302	MGST3	Macrophage	down
4.21459e-306	-0.500819	0.158	0.317	9.27589e-302	MTCO1P12	Macrophage	down
1.1983e-303	0.518341	0.089	0.001	2.63733e-299	MMP9	Macrophage	up
2.22458e-302	-0.259603	0.819	0.91	4.89607e-298	SLC25A6	Macrophage	down
3.90288e-301	-0.262522	0.644	0.76	8.58986e-297	CIRBP	Macrophage	down
1.42509e-300	0.300497	0.114	0.013	3.13648e-296	SDS	Macrophage	up
6.81924e-299	-0.284098	0.303	0.483	1.50085e-294	PPP1R15A	Macrophage	down
1.16307e-297	0.333633	0.101	0.007	2.5598e-293	HAMP	Macrophage	up
2.67367e-286	-0.258354	0.5	0.661	5.88449e-282	N4BP2L2	Macrophage	down
1.27497e-282	0.494564	0.468	0.3	2.80609e-278	MS4A6A	Macrophage	up
1.48652e-276	-0.263977	0.352	0.525	3.27167e-272	CD302	Macrophage	down
2.06087e-276	0.257975	0.264	0.112	4.53576e-272	CMTM3	Macrophage	up
2.15079e-276	-0.666574	0.245	0.393	4.73367e-272	HSPA1A	Macrophage	down
7.51323e-276	0.366795	0.391	0.225	1.65359e-271	ABHD2	Macrophage	up
7.63894e-275	-0.280117	0.35	0.533	1.68125e-270	RASGEF1B	Macrophage	down
6.31333e-271	-0.293706	0.736	0.853	1.3895e-266	VSIG4	Macrophage	down
7.12746e-271	-0.251776	0.368	0.538	1.56868e-266	ESD	Macrophage	down
1.57527e-270	0.33865	0.79	0.738	3.46702e-266	FKBP1A	Macrophage	up
7.60358e-265	0.35024	0.402	0.236	1.67347e-260	SLC1A3	Macrophage	up
5.13793e-264	-0.265057	0.406	0.566	1.13081e-259	AIMP1	Macrophage	down
3.15533e-262	-0.423269	0.12	0.26	6.94457e-258	WFDC21P	Macrophage	down
6.67235e-262	0.277008	0.264	0.12	1.46852e-257	ACP2	Macrophage	up
1.18094e-261	0.438009	0.652	0.535	2.59914e-257	ITGB2	Macrophage	up
6.05635e-261	0.370449	0.722	0.646	1.33294e-256	ATOX1	Macrophage	up
1.08789e-259	0.340506	0.745	0.677	2.39433e-255	ARHGDIB	Macrophage	up
1.58862e-259	-0.351722	0.494	0.647	3.4964e-255	BCL2A1	Macrophage	down
5.10577e-259	0.462807	0.369	0.212	1.12373e-254	CD14	Macrophage	up
1.82606e-258	-0.259235	0.487	0.635	4.01898e-254	POLR1D	Macrophage	down
4.1422e-257	-0.995126	0.175	0.311	9.11656e-253	MTND1P23	Macrophage	down
3.0041e-253	0.293273	0.115	0.02	6.61172e-249	HLA-DQA2	Macrophage	up
2.03643e-251	1.0283	0.271	0.142	4.48198e-247	AC009093.3	Macrophage	up
3.84179e-247	0.306469	0.999	0.997	8.4554e-243	MT-ATP6	Macrophage	up
1.44586e-246	-0.481441	0.082	0.208	3.18219e-242	SFTA2	Macrophage	down
6.28271e-246	0.529017	0.969	0.979	1.38276e-241	APOC1	Macrophage	up
1.38222e-245	0.812216	0.141	0.035	3.04214e-241	CCL2	Macrophage	up
1.49473e-243	-0.255861	0.264	0.436	3.28975e-239	AGRP	Macrophage	down
1.6867e-240	0.424269	0.305	0.15	3.71225e-236	AC020656.1	Macrophage	up
4.19299e-234	0.398147	0.47	0.315	9.22835e-230	MT-ND6	Macrophage	up
5.31452e-234	-0.466659	0.076	0.196	1.16967e-229	HOPX	Macrophage	down
3.43735e-233	0.341905	0.742	0.674	7.56526e-229	LST1	Macrophage	up
7.63864e-231	0.399678	0.397	0.246	1.68119e-226	STAT1	Macrophage	up
2.68245e-227	0.30106	0.169	0.057	5.90381e-223	FGL2	Macrophage	up
4.13857e-227	0.258996	0.914	0.94	9.10857e-223	NPC2	Macrophage	up
1.42844e-224	-0.262171	0.046	0.147	3.14384e-220	EREG	Macrophage	down
4.04856e-223	0.351344	0.107	0.02	8.91047e-219	IGHG1	Macrophage	up
6.45023e-222	0.28457	0.25	0.118	1.41963e-217	NRP2	Macrophage	up
2.27671e-221	0.323214	0.915	0.925	5.0108e-217	ANXA2	Macrophage	up
3.55527e-218	0.383346	0.253	0.128	7.82479e-214	MTND2P28	Macrophage	up
4.09284e-218	0.294649	0.172	0.059	9.00792e-214	CORO1A	Macrophage	up
9.45712e-216	0.347789	0.591	0.461	2.08142e-211	ATP6V1B2	Macrophage	up
2.16664e-215	0.323618	0.639	0.522	4.76856e-211	P4HB	Macrophage	up
1.25382e-214	0.322415	0.786	0.742	2.75954e-210	TPM3	Macrophage	up
9.54613e-213	0.270827	0.296	0.157	2.10101e-208	CSF1R	Macrophage	up
4.51847e-212	0.78283	0.729	0.667	9.94471e-208	CCL18	Macrophage	up
1.41479e-207	0.522295	0.861	0.874	3.11381e-203	APOE	Macrophage	up
2.19008e-207	0.463702	0.844	0.807	4.82015e-203	CD9	Macrophage	up
8.63055e-207	-0.382069	0.186	0.316	1.8995e-202	DNAJB1	Macrophage	down
8.74546e-204	0.509966	0.317	0.18	1.92479e-199	EMP1	Macrophage	up
3.98347e-202	-0.25667	0.497	0.646	8.76722e-198	SNHG25	Macrophage	down
3.05274e-197	0.297964	0.524	0.389	6.71879e-193	WASF2	Macrophage	up
7.26835e-196	0.274975	0.259	0.134	1.59969e-191	NR1H3	Macrophage	up
1.65343e-195	0.27847	0.391	0.252	3.63904e-191	CD4	Macrophage	up
6.72819e-195	-0.356477	0.528	0.651	1.48081e-190	JUN	Macrophage	down
1.78128e-194	-0.550447	0.232	0.368	3.92041e-190	AREG	Macrophage	down
2.63705e-194	0.311958	0.784	0.741	5.80389e-190	CAP1	Macrophage	up
3.01905e-192	0.423681	0.539	0.423	6.64462e-188	MAFB	Macrophage	up
7.72301e-190	0.333207	0.691	0.607	1.69976e-185	HMGN1	Macrophage	up
1.11873e-189	0.467953	0.221	0.105	2.46221e-185	IL1RN	Macrophage	up
1.41587e-188	0.456774	0.423	0.291	3.11619e-184	TGM2	Macrophage	up
4.98577e-188	0.356111	0.449	0.315	1.09732e-183	FYB1	Macrophage	up
3.96181e-186	0.348938	0.673	0.59	8.71955e-182	MNDA	Macrophage	up
5.82422e-186	0.267809	0.998	0.987	1.28185e-181	MT-ND3	Macrophage	up
4.7345e-185	0.660853	0.148	0.053	1.04202e-180	CHIT1	Macrophage	up
1.73997e-184	0.486348	0.306	0.183	3.8295e-180	SDC2	Macrophage	up
1.15251e-182	0.340133	0.743	0.671	2.53657e-178	LCP1	Macrophage	up
7.4482e-182	0.327972	0.604	0.496	1.63928e-177	TPM4	Macrophage	up
1.03337e-179	0.352172	0.749	0.689	2.27435e-175	CALR	Macrophage	up
1.49008e-178	0.290612	0.378	0.242	3.27953e-174	TNFSF13B	Macrophage	up
3.9665e-177	0.278603	0.371	0.245	8.72987e-173	POTEE	Macrophage	up
1.27764e-176	0.698121	0.335	0.213	2.81197e-172	C15orf48	Macrophage	up
2.44328e-174	0.397332	0.474	0.359	5.37743e-170	GM2A	Macrophage	up
1.31216e-169	-0.341558	0.328	0.459	2.88793e-165	RPL10P9	Macrophage	down
2.94875e-169	0.423109	0.068	0.008	6.48991e-165	IGLC3	Macrophage	up
3.58445e-159	0.518339	0.097	0.026	7.88901e-155	CTSK	Macrophage	up
1.86e-157	-0.378764	0.035	0.109	4.09367e-153	CCL20	Macrophage	down
1.2743e-154	0.304999	0.499	0.376	2.8046e-150	CLTC	Macrophage	up
2.78792e-151	0.348586	0.336	0.216	6.13592e-147	IL7R	Macrophage	up
4.17748e-150	0.342396	0.529	0.418	9.19421e-146	SAMHD1	Macrophage	up
5.58084e-150	-0.274822	0.415	0.525	1.22829e-145	AC073325.2	Macrophage	down
7.22994e-146	0.254427	0.294	0.18	1.59124e-141	LHFPL2	Macrophage	up
1.37981e-145	-0.503248	0.189	0.299	3.03682e-141	FABP3	Macrophage	down
1.49845e-144	0.268983	0.501	0.386	3.29793e-140	TLN1	Macrophage	up
5.37743e-144	0.273476	0.646	0.556	1.18352e-139	PPT1	Macrophage	up
7.02195e-143	0.26124	0.705	0.65	1.54546e-138	FXYD5	Macrophage	up
5.03641e-142	0.257081	0.351	0.234	1.10846e-137	RALA	Macrophage	up
2.76097e-141	0.287598	0.656	0.565	6.07662e-137	MS4A4A	Macrophage	up
2.91961e-139	0.313123	0.363	0.251	6.42576e-135	WARS	Macrophage	up
4.82297e-136	0.359151	0.427	0.319	1.06149e-131	PLEK	Macrophage	up
2.21634e-131	0.274079	0.467	0.351	4.87795e-127	C6orf62	Macrophage	up
1.40737e-130	-0.314955	0.458	0.533	3.09749e-126	RPL29P11	Macrophage	down
3.17485e-128	0.263507	0.676	0.603	6.98753e-124	RAB31	Macrophage	up
3.29249e-128	0.262653	0.037	0	7.24644e-124	CXCL9	Macrophage	up
8.57643e-128	0.270045	0.348	0.24	1.88759e-123	CYFIP1	Macrophage	up
1.60183e-127	0.277315	0.535	0.433	3.52547e-123	SRSF2	Macrophage	up
2.84768e-127	0.28332	0.288	0.176	6.26746e-123	ARID5B	Macrophage	up
4.98214e-127	0.256335	0.447	0.337	1.09652e-122	GLIPR1	Macrophage	up
1.46184e-125	0.310987	0.593	0.509	3.21736e-121	ADGRE5	Macrophage	up
1.18691e-123	0.254093	0.383	0.276	2.61227e-119	QSOX1	Macrophage	up
5.67438e-122	0.257837	0.653	0.569	1.24888e-117	FLNA	Macrophage	up
8.82947e-121	0.268487	0.315	0.21	1.94328e-116	ATP13A3	Macrophage	up
1.38124e-118	-0.416043	0.129	0.219	3.03997e-114	NAPSA	Macrophage	down
4.60462e-117	0.447469	0.705	0.754	1.01343e-112	CRIP1	Macrophage	up
9.11948e-117	0.348569	0.409	0.306	2.00711e-112	SOD2	Macrophage	up
1.89615e-116	-0.253274	0.064	0.137	4.17324e-112	SFTPD	Macrophage	down
5.00805e-114	0.259289	0.846	0.843	1.10222e-109	CDC42	Macrophage	up
2.43443e-112	0.523857	0.043	0.004	5.35793e-108	CXCL10	Macrophage	up
1.28318e-111	0.372221	0.262	0.169	2.82414e-107	CD36	Macrophage	up
2.02226e-109	0.282674	0.562	0.464	4.45079e-105	VMP1	Macrophage	up
2.57253e-108	0.276721	0.632	0.56	5.66189e-104	ITGB1	Macrophage	up
7.34772e-107	0.469018	0.75	0.733	1.61716e-102	CTSL	Macrophage	up
3.87748e-105	0.316735	0.23	0.141	8.53395e-101	PLAC8	Macrophage	up
2.00047e-104	0.312178	0.669	0.612	4.40283e-100	PGK1	Macrophage	up
2.69192e-102	0.27014	0.531	0.444	5.92465e-98	SLA	Macrophage	up
2.55653e-96	0.254334	0.375	0.282	5.62666e-92	HCK	Macrophage	up
5.00597e-94	0.250848	0.331	0.24	1.10176e-89	FUCA1	Macrophage	up
9.22181e-94	0.32298	0.141	0.07	2.02963e-89	CCL4	Macrophage	up
1.89561e-89	0.282979	0.746	0.71	4.17206e-85	LITAF	Macrophage	up
2.03487e-88	0.266508	0.672	0.65	4.47854e-84	LDHA	Macrophage	up
3.75154e-88	0.273964	0.485	0.409	8.25676e-84	EVL	Macrophage	up
4.49892e-84	-0.548359	0.179	0.261	9.90166e-80	MT-TL1	Macrophage	down
1.21995e-83	0.556686	0.559	0.486	2.68499e-79	TIMP1	Macrophage	up
1.2066e-79	0.270037	0.447	0.371	2.6556e-75	LSP1	Macrophage	up
1.44571e-79	0.34612	0.604	0.548	3.18187e-75	GSN	Macrophage	up
1.1562e-78	0.34531	0.246	0.169	2.54469e-74	RGS1	Macrophage	up
9.04158e-75	0.252885	0.227	0.153	1.98996e-70	GBP1	Macrophage	up
9.98862e-75	0.263548	0.919	0.967	2.1984e-70	LGALS1	Macrophage	up
6.42743e-68	0.350988	0.251	0.178	1.41461e-63	RNASE1	Macrophage	up
5.5272e-56	0.259545	0.609	0.552	1.21648e-51	IGSF6	Macrophage	up
5.81028e-51	0.251173	0.446	0.384	1.27878e-46	LAP3	Macrophage	up
3.61706e-50	-0.566271	0.32	0.378	7.96079e-46	MT-TV	Macrophage	down
3.69733e-47	0.258667	0.815	0.837	8.13744e-43	HMGN2	Macrophage	up
6.46787e-40	-0.537323	0.266	0.188	1.42351e-35	MT1X	Macrophage	down
6.66573e-37	-0.34152	0.205	0.254	1.46706e-32	MT-TI	Macrophage	down
2.01605e-19	0.64979	0.554	0.568	4.43713e-15	FN1	Macrophage	up
2.88794e-12	0.391056	0.335	0.315	6.35607e-08	MT-TP	Macrophage	up
9.36435e-09	0.292114	0.366	0.355	0.0002061	MT-ATP8	Macrophage	up
5.64396e-08	0.434327	0.289	0.271	0.00124218	HIST1H4C	Macrophage	up
2.25827e-07	-0.299779	0.042	0.053	0.00497023	MT1M	Macrophage	down
0	1.88417	0.452	0.044	0	FGG	AT2cell	up
0	1.11755	0.963	0.857	0	CD74	AT2cell	up
0	1.05738	0.621	0.431	0	NNMT	AT2cell	up
0	1.02988	0.576	0.343	0	ZDHHC3	AT2cell	up
0	1.00816	0.84	0.821	0	SERPINA1	AT2cell	up
0	0.971067	0.684	0.537	0	DUSP6	AT2cell	up
0	0.899479	0.351	0.151	0	CYP1B1	AT2cell	up
0	0.859193	0.759	0.635	0	SELENOW	AT2cell	up
0	0.821742	0.689	0.476	0	C3	AT2cell	up
0	0.814922	0.262	0.057	0	CD24	AT2cell	up
0	0.775824	0.825	0.782	0	HLA-B	AT2cell	up
0	0.718545	0.314	0.061	0	MTND2P28	AT2cell	up
0	0.711145	0.999	0.998	0	MT-CO3	AT2cell	up
0	0.707415	0.378	0.175	0	LGALSL	AT2cell	up
0	0.684885	0.85	0.777	0	HLA-DRA	AT2cell	up
0	0.6749	0.784	0.661	0	MALL	AT2cell	up
0	0.635456	0.335	0.099	0	CLU	AT2cell	up
0	0.631593	0.102	0.006	0	IGHG4	AT2cell	up
0	0.631468	0.895	0.946	0	TMSB10	AT2cell	up
0	0.615124	0.997	0.999	0	MT-RNR2	AT2cell	up
0	0.604143	0.29	0.025	0	DMBT1	AT2cell	up
0	0.593402	0.997	0.985	0	MT-ND3	AT2cell	up
0	0.565396	0.992	0.999	0	MT-CO1	AT2cell	up
0	0.539219	0.815	0.825	0	LPCAT1	AT2cell	up
0	0.52061	0.257	0.053	0	ITGA2	AT2cell	up
0	0.512476	0.359	0.154	0	FOSL2	AT2cell	up
0	0.498409	0.997	0.999	0	MT-CO2	AT2cell	up
0	0.475277	0.997	0.989	0	MT-CYB	AT2cell	up
0	0.473099	0.928	0.967	0	MT-RNR1	AT2cell	up
0	0.434272	0.974	0.985	0	B2M	AT2cell	up
0	0.42135	0.999	0.998	0	MT-ATP6	AT2cell	up
0	0.416107	0.185	0.032	0	CHIAP2	AT2cell	up
0	0.413738	0.986	0.971	0	MT-ND1	AT2cell	up
0	0.410725	0.894	0.947	0	MUC1	AT2cell	up
0	0.407389	0.955	0.987	0	SAT1	AT2cell	up
0	0.394074	0.121	0.009	0	IGHG3	AT2cell	up
0	0.355623	0.999	0.998	0	MT-ND4	AT2cell	up
0	0.333157	0.107	0.003	0	FGA	AT2cell	up
0	0.332284	0.145	0.014	0	SLC5A8	AT2cell	up
0	0.272117	0.131	0.018	0	TNC	AT2cell	up
0	-0.270043	0.88	0.985	0	UBA52	AT2cell	down
0	-0.272886	0.955	0.997	0	RPS19	AT2cell	down
0	-0.28083	0.875	0.989	0	COX7C	AT2cell	down
0	-0.282549	0.958	0.996	0	RPL23	AT2cell	down
0	-0.289889	0.923	0.987	0	RPL10A	AT2cell	down
0	-0.29169	0.971	0.998	0	RPL32	AT2cell	down
0	-0.297529	0.409	0.706	0	MACROD2	AT2cell	down
0	-0.302912	0.966	0.997	0	RPS15A	AT2cell	down
0	-0.303058	0.956	0.999	0	S100A6	AT2cell	down
0	-0.312513	0.39	0.663	0	TOMM20	AT2cell	down
0	-0.312561	0.937	0.992	0	RPL7	AT2cell	down
0	-0.314444	0.974	0.997	0	RPS3A	AT2cell	down
0	-0.315692	0.884	0.988	0	FAU	AT2cell	down
0	-0.322511	0.953	0.996	0	RPS13	AT2cell	down
0	-0.324799	0.959	0.995	0	RPL26	AT2cell	down
0	-0.326149	0.915	0.993	0	RPL27	AT2cell	down
0	-0.326619	0.921	0.992	0	RPL24	AT2cell	down
0	-0.329033	0.62	0.872	0	COX6A1	AT2cell	down
0	-0.330584	0.93	0.996	0	RPS15	AT2cell	down
0	-0.339346	0.963	0.995	0	RPL3	AT2cell	down
0	-0.33942	0.927	0.99	0	RPS9	AT2cell	down
0	-0.348726	0.953	0.996	0	RPS16	AT2cell	down
0	-0.349467	0.261	0.569	0	ESD	AT2cell	down
0	-0.350115	0.469	0.732	0	H2AFZ	AT2cell	down
0	-0.353367	0.977	0.998	0	RPS6	AT2cell	down
0	-0.355695	0.14	0.4	0	STX10	AT2cell	down
0	-0.358723	0.96	0.996	0	RPL23A	AT2cell	down
0	-0.363712	0.362	0.633	0	ALKBH7	AT2cell	down
0	-0.364096	0.362	0.639	0	RSL24D1	AT2cell	down
0	-0.364627	0.924	0.992	0	RPL8	AT2cell	down
0	-0.366904	0.296	0.58	0	CLDN4	AT2cell	down
0	-0.367631	0.491	0.755	0	EIF3K	AT2cell	down
0	-0.367817	0.92	0.989	0	RPS7	AT2cell	down
0	-0.371291	0.966	0.998	0	RPL11	AT2cell	down
0	-0.372674	0.3	0.625	0	ZNF385B	AT2cell	down
0	-0.375278	0.951	0.995	0	RPL19	AT2cell	down
0	-0.375951	0.463	0.731	0	SEC11A	AT2cell	down
0	-0.377349	0.898	0.986	0	CTSH	AT2cell	down
0	-0.378078	0.506	0.773	0	NDUFB9	AT2cell	down
0	-0.380132	0.516	0.827	0	EIF3E	AT2cell	down
0	-0.380986	0.792	0.938	0	EEF2	AT2cell	down
0	-0.382126	0.366	0.642	0	ERG28	AT2cell	down
0	-0.383999	0.532	0.797	0	NOP53	AT2cell	down
0	-0.387945	0.924	0.989	0	RPL18A	AT2cell	down
0	-0.387953	0.308	0.623	0	IDI1	AT2cell	down
0	-0.389039	0.361	0.629	0	SARS	AT2cell	down
0	-0.389473	0.982	0.996	0	RPL10	AT2cell	down
0	-0.389607	0.958	0.997	0	RPS4X	AT2cell	down
0	-0.394573	0.963	0.996	0	RPL9	AT2cell	down
0	-0.396578	0.95	0.996	0	RPL27A	AT2cell	down
0	-0.402123	0.359	0.661	0	EIF3F	AT2cell	down
0	-0.403706	0.928	0.988	0	RPL15	AT2cell	down
0	-0.404532	0.323	0.622	0	ECH1	AT2cell	down
0	-0.415113	0.579	0.827	0	S100A14	AT2cell	down
0	-0.416732	0.973	0.998	0	RPS18	AT2cell	down
0	-0.416935	0.694	0.884	0	SNHG5	AT2cell	down
0	-0.418009	0.959	0.997	0	RPS8	AT2cell	down
0	-0.42052	0.881	0.981	0	HOPX	AT2cell	down
0	-0.4241	0.557	0.833	0	SNHG6	AT2cell	down
0	-0.429907	0.78	0.933	0	EEF1D	AT2cell	down
0	-0.435681	0.84	0.974	0	RPS10	AT2cell	down
0	-0.436411	0.937	0.992	0	RPL5	AT2cell	down
0	-0.440662	0.825	0.971	0	RPL14	AT2cell	down
0	-0.442351	0.631	0.876	0	SLC25A3	AT2cell	down
0	-0.442735	0.913	0.992	0	EIF1	AT2cell	down
0	-0.443984	0.68	0.886	0	ZFAS1	AT2cell	down
0	-0.453117	0.901	0.989	0	RPL18	AT2cell	down
0	-0.453824	0.128	0.432	0	FADS1	AT2cell	down
0	-0.456904	0.363	0.656	0	MGST3	AT2cell	down
0	-0.458145	0.451	0.763	0	FAM177A1	AT2cell	down
0	-0.463341	0.226	0.586	0	INSIG1	AT2cell	down
0	-0.469067	0.476	0.785	0	ERP29	AT2cell	down
0	-0.470405	0.964	0.996	0	RPL13A	AT2cell	down
0	-0.472608	0.93	0.991	0	RPL7A	AT2cell	down
0	-0.476928	0.364	0.658	0	SOD3	AT2cell	down
0	-0.480006	0.491	0.762	0	TKT	AT2cell	down
0	-0.483027	0.266	0.636	0	SQLE	AT2cell	down
0	-0.483535	0.741	0.874	0	RPLP0P6	AT2cell	down
0	-0.499398	0.675	0.905	0	COX6C	AT2cell	down
0	-0.50138	0.78	0.948	0	EEF1B2	AT2cell	down
0	-0.506405	0.298	0.611	0	GKN2	AT2cell	down
0	-0.524428	0.612	0.894	0	LDHB	AT2cell	down
0	-0.53936	0.809	0.961	0	NACA	AT2cell	down
0	-0.560087	0.899	0.986	0	RPS5	AT2cell	down
0	-0.568197	0.782	0.988	0	RPS26	AT2cell	down
0	-0.57872	0.133	0.485	0	ACAT2	AT2cell	down
0	-0.579825	0.872	0.975	0	RPSA	AT2cell	down
0	-0.59571	0.463	0.805	0	DCXR	AT2cell	down
0	-0.60118	0.867	0.975	0	RACK1	AT2cell	down
0	-0.604546	0.376	0.742	0	PLA2G16	AT2cell	down
0	-0.612501	0.583	0.908	0	PEBP4	AT2cell	down
0	-0.623082	0.446	0.801	0	BLVRB	AT2cell	down
0	-0.629768	0.647	0.904	0	TXN	AT2cell	down
0	-0.632139	0.937	0.995	0	RPS3	AT2cell	down
0	-0.6341	0.21	0.584	0	TTN	AT2cell	down
0	-0.63672	0.873	0.989	0	MGST1	AT2cell	down
0	-0.651412	0.669	0.923	0	SLC25A5	AT2cell	down
0	-0.652122	0.338	0.66	0	RPL9P9	AT2cell	down
0	-0.653937	0.68	0.918	0	GAS5	AT2cell	down
0	-0.656562	0.734	0.931	0	SNHG29	AT2cell	down
0	-0.65786	0.712	0.927	0	SLC25A6	AT2cell	down
0	-0.664774	0.641	0.91	0	NPM1	AT2cell	down
0	-0.666995	0.649	0.91	0	FABP5	AT2cell	down
0	-0.680039	0.958	0.996	0	RPS2	AT2cell	down
0	-0.686824	0.205	0.646	0	EBP	AT2cell	down
0	-0.722355	0.236	0.661	0	HMGCS1	AT2cell	down
0	-0.735605	0.068	0.371	0	EIF4EBP1	AT2cell	down
0	-0.747743	0.659	0.93	0	NUPR1	AT2cell	down
0	-0.750062	0.732	0.915	0	RPL14P1	AT2cell	down
0	-0.763133	0.201	0.667	0	TMEM97	AT2cell	down
0	-0.776315	0.269	0.694	0	FDPS	AT2cell	down
0	-0.853453	0.245	0.638	0	PEG10	AT2cell	down
0	-0.878818	0.246	0.7	0	SNHG7	AT2cell	down
0	-0.897137	0.084	0.333	0	RPS4Y1	AT2cell	down
0	-0.934329	0.862	0.997	0	SLPI	AT2cell	down
0	-1.01987	0.368	0.86	0	TACC2	AT2cell	down
7.38152e-308	0.616311	0.73	0.657	1.6246e-303	CD44	AT2cell	up
3.71891e-306	0.701167	0.653	0.524	8.18495e-302	HLA-DPA1	AT2cell	up
8.49655e-306	0.384126	0.073	0.001	1.87001e-301	MUC5B	AT2cell	up
5.47623e-305	0.423447	0.871	0.834	1.20526e-300	RNASE1	AT2cell	up
9.99931e-304	-0.375238	0.293	0.559	2.20075e-299	UBXN1	AT2cell	down
1.24767e-303	-0.347445	0.691	0.884	2.74599e-299	SELENOP	AT2cell	down
2.85632e-302	-0.362566	0.335	0.602	6.28647e-298	CNIH4	AT2cell	down
1.41663e-301	-0.351919	0.571	0.812	3.11787e-297	COX7B	AT2cell	down
4.64039e-300	-0.343798	0.246	0.514	1.0213e-295	MPC1	AT2cell	down
4.86717e-300	0.56094	0.384	0.183	1.07122e-295	RASGRF1	AT2cell	up
3.24654e-299	-0.365031	0.328	0.592	7.14531e-295	TMEM141	AT2cell	down
9.92379e-299	-0.300221	0.455	0.723	2.18413e-294	COX5A	AT2cell	down
1.11054e-298	-0.35142	0.4	0.659	2.44419e-294	JAK1	AT2cell	down
4.2342e-298	-0.360564	0.111	0.359	9.31905e-294	CCDC141	AT2cell	down
1.29363e-295	0.756551	0.419	0.226	2.84715e-291	TPPP3	AT2cell	up
1.40484e-295	-0.377138	0.207	0.465	3.09192e-291	PSMA3	AT2cell	down
2.05867e-293	-0.319539	0.361	0.625	4.53092e-289	MRPS36	AT2cell	down
1.5608e-292	-0.326627	0.77	0.94	3.43518e-288	GPX4	AT2cell	down
3.45734e-292	0.367907	0.236	0.074	7.60927e-288	AC009133.1	AT2cell	up
8.19628e-287	0.8692	0.64	0.512	1.80392e-282	ID1	AT2cell	up
1.10671e-283	-0.375183	0.304	0.557	2.43575e-279	PMM1	AT2cell	down
4.23429e-281	-0.253835	0.965	0.997	9.31925e-277	RPS14	AT2cell	down
6.04136e-279	0.445786	0.838	0.85	1.32964e-274	DHCR24	AT2cell	up
2.09102e-275	-0.301807	0.163	0.414	4.60212e-271	HMGCR	AT2cell	down
1.60045e-274	-0.281762	0.971	0.998	3.52243e-270	RPL13	AT2cell	down
2.1049e-274	-0.279884	0.742	0.923	4.63267e-270	COX4I1	AT2cell	down
1.43595e-273	-0.272836	0.721	0.91	3.16038e-269	BTF3	AT2cell	down
5.95881e-272	0.526173	0.371	0.186	1.31147e-267	LY6E	AT2cell	up
4.7502e-271	-0.321554	0.276	0.534	1.04547e-266	MMAB	AT2cell	down
6.62528e-269	0.657237	0.761	0.722	1.45816e-264	HLA-A	AT2cell	up
8.20415e-269	0.352326	0.165	0.038	1.80565e-264	IGFBP7	AT2cell	up
1.30626e-267	-0.575645	0.378	0.604	2.87494e-263	PLA2G1B	AT2cell	down
1.67124e-266	0.513624	0.137	0.025	3.67823e-262	IGLC2	AT2cell	up
2.60645e-266	1.53283	0.556	0.373	5.73653e-262	SCGB3A1	AT2cell	up
6.34119e-265	-0.354846	0.182	0.423	1.39563e-260	MVD	AT2cell	down
7.44825e-264	-0.261945	0.457	0.709	1.63929e-259	EIF3H	AT2cell	down
2.68965e-261	0.348378	0.236	0.08	5.91965e-257	SCTR	AT2cell	up
1.08178e-259	0.309477	0.158	0.036	2.38089e-255	CRIP2	AT2cell	up
2.05757e-259	0.525083	0.064	0.001	4.5285e-255	MIR205HG	AT2cell	up
7.26449e-259	-0.296888	0.092	0.31	1.59884e-254	PCYT2	AT2cell	down
2.00582e-257	-0.297086	0.434	0.695	4.41461e-253	EMP2	AT2cell	down
5.23243e-255	0.3059	0.139	0.028	1.15161e-250	TIMP3	AT2cell	up
1.62411e-254	-0.32138	0.219	0.462	3.5745e-250	BNIP3	AT2cell	down
1.72997e-253	-0.292809	0.321	0.581	3.8075e-249	TMEM245	AT2cell	down
1.48824e-252	-0.297666	0.453	0.697	3.27546e-248	CUTA	AT2cell	down
2.48508e-252	-0.30482	0.321	0.572	5.4694e-248	EIF3G	AT2cell	down
4.00285e-251	-0.301461	0.185	0.424	8.80987e-247	FHDC1	AT2cell	down
1.01995e-250	0.435266	0.318	0.144	2.24481e-246	VWA1	AT2cell	up
6.93744e-250	-0.298739	0.514	0.735	1.52686e-245	ATF4	AT2cell	down
1.83502e-248	-0.266857	0.829	0.958	4.03869e-244	RPL36A	AT2cell	down
1.33114e-241	-0.310265	0.251	0.494	2.92971e-237	NUDT16	AT2cell	down
1.82763e-241	-0.294793	0.174	0.405	4.02244e-237	IMPDH2	AT2cell	down
2.35211e-240	0.726084	0.452	0.283	5.17675e-236	SLC6A14	AT2cell	up
1.01919e-237	-0.29829	0.063	0.256	2.24313e-233	SHMT2	AT2cell	down
2.21182e-237	-0.264674	0.573	0.823	4.868e-233	GAPDH	AT2cell	down
3.26449e-237	-0.349886	0.344	0.59	7.18482e-233	IER2	AT2cell	down
3.77162e-237	-0.307945	0.151	0.374	8.30096e-233	SLC3A2	AT2cell	down
4.45892e-237	0.560765	0.723	0.743	9.81364e-233	ABCA3	AT2cell	up
3.00645e-236	-0.305222	0.328	0.572	6.61689e-232	EIF3L	AT2cell	down
6.91797e-236	-0.267129	0.712	0.901	1.52258e-231	YBX1	AT2cell	down
1.47283e-235	-0.294802	0.117	0.332	3.24155e-231	EPB41L4A-AS1	AT2cell	down
1.68068e-233	-0.295843	0.398	0.647	3.69902e-229	BEX2	AT2cell	down
1.35643e-231	-0.426872	0.473	0.697	2.98537e-227	JUN	AT2cell	down
2.85686e-231	-0.273897	0.334	0.58	6.28766e-227	FDFT1	AT2cell	down
1.75787e-230	-0.257193	0.169	0.395	3.86889e-226	EIF3D	AT2cell	down
7.61783e-230	-0.26402	0.746	0.908	1.67661e-225	PEBP1	AT2cell	down
7.4545e-229	-0.251992	0.454	0.693	1.64066e-224	SSR3	AT2cell	down
2.45175e-228	0.4974	0.435	0.265	5.39607e-224	TNFRSF1A	AT2cell	up
1.61453e-226	0.350759	0.203	0.066	3.55342e-222	FN1	AT2cell	up
1.25543e-225	-0.487493	0.146	0.359	2.76309e-221	GDF15	AT2cell	down
6.70264e-224	-0.302388	0.377	0.611	1.47518e-219	RABAC1	AT2cell	down
6.716e-224	0.263281	0.163	0.043	1.47813e-219	CCL18	AT2cell	up
2.5981e-223	0.27812	0.213	0.073	5.71815e-219	C4orf48	AT2cell	up
2.22381e-222	0.281502	0.851	0.933	4.89439e-218	TMA7	AT2cell	up
3.28258e-222	-0.259845	0.245	0.48	7.22462e-218	SLC25A36	AT2cell	down
1.22315e-221	-0.359049	0.997	1	2.69202e-217	FTL	AT2cell	down
6.67481e-221	-0.26242	0.594	0.815	1.46906e-216	PPA1	AT2cell	down
2.669e-220	0.552436	0.498	0.348	5.87419e-216	SDC1	AT2cell	up
6.0039e-220	-0.304755	0.339	0.57	1.3214e-215	HSPD1	AT2cell	down
3.08603e-219	-0.26644	0.518	0.748	6.79205e-215	NDUFB11	AT2cell	down
1.23142e-218	-0.273958	0.181	0.402	2.71022e-214	FMC1	AT2cell	down
1.3033e-218	-0.276357	0.142	0.352	2.86844e-214	C6orf48	AT2cell	down
2.00584e-218	0.461866	0.761	0.733	4.41466e-214	DDX17	AT2cell	up
2.09326e-218	-0.251592	0.844	0.952	4.60706e-214	RPL4	AT2cell	down
4.37899e-216	-0.272637	0.418	0.649	9.63773e-212	MPST	AT2cell	down
5.3295e-216	0.976368	0.239	0.095	1.17297e-211	IGKC	AT2cell	up
1.6859e-215	-0.31117	0.053	0.228	3.7105e-211	TRIB3	AT2cell	down
3.32875e-214	-0.307729	0.418	0.677	7.32626e-210	KRT19	AT2cell	down
1.50563e-211	-0.288028	0.189	0.402	3.31373e-207	TM7SF2	AT2cell	down
9.74157e-208	0.718768	0.381	0.224	2.14402e-203	CHI3L1	AT2cell	up
3.12764e-203	0.281867	0.165	0.049	6.88363e-199	HTRA1	AT2cell	up
1.16232e-202	-0.253954	0.199	0.414	2.55816e-198	PPP1R15A	AT2cell	down
1.9326e-202	0.606351	0.502	0.355	4.25347e-198	STEAP4	AT2cell	up
2.04457e-199	-0.276315	0.474	0.693	4.4999e-195	PRDX1	AT2cell	down
6.15393e-199	-0.258237	0.624	0.833	1.35442e-194	SQSTM1	AT2cell	down
2.73207e-198	-0.300145	0.806	0.931	6.01301e-194	RPL29	AT2cell	down
5.96981e-198	-0.286184	0.035	0.192	1.3139e-193	MYLK	AT2cell	down
7.99463e-198	-0.31757	0.002	0.132	1.75954e-193	AC018475.1	AT2cell	down
2.6505e-196	0.39276	0.317	0.163	5.83348e-192	TCF7L1	AT2cell	up
4.7617e-195	0.473979	0.785	0.806	1.048e-190	S100A10	AT2cell	up
8.13694e-192	-0.2531	0.125	0.316	1.79086e-187	PLA2G10	AT2cell	down
4.28258e-189	-0.251708	0.21	0.425	9.42553e-185	ALOX15B	AT2cell	down
4.78178e-186	0.356396	0.203	0.077	1.05242e-181	C1S	AT2cell	up
2.47746e-185	0.272607	0.172	0.057	5.45263e-181	CRIP1	AT2cell	up
2.5382e-184	-0.252738	0.494	0.705	5.58632e-180	POLR1D	AT2cell	down
1.24583e-182	0.365073	0.273	0.129	2.74195e-178	CYBA	AT2cell	up
1.12917e-181	-0.267564	0.416	0.64	2.48518e-177	TCEAL9	AT2cell	down
1.63153e-179	0.440967	0.631	0.506	3.59084e-175	MTATP6P1	AT2cell	up
1.26264e-178	0.278523	0.957	0.994	2.77895e-174	TMSB4X	AT2cell	up
8.26291e-178	0.462088	0.39	0.236	1.81858e-173	PTPRF	AT2cell	up
2.45231e-176	0.502282	0.61	0.518	5.3973e-172	ATP11A	AT2cell	up
2.7636e-171	-0.432498	0.392	0.575	6.0824e-167	AC073325.2	AT2cell	down
2.78627e-169	-0.301535	0.445	0.645	6.1323e-165	KLF6	AT2cell	down
2.38289e-164	0.340018	0.249	0.115	5.24451e-160	IFI27	AT2cell	up
2.58162e-164	0.424618	0.243	0.112	5.68188e-160	HLA-DQA1	AT2cell	up
2.57019e-162	0.262244	0.234	0.101	5.65672e-158	APOE	AT2cell	up
9.5856e-162	0.388671	0.138	0.043	2.1097e-157	HP	AT2cell	up
2.39067e-161	0.417076	0.825	0.864	5.26163e-157	LRRK2	AT2cell	up
2.92499e-161	-0.263331	0.185	0.369	6.43762e-157	HMGA1	AT2cell	down
1.88876e-159	0.659826	0.563	0.478	4.15698e-155	C11orf96	AT2cell	up
9.40454e-158	0.34594	0.267	0.134	2.06985e-153	ST3GAL1	AT2cell	up
1.05295e-156	0.42183	0.171	0.065	2.31743e-152	HLA-DRB6	AT2cell	up
3.26641e-156	0.310667	0.799	0.869	7.18905e-152	CST3	AT2cell	up
5.97415e-155	0.391438	0.32	0.181	1.31485e-150	MICAL2	AT2cell	up
9.22191e-150	0.308578	0.265	0.134	2.02965e-145	ITPKC	AT2cell	up
2.08309e-148	0.553428	0.572	0.49	4.58467e-144	ACSL4	AT2cell	up
4.91812e-145	0.323573	0.247	0.123	1.08243e-140	SEPT9	AT2cell	up
2.83585e-143	0.555349	0.691	0.642	6.24143e-139	HLA-C	AT2cell	up
9.86688e-143	0.288373	0.817	0.896	2.1716e-138	SLC34A2	AT2cell	up
3.57156e-142	0.497158	0.706	0.707	7.86065e-138	XBP1	AT2cell	up
7.8633e-142	0.386308	0.785	0.8	1.73063e-137	SFTPA1	AT2cell	up
1.43208e-139	0.321452	0.268	0.138	3.15186e-135	TYROBP	AT2cell	up
1.77904e-139	0.25547	0.233	0.112	3.91548e-135	TNFRSF21	AT2cell	up
9.42847e-137	0.452693	0.534	0.431	2.07511e-132	SERPINB1	AT2cell	up
5.0091e-131	0.362679	0.377	0.246	1.10245e-126	B4GALT5	AT2cell	up
1.70875e-130	0.432296	0.451	0.318	3.76079e-126	FLRT3	AT2cell	up
1.11023e-129	-0.262641	0.183	0.34	2.44351e-125	AC073861.1	AT2cell	down
5.6877e-129	-0.349764	0.148	0.3	1.25181e-124	CCN1	AT2cell	down
1.46381e-128	0.291437	0.149	0.057	3.22169e-124	TGM2	AT2cell	up
2.1586e-128	0.309192	0.277	0.154	4.75087e-124	BCL3	AT2cell	up
4.45187e-126	-0.26978	0.117	0.261	9.79811e-122	MSLN	AT2cell	down
1.06703e-125	0.390783	0.439	0.319	2.34842e-121	MAT2A	AT2cell	up
1.57352e-125	0.389025	0.223	0.11	3.46317e-121	PLPP3	AT2cell	up
2.95589e-125	0.457837	0.604	0.578	6.50563e-121	TAGLN2	AT2cell	up
2.56078e-124	0.463693	0.491	0.396	5.63602e-120	LGALS3BP	AT2cell	up
3.72334e-124	0.3124	0.224	0.112	8.1947e-120	JDP2	AT2cell	up
1.06535e-123	0.664693	0.533	0.451	2.34472e-119	AQP1	AT2cell	up
1.31781e-123	0.345766	0.364	0.241	2.90037e-119	TMEM63B	AT2cell	up
1.91528e-123	0.299875	0.294	0.17	4.21534e-119	IFI27L2	AT2cell	up
2.26401e-123	0.293951	0.029	0	4.98286e-119	MMP1	AT2cell	up
3.55776e-122	0.325482	0.268	0.15	7.83027e-118	DUSP16	AT2cell	up
3.46374e-121	0.295332	0.891	0.914	7.62335e-117	ACTB	AT2cell	up
5.80368e-121	0.359786	0.296	0.175	1.27733e-116	RAB31	AT2cell	up
7.58598e-121	0.491526	0.745	0.759	1.6696e-116	WFDC2	AT2cell	up
1.82119e-119	0.328739	0.309	0.186	4.00825e-115	FAM20A	AT2cell	up
7.03676e-119	0.273902	0.202	0.096	1.54872e-114	GRK3	AT2cell	up
1.23799e-118	0.294319	0.186	0.087	2.72468e-114	TIMP1	AT2cell	up
2.03628e-118	0.278716	0.828	0.88	4.48165e-114	H3F3A	AT2cell	up
2.42821e-118	0.392633	0.772	0.826	5.34424e-114	LAMP3	AT2cell	up
5.04739e-117	0.29629	0.291	0.172	1.11088e-112	IGFBP4	AT2cell	up
1.2169e-113	0.307213	0.192	0.091	2.67827e-109	KITLG	AT2cell	up
4.33995e-109	0.387832	0.125	0.048	9.55181e-105	MMP7	AT2cell	up
1.29636e-106	0.357611	0.838	0.942	2.85316e-102	DBI	AT2cell	up
8.74008e-106	0.406838	0.443	0.341	1.9236e-101	IFITM2	AT2cell	up
1.63644e-105	0.387811	0.485	0.388	3.60165e-101	SFPQ	AT2cell	up
4.27888e-105	0.360054	0.606	0.565	9.41739e-101	CD81	AT2cell	up
1.60422e-104	0.330737	0.787	0.827	3.53072e-100	WSB1	AT2cell	up
1.03173e-102	-0.409196	0.116	0.234	2.27073e-98	MTCO1P12	AT2cell	down
2.05723e-102	0.531064	0.598	0.566	4.52775e-98	HLA-DPB1	AT2cell	up
1.61482e-101	0.367854	0.158	0.073	3.55405e-97	AGTR2	AT2cell	up
1.78218e-101	0.337287	0.234	0.132	3.9224e-97	C1R	AT2cell	up
5.50889e-99	0.281654	0.792	0.883	1.21245e-94	S100A11	AT2cell	up
2.27487e-98	0.27974	0.315	0.203	5.00677e-94	CSNK1D	AT2cell	up
2.35839e-98	0.281944	0.236	0.132	5.19058e-94	LRRC36	AT2cell	up
1.99966e-95	0.26279	0.24	0.135	4.40104e-91	LYZ	AT2cell	up
2.5162e-95	0.275272	0.825	0.846	5.5379e-91	DDX5	AT2cell	up
1.9945e-94	0.309811	0.191	0.098	4.38969e-90	ST6GAL1	AT2cell	up
1.9396e-93	0.34206	0.441	0.334	4.26887e-89	B4GALT1	AT2cell	up
8.57437e-92	0.263883	0.238	0.138	1.88713e-87	HMOX1	AT2cell	up
7.44683e-91	0.335525	0.221	0.124	1.63897e-86	NDNF	AT2cell	up
3.04083e-90	0.27867	0.28	0.173	6.69257e-86	C1QA	AT2cell	up
9.69296e-89	0.289723	0.267	0.166	2.13332e-84	ALDH3A2	AT2cell	up
2.02799e-88	0.458768	0.46	0.379	4.4634e-84	NAMPT	AT2cell	up
5.45985e-88	0.37308	0.275	0.177	1.20166e-83	AC079630.1	AT2cell	up
1.32209e-87	0.283274	0.218	0.122	2.9098e-83	SLC4A4	AT2cell	up
2.78982e-87	0.377612	0.547	0.482	6.14011e-83	CELF2	AT2cell	up
5.01076e-84	0.387813	0.516	0.453	1.10282e-79	MPZL2	AT2cell	up
1.36013e-83	0.38066	0.377	0.278	2.99352e-79	SGPP2	AT2cell	up
1.392e-83	-0.260798	0.974	0.998	3.06366e-79	FTH1	AT2cell	down
1.81071e-82	0.303781	0.324	0.221	3.9852e-78	OSMR	AT2cell	up
6.82917e-80	0.334834	0.577	0.544	1.50303e-75	RAC1	AT2cell	up
7.16836e-80	0.353707	0.713	0.717	1.57768e-75	CEBPD	AT2cell	up
3.22366e-79	0.353494	0.763	0.808	7.09495e-75	APLP2	AT2cell	up
5.26641e-79	0.378648	0.433	0.352	1.15909e-74	HIF1A	AT2cell	up
5.81475e-78	0.257045	0.185	0.1	1.27977e-73	LGALS1	AT2cell	up
1.36131e-77	0.443221	0.548	0.512	2.99611e-73	SOD2	AT2cell	up
2.98178e-77	0.322814	0.337	0.234	6.5626e-73	GJA1	AT2cell	up
9.19373e-77	0.399016	0.664	0.661	2.02345e-72	WIF1	AT2cell	up
8.6858e-75	0.457261	0.598	0.561	1.91166e-70	TXNIP	AT2cell	up
9.33108e-75	0.332293	0.165	0.088	2.05368e-70	LCN2	AT2cell	up
2.5332e-73	0.386855	0.693	0.727	5.57533e-69	TSC22D1	AT2cell	up
2.86254e-73	0.354118	0.792	0.77	6.30017e-69	PIGR	AT2cell	up
3.28703e-73	0.361854	0.454	0.382	7.23442e-69	MTRNR2L12	AT2cell	up
1.15802e-72	0.332836	0.281	0.188	2.54869e-68	CMAHP	AT2cell	up
2.09253e-72	0.277123	0.237	0.148	4.60545e-68	ARHGDIB	AT2cell	up
3.60422e-71	0.430019	0.413	0.344	7.93252e-67	ODC1	AT2cell	up
5.96511e-71	0.32554	0.659	0.656	1.31286e-66	TOP1	AT2cell	up
3.35423e-69	0.2526	0.256	0.169	7.38233e-65	SERTAD1	AT2cell	up
2.69812e-66	0.303981	0.653	0.67	5.93829e-62	HMGN2	AT2cell	up
5.24263e-66	0.467626	0.082	0.032	1.15385e-61	MGP	AT2cell	up
1.61545e-65	0.311222	0.327	0.241	3.55544e-61	CLIC3	AT2cell	up
4.27666e-64	0.569844	0.638	0.675	9.41251e-60	C4BPA	AT2cell	up
4.35514e-64	0.253438	0.238	0.154	9.58523e-60	GAREM1	AT2cell	up
2.33471e-63	0.333881	0.339	0.256	5.13846e-59	MTRNR2L1	AT2cell	up
2.96859e-63	0.306756	0.418	0.329	6.53358e-59	TNFRSF12A	AT2cell	up
1.29158e-62	0.366835	0.631	0.66	2.84265e-58	PSAP	AT2cell	up
2.16262e-62	0.335949	0.352	0.271	4.75971e-58	IL1R1	AT2cell	up
4.34889e-62	0.251991	0.246	0.162	9.57147e-58	EMP1	AT2cell	up
4.42313e-61	-0.318125	0.034	0.1	9.73487e-57	CXCL8	AT2cell	down
4.85937e-60	0.508104	0.454	0.384	1.0695e-55	RHOB	AT2cell	up
1.06628e-59	0.339248	0.235	0.156	2.34678e-55	GSN	AT2cell	up
1.21092e-59	0.256187	0.689	0.746	2.66511e-55	CFL1	AT2cell	up
1.8643e-59	-0.312253	0.438	0.557	4.10314e-55	KRT7	AT2cell	down
7.20805e-59	0.40654	0.437	0.375	1.58642e-54	ABHD2	AT2cell	up
1.82447e-58	0.312503	0.651	0.67	4.01547e-54	HNRNPK	AT2cell	up
2.03644e-58	0.335149	0.621	0.611	4.48201e-54	MCL1	AT2cell	up
3.00639e-58	0.364281	0.568	0.538	6.61677e-54	CAT	AT2cell	up
4.73774e-57	1.18211	0.267	0.184	1.04273e-52	SCGB1A1	AT2cell	up
8.70476e-57	0.322232	0.343	0.258	1.91583e-52	SOCS2	AT2cell	up
1.17178e-56	-0.251207	0.463	0.569	2.57896e-52	RPL29P11	AT2cell	down
4.95433e-56	0.321475	0.518	0.47	1.0904e-51	EPAS1	AT2cell	up
1.0526e-55	0.324706	0.324	0.244	2.31666e-51	DCBLD2	AT2cell	up
2.32023e-55	0.295079	0.23	0.154	5.1066e-51	COL8A1	AT2cell	up
2.32789e-55	0.319841	0.367	0.284	5.12345e-51	SGK1	AT2cell	up
7.68437e-55	0.380964	0.358	0.281	1.69125e-50	AHCYL2	AT2cell	up
3.17885e-54	0.300035	0.494	0.455	6.99634e-50	SYNGR2	AT2cell	up
3.50155e-54	-0.441162	0.354	0.423	7.70656e-50	RPL10P9	AT2cell	down
2.18957e-53	0.474633	0.54	0.513	4.81902e-49	HHIP	AT2cell	up
7.67511e-53	0.375577	0.416	0.361	1.68922e-48	CTSB	AT2cell	up
1.20283e-51	0.32096	0.631	0.651	2.6473e-47	CALR	AT2cell	up
5.5742e-51	0.257711	0.228	0.156	1.22683e-46	FGF7	AT2cell	up
2.17721e-50	0.33584	0.409	0.346	4.79182e-46	CMTM6	AT2cell	up
5.73222e-50	0.329849	0.49	0.462	1.2616e-45	ALPL	AT2cell	up
1.2022e-49	0.307181	0.61	0.609	2.64593e-45	CDC42	AT2cell	up
8.80375e-49	0.269194	0.372	0.295	1.93762e-44	SRSF6	AT2cell	up
4.28001e-48	0.250308	0.359	0.289	9.41986e-44	PTMS	AT2cell	up
2.80707e-47	0.328044	0.294	0.221	6.17807e-43	ATP2B4	AT2cell	up
8.75273e-47	0.317522	0.542	0.537	1.92639e-42	PON2	AT2cell	up
1.38279e-46	0.33958	0.56	0.561	3.04338e-42	TMEM243	AT2cell	up
2.7198e-46	0.274928	0.443	0.394	5.98601e-42	AES	AT2cell	up
2.85597e-46	0.307313	0.513	0.485	6.2857e-42	TSPAN13	AT2cell	up
8.11089e-46	0.376614	0.574	0.588	1.78513e-41	LMNA	AT2cell	up
2.62409e-45	0.264202	0.319	0.25	5.77537e-41	PLXNB2	AT2cell	up
1.94103e-44	0.33507	0.411	0.355	4.27202e-40	KCNJ15	AT2cell	up
1.18207e-43	0.292167	0.255	0.187	2.60162e-39	SPRY4	AT2cell	up
2.04521e-43	0.352876	0.362	0.298	4.5013e-39	HES1	AT2cell	up
3.33669e-43	0.753618	0.342	0.466	7.34371e-39	SCGB3A2	AT2cell	up
2.00102e-42	0.292415	0.537	0.509	4.40404e-38	YBX3	AT2cell	up
3.93409e-42	0.322408	0.477	0.441	8.65853e-38	CLTC	AT2cell	up
4.67325e-41	-0.341132	0.044	0.097	1.02854e-36	MT1G	AT2cell	down
1.01862e-40	-0.250824	0.566	0.672	2.24188e-36	AREG	AT2cell	down
1.24562e-39	0.28928	0.599	0.619	2.74148e-35	HLA-DRB1	AT2cell	up
1.54323e-39	0.251131	0.619	0.64	3.3965e-35	COPS9	AT2cell	up
2.45946e-39	0.314414	0.397	0.346	5.41302e-35	ACTR2	AT2cell	up
9.8831e-39	0.308788	0.435	0.385	2.17517e-34	C6orf62	AT2cell	up
1.25743e-38	0.325267	0.459	0.444	2.76749e-34	PKM	AT2cell	up
1.78231e-38	0.270702	0.453	0.414	3.92268e-34	RAB27A	AT2cell	up
1.79955e-38	-0.608544	0.21	0.273	3.96064e-34	MTND1P23	AT2cell	down
3.05273e-38	0.314083	0.544	0.526	6.71876e-34	IL6ST	AT2cell	up
2.53728e-37	0.2791	0.595	0.6	5.5843e-33	PCBP1	AT2cell	up
2.84068e-37	0.29168	0.388	0.336	6.25206e-33	DNAJA1	AT2cell	up
2.97704e-37	0.26119	0.407	0.357	6.55216e-33	QSOX1	AT2cell	up
1.69465e-36	0.291475	0.526	0.468	3.72976e-32	XIST	AT2cell	up
2.14744e-36	0.320852	0.593	0.619	4.7263e-32	DDX21	AT2cell	up
5.94165e-35	0.288713	0.214	0.155	1.3077e-30	SLC46A2	AT2cell	up
2.76362e-34	0.388684	0.485	0.47	6.08246e-30	ITGB6	AT2cell	up
8.41178e-34	0.26314	0.618	0.629	1.85135e-29	PTP4A2	AT2cell	up
1.01716e-33	0.380774	0.627	0.687	2.23866e-29	SLC39A8	AT2cell	up
1.41017e-33	0.28583	0.32	0.261	3.10364e-29	CTNND1	AT2cell	up
1.6158e-33	0.558389	0.353	0.304	3.55622e-29	MT-TP	AT2cell	up
6.47283e-31	0.257087	0.427	0.392	1.42461e-26	SLC22A31	AT2cell	up
7.96328e-31	0.257256	0.472	0.451	1.75264e-26	SRSF2	AT2cell	up
1.17767e-30	0.345146	0.404	0.362	2.59194e-26	MT-ND6	AT2cell	up
1.6308e-30	0.256652	0.305	0.25	3.58922e-26	AHR	AT2cell	up
2.35309e-30	0.315513	0.246	0.193	5.17891e-26	CCND2	AT2cell	up
2.39215e-30	0.344001	0.612	0.642	5.26488e-26	TRAM1	AT2cell	up
4.9987e-30	-0.263317	0.041	0.083	1.10016e-25	CCL20	AT2cell	down
3.39203e-29	0.265422	0.42	0.384	7.46551e-25	SDCBP	AT2cell	up
1.11751e-28	0.261487	0.322	0.27	2.45953e-24	NR3C1	AT2cell	up
7.00346e-28	0.282387	0.433	0.406	1.54139e-23	MLEC	AT2cell	up
2.71148e-27	0.313772	0.642	0.7	5.9677e-23	TSPAN3	AT2cell	up
9.53714e-27	0.292411	0.324	0.278	2.09903e-22	NCOA4	AT2cell	up
1.46495e-26	0.262772	0.461	0.437	3.22421e-22	TPM3	AT2cell	up
4.55805e-26	0.257678	0.36	0.324	1.00318e-21	CTSZ	AT2cell	up
4.58739e-26	0.250797	0.387	0.347	1.00964e-21	TSPYL1	AT2cell	up
6.13123e-26	0.305312	0.541	0.558	1.34942e-21	NKX2-1	AT2cell	up
7.32095e-25	0.261992	0.446	0.421	1.61127e-20	TMEM165	AT2cell	up
4.74753e-24	0.314008	0.456	0.439	1.04488e-19	WNK1	AT2cell	up
4.90087e-24	0.765762	0.118	0.081	1.07863e-19	S100A2	AT2cell	up
1.38154e-23	0.265074	0.51	0.505	3.04063e-19	STOM	AT2cell	up
1.44987e-23	0.300792	0.547	0.546	3.19101e-19	CTNNB1	AT2cell	up
3.02497e-23	0.411611	0.593	0.573	6.65765e-19	MT2A	AT2cell	up
3.16114e-23	0.316112	0.595	0.648	6.95736e-19	MFSD2A	AT2cell	up
6.28219e-23	0.267618	0.224	0.177	1.38265e-18	SPINK5	AT2cell	up
3.19738e-22	0.259744	0.55	0.56	7.03711e-18	HSPA5	AT2cell	up
5.93247e-21	0.278012	0.228	0.186	1.30568e-16	HLA-E	AT2cell	up
1.9967e-19	0.298766	0.329	0.295	4.39454e-15	PCDH9	AT2cell	up
2.59295e-19	0.307355	0.443	0.432	5.70682e-15	AQP4	AT2cell	up
4.13104e-19	0.301093	0.446	0.437	9.09202e-15	TMEM30A	AT2cell	up
7.50672e-19	0.25669	0.243	0.203	1.65216e-14	COLEC12	AT2cell	up
2.31773e-17	0.291543	0.634	0.693	5.10109e-13	ADGRF5	AT2cell	up
7.45522e-17	0.279129	0.591	0.629	1.64082e-12	GPRC5A	AT2cell	up
1.17339e-13	0.268002	0.468	0.468	2.58253e-09	NCOA7	AT2cell	up
1.36129e-12	0.280125	0.39	0.381	2.99607e-08	HLA-DMA	AT2cell	up
9.47184e-10	0.25334	0.514	0.539	2.08466e-05	CD46	AT2cell	up
6.49895e-09	0.257743	0.46	0.483	0.000143035	LGMN	AT2cell	up
9.6424e-09	0.268562	0.39	0.381	0.00021222	DPYSL2	AT2cell	up
2.66673e-07	0.459786	0.353	0.358	0.00586921	MT-ATP8	AT2cell	up
5.10787e-108	0.603765	1	0.995	1.12419e-103	CD74	Dendritic	up
2.57216e-97	-0.556908	0.561	0.911	5.66106e-93	SFTPC	Dendritic	down
1.75344e-89	0.682056	0.999	1	3.85914e-85	MT-CO3	Dendritic	up
4.36713e-82	0.693976	0.992	0.95	9.61163e-78	HLA-DPA1	Dendritic	up
5.72156e-78	0.475586	0.998	0.998	1.25926e-73	TMSB4X	Dendritic	up
1.16044e-71	-0.522092	0.959	0.99	2.55402e-67	EIF1	Dendritic	down
2.34011e-63	-0.495294	0.001	0.189	5.15035e-59	AC018475.1	Dendritic	down
3.29487e-63	-0.851687	0.364	0.73	7.25167e-59	CD163	Dendritic	down
2.65485e-62	-1.32431	0.399	0.706	5.84306e-58	AREG	Dendritic	down
5.76705e-62	-0.657844	0.777	0.953	1.26927e-57	S100A4	Dendritic	down
2.65972e-59	-0.631457	0.908	0.982	5.85378e-55	S100A6	Dendritic	down
1.44436e-58	0.707899	0.984	0.984	3.17889e-54	ACTB	Dendritic	up
9.13118e-57	1.00808	0.438	0.076	2.00968e-52	IGKC	Dendritic	up
8.49668e-53	-0.800041	0.223	0.545	1.87003e-48	IL1R2	Dendritic	down
3.44303e-52	0.474116	0.995	0.974	7.57776e-48	HLA-DPB1	Dendritic	up
7.7237e-47	0.429694	1	0.992	1.69991e-42	HLA-DRA	Dendritic	up
4.97513e-43	-0.260198	0.985	1	1.09498e-38	RPL12	Dendritic	down
2.10325e-42	-0.639413	0.394	0.712	4.62905e-38	MRC1	Dendritic	down
2.66152e-42	-0.399662	0.886	0.98	5.85773e-38	RPS26	Dendritic	down
7.40004e-42	-0.350877	0.967	0.99	1.62868e-37	GPX1	Dendritic	down
1.56856e-40	-0.453414	0.996	0.998	3.45225e-36	FTH1	Dendritic	down
2.87046e-40	-0.573655	0.431	0.665	6.3176e-36	TKT	Dendritic	down
3.84545e-40	-0.718035	0.204	0.489	8.46344e-36	S100A9	Dendritic	down
1.16981e-39	0.411546	0.998	0.982	2.57463e-35	MT-CYB	Dendritic	up
1.18445e-39	-0.530878	0.999	1	2.60686e-35	FTL	Dendritic	down
2.72575e-39	-0.690748	0.314	0.564	5.99909e-35	BLVRB	Dendritic	down
1.24994e-38	-0.821336	0.197	0.455	2.75099e-34	F13A1	Dendritic	down
4.51455e-38	0.539189	0.956	0.833	9.93607e-34	HLA-DQA1	Dendritic	up
1.99599e-37	0.404923	0.997	1	4.39298e-33	MT-CO1	Dendritic	up
2.71797e-37	-0.622126	0.349	0.618	5.98198e-33	VSIG4	Dendritic	down
1.11588e-36	-0.487836	0.775	0.885	2.45595e-32	ZFAS1	Dendritic	down
1.18083e-36	-0.947165	0.031	0.195	2.59888e-32	CXCL8	Dendritic	down
3.12956e-36	0.537549	0.978	0.979	6.88784e-32	CST3	Dendritic	up
4.0851e-36	-0.566194	0.486	0.689	8.99089e-32	EVI2B	Dendritic	down
3.11447e-35	-0.550528	0.177	0.415	6.85465e-31	IRS2	Dendritic	down
8.31715e-35	0.369372	0.998	0.99	1.83052e-30	MT-ATP6	Dendritic	up
6.08063e-34	0.621777	0.404	0.135	1.33829e-29	PEA15	Dendritic	up
1.40237e-33	0.672689	0.211	0.003	3.08648e-29	IGHG3	Dendritic	up
4.39545e-33	0.346543	0.999	0.998	9.67395e-29	MT-CO2	Dendritic	up
9.40668e-33	-0.493448	0.601	0.79	2.07032e-28	TSPO	Dendritic	down
1.05142e-32	0.304876	0.992	1	2.31406e-28	TMSB10	Dendritic	up
2.59672e-31	-0.36357	0.019	0.15	5.71513e-27	RBP7	Dendritic	down
1.30328e-30	0.932634	0.197	0.005	2.8684e-26	IGHG4	Dendritic	up
2.65531e-30	1.26489	0.656	0.41	5.84407e-26	APOC1	Dendritic	up
7.78215e-30	0.588909	0.509	0.263	1.71277e-25	PSME2	Dendritic	up
1.00437e-29	-0.688433	0.546	0.732	2.21053e-25	LGALS3	Dendritic	down
1.22724e-29	0.399599	0.971	0.917	2.70104e-25	HLA-DQB1	Dendritic	up
1.57468e-29	0.347347	0.999	1	3.46571e-25	B2M	Dendritic	up
2.89607e-29	0.496738	0.228	0.024	6.37397e-25	IGLC2	Dendritic	up
2.98951e-29	-0.404213	0.282	0.514	6.57961e-25	SFTPB	Dendritic	down
4.1582e-29	0.566301	0.364	0.125	9.15179e-25	EPB41L2	Dendritic	up
1.13257e-28	0.502791	0.757	0.585	2.49267e-24	COTL1	Dendritic	up
1.08513e-27	-0.470132	0.187	0.398	2.38826e-23	NUP214	Dendritic	down
1.75396e-27	1.51222	0.401	0.161	3.86029e-23	APOE	Dendritic	up
7.35656e-27	-0.499506	0.116	0.307	1.61911e-22	VCAN	Dendritic	down
1.25724e-26	-0.862011	0.162	0.366	2.76706e-22	S100A8	Dendritic	down
1.56757e-26	-0.372036	0.022	0.14	3.45006e-22	AKR1C3	Dendritic	down
1.81643e-26	-0.639457	0.056	0.21	3.99778e-22	CXCL2	Dendritic	down
3.11415e-26	0.352713	0.997	0.984	6.85393e-22	MT-ND3	Dendritic	up
3.92671e-26	0.982067	0.222	0.034	8.64229e-22	FCGBP	Dendritic	up
7.1939e-26	0.546588	0.49	0.252	1.58331e-21	AXL	Dendritic	up
8.02161e-26	0.298488	0.931	0.912	1.76548e-21	CFL1	Dendritic	up
2.40378e-25	-0.368897	0.696	0.839	5.29048e-21	C1orf162	Dendritic	down
4.88085e-25	0.802874	0.263	0.067	1.07423e-20	LGALS2	Dendritic	up
9.9549e-25	0.633579	0.374	0.158	2.19097e-20	A2M	Dendritic	up
1.35357e-24	-0.47422	0.634	0.802	2.97907e-20	EMP3	Dendritic	down
1.41109e-24	0.616202	0.332	0.112	3.10566e-20	SCGB3A1	Dendritic	up
1.45846e-24	-0.32415	0.874	0.925	3.20992e-20	SLC25A6	Dendritic	down
1.79717e-24	-0.491675	0.466	0.639	3.95538e-20	ALCAM	Dendritic	down
2.72236e-24	0.522421	0.691	0.522	5.99165e-20	GSN	Dendritic	up
3.02302e-24	-0.483754	0.344	0.527	6.65337e-20	EVI2A	Dendritic	down
3.57855e-24	0.394394	0.263	0.065	7.87603e-20	PLD4	Dendritic	up
5.77816e-24	0.839179	0.308	0.107	1.27171e-19	PLAC8	Dendritic	up
5.87854e-24	0.617472	0.204	0.031	1.29381e-19	C3	Dendritic	up
7.85743e-24	-0.651056	0.04	0.169	1.72934e-19	CXCL3	Dendritic	down
1.52498e-23	-0.407086	0.426	0.62	3.35633e-19	CSTA	Dendritic	down
1.78966e-23	-0.380173	0.491	0.685	3.93886e-19	ETS2	Dendritic	down
3.81349e-23	-0.335991	0.688	0.795	8.39311e-19	SNHG6	Dendritic	down
6.13422e-23	-0.447242	0.053	0.19	1.35008e-18	RETN	Dendritic	down
1.56895e-22	1.0403	0.47	0.273	3.4531e-18	S100B	Dendritic	up
1.60425e-22	-0.357973	0.138	0.322	3.53078e-18	HBEGF	Dendritic	down
1.63472e-22	1.2278	0.223	0.044	3.59785e-18	CCL18	Dendritic	up
4.05761e-22	-0.256173	0.947	0.964	8.9304e-18	RACK1	Dendritic	down
8.02874e-22	0.450991	0.285	0.093	1.76705e-17	TAP1	Dendritic	up
1.65013e-21	-0.539402	0.376	0.558	3.63177e-17	IER3	Dendritic	down
2.09708e-21	-0.403541	0.633	0.771	4.61545e-17	RPS27L	Dendritic	down
2.94173e-21	0.728734	0.522	0.345	6.47446e-17	HLA-DRB6	Dendritic	up
3.17234e-21	-0.632959	0.566	0.73	6.982e-17	FOS	Dendritic	down
3.39312e-21	0.340218	0.139	0.003	7.46793e-17	IGHG1	Dendritic	up
4.25262e-21	-0.529098	0.434	0.577	9.3596e-17	RPL29P11	Dendritic	down
4.86262e-21	-0.366582	0.462	0.642	1.07021e-16	ANAPC16	Dendritic	down
5.67588e-21	-0.402028	0.417	0.6	1.2492e-16	UPP1	Dendritic	down
6.0483e-21	-0.804875	0.183	0.359	1.33117e-16	RNASE1	Dendritic	down
8.12428e-21	0.600159	0.199	0.041	1.78807e-16	ADAMDEC1	Dendritic	up
2.53631e-20	-0.525061	0.398	0.545	5.58217e-16	RPL9P9	Dendritic	down
2.75477e-20	-0.580137	0.307	0.483	6.06297e-16	PLIN2	Dendritic	down
3.42741e-20	-0.329501	0.021	0.117	7.54339e-16	EREG	Dendritic	down
6.32157e-20	-0.344019	0.033	0.141	1.39131e-15	SFTA2	Dendritic	down
7.41425e-20	-0.490389	0.486	0.663	1.6318e-15	DUSP1	Dendritic	down
9.7911e-20	-0.489184	0.148	0.322	2.15492e-15	THBS1	Dendritic	down
1.27904e-19	0.454756	0.325	0.133	2.81503e-15	RUNX3	Dendritic	up
1.5555e-19	0.520159	0.429	0.223	3.42349e-15	MT-ND6	Dendritic	up
1.82173e-19	-0.388802	0.574	0.722	4.00945e-15	KLF6	Dendritic	down
1.95704e-19	-0.359374	0.606	0.732	4.30726e-15	GAS5	Dendritic	down
2.25632e-19	-0.279311	0.82	0.888	4.96593e-15	RPLP0P6	Dendritic	down
2.96357e-19	-0.307689	0.728	0.846	6.52253e-15	ATP6V0B	Dendritic	down
3.63624e-19	-0.290524	0.834	0.896	8.00301e-15	GPX4	Dendritic	down
7.21927e-19	0.525057	0.225	0.062	1.58889e-14	MARCKSL1	Dendritic	up
7.94713e-19	-0.407723	0.279	0.452	1.74908e-14	SMIM4	Dendritic	down
9.03496e-19	0.70441	0.406	0.207	1.98851e-14	C15orf48	Dendritic	up
1.0032e-18	-0.425566	0.418	0.563	2.20794e-14	ATF4	Dendritic	down
1.32525e-18	-0.427625	0.357	0.517	2.91674e-14	PLP2	Dendritic	down
1.86114e-18	-0.376218	0.423	0.58	4.09618e-14	CLEC7A	Dendritic	down
1.98474e-18	-0.255398	0.858	0.906	4.36821e-14	RPL36AL	Dendritic	down
2.27082e-18	-0.273988	0.776	0.904	4.99785e-14	GSTP1	Dendritic	down
3.81892e-18	0.283021	0.975	0.976	8.40505e-14	HLA-B	Dendritic	up
4.80254e-18	-0.32172	0.078	0.211	1.05699e-13	TMIGD3	Dendritic	down
5.54597e-18	0.585254	0.112	0	1.22061e-13	CD207	Dendritic	up
6.24307e-18	0.413239	0.555	0.369	1.37404e-13	UCP2	Dendritic	up
7.58153e-18	0.531369	0.325	0.15	1.66862e-13	STAT1	Dendritic	up
8.81037e-18	-0.383253	0.256	0.421	1.93908e-13	MAP3K8	Dendritic	down
1.17079e-17	-0.308013	0.058	0.179	2.5768e-13	SLPI	Dendritic	down
1.21214e-17	0.40178	0.744	0.628	2.6678e-13	TUBA1B	Dendritic	up
1.47004e-17	0.324784	0.319	0.135	3.2354e-13	TAPBP	Dendritic	up
1.95002e-17	-0.388393	0.629	0.753	4.29181e-13	RNASE6	Dendritic	down
2.0765e-17	0.404288	0.297	0.122	4.57017e-13	VAMP5	Dendritic	up
3.10025e-17	0.291448	0.888	0.852	6.82333e-13	TMSB4XP4	Dendritic	up
3.28294e-17	0.387768	0.292	0.12	7.22543e-13	NDRG2	Dendritic	up
3.73275e-17	0.552615	0.564	0.413	8.21542e-13	PPA1	Dendritic	up
7.50569e-17	0.432284	0.587	0.403	1.65193e-12	FGL2	Dendritic	up
7.75607e-17	-0.320841	0.748	0.821	1.70703e-12	BTG1	Dendritic	down
7.76808e-17	-0.30263	0.597	0.727	1.70968e-12	NOP53	Dendritic	down
1.50002e-16	-0.355021	0.098	0.229	3.3014e-12	ATF3	Dendritic	down
1.55015e-16	-0.294378	0.105	0.237	3.41173e-12	PRKAG2-AS1	Dendritic	down
3.02052e-16	0.347174	0.332	0.156	6.64786e-12	ABI3	Dendritic	up
4.20245e-16	0.38254	0.386	0.198	9.24917e-12	TNFSF13B	Dendritic	up
4.24101e-16	-0.474261	0.208	0.372	9.33405e-12	PDK4	Dendritic	down
7.24718e-16	0.368261	0.233	0.081	1.59503e-11	WARS	Dendritic	up
9.94602e-16	0.262656	0.997	0.998	2.18902e-11	MT-RNR2	Dendritic	up
1.00241e-15	0.41693	0.732	0.58	2.20621e-11	LITAF	Dendritic	up
1.22459e-15	0.348706	0.415	0.231	2.69521e-11	CD4	Dendritic	up
1.24668e-15	-0.26447	0.07	0.184	2.74381e-11	FAH	Dendritic	down
1.29987e-15	-0.311474	0.502	0.641	2.86088e-11	TMBIM4	Dendritic	down
1.38135e-15	0.387751	0.436	0.25	3.04022e-11	PAK1	Dendritic	up
1.39545e-15	0.300544	0.316	0.145	3.07124e-11	HLA-DOA	Dendritic	up
1.49653e-15	0.380691	0.513	0.327	3.2937e-11	SAMHD1	Dendritic	up
2.93291e-15	0.29233	0.249	0.094	6.45505e-11	VASH1	Dendritic	up
3.01676e-15	-0.284398	0.446	0.608	6.63958e-11	AHNAK	Dendritic	down
3.22754e-15	-0.306937	0.477	0.613	7.1035e-11	GNAQ	Dendritic	down
3.29594e-15	0.389662	0.967	0.976	7.25404e-11	HLA-DRB1	Dendritic	up
3.93631e-15	0.378532	0.123	0.015	8.66342e-11	OLFML3	Dendritic	up
4.61072e-15	-0.359899	0.25	0.413	1.01477e-10	PMP22	Dendritic	down
4.9159e-15	-0.266536	0.61	0.724	1.08194e-10	ATP5F1D	Dendritic	down
5.5894e-15	0.313219	0.137	0.023	1.23017e-10	IL4I1	Dendritic	up
6.46559e-15	0.279858	0.187	0.052	1.42301e-10	ADAM19	Dendritic	up
7.38111e-15	-0.402252	0.128	0.255	1.62451e-10	ARL4A	Dendritic	down
8.10526e-15	0.6524	0.282	0.125	1.78389e-10	IL7R	Dendritic	up
1.01136e-14	-0.26412	0.635	0.733	2.2259e-10	LAMTOR4	Dendritic	down
1.30128e-14	0.300278	0.928	0.893	2.86399e-10	L1PREC1	Dendritic	up
1.86722e-14	0.314128	0.843	0.758	4.10955e-10	LST1	Dendritic	up
2.53159e-14	-0.263931	0.057	0.159	5.57177e-10	IL3RA	Dendritic	down
2.73408e-14	0.331438	0.286	0.127	6.01744e-10	PRKCB	Dendritic	up
3.24462e-14	0.605452	0.263	0.119	7.14109e-10	CD1C	Dendritic	up
3.49565e-14	0.425405	0.429	0.26	7.69358e-10	LAP3	Dendritic	up
4.16477e-14	0.382976	0.682	0.548	9.16625e-10	L1PA8	Dendritic	up
5.06627e-14	0.296445	0.77	0.646	1.11503e-09	TPM3	Dendritic	up
5.33305e-14	0.266345	0.18	0.052	1.17375e-09	KCNMB1	Dendritic	up
5.5326e-14	-0.431912	0.567	0.686	1.21767e-09	JUNB	Dendritic	down
5.85421e-14	-0.344366	0.355	0.502	1.28845e-09	HMGB2	Dendritic	down
5.98648e-14	0.315423	0.495	0.309	1.31756e-09	HNRNPM	Dendritic	up
7.01271e-14	0.350481	0.464	0.291	1.54343e-09	PSMB9	Dendritic	up
7.59327e-14	-0.259627	0.172	0.315	1.6712e-09	EPB41L4A-AS1	Dendritic	down
8.26663e-14	-0.30194	0.746	0.803	1.8194e-09	SARAF	Dendritic	down
9.64813e-14	-0.29974	0.679	0.737	2.12346e-09	EIF3E	Dendritic	down
1.43263e-13	0.607914	0.267	0.117	3.15308e-09	SCGB1A1	Dendritic	up
1.46812e-13	-0.368572	0.196	0.333	3.23119e-09	RHOB	Dendritic	down
1.51542e-13	-0.363221	0.344	0.485	3.33528e-09	CD302	Dendritic	down
2.46422e-13	-0.450042	0.46	0.579	5.42349e-09	RGS2	Dendritic	down
2.62963e-13	-0.25669	0.582	0.712	5.78756e-09	SMDT1	Dendritic	down
3.12673e-13	-0.278849	0.463	0.615	6.88161e-09	RNH1	Dendritic	down
3.28958e-13	-0.286919	0.345	0.485	7.24005e-09	CLEC2B	Dendritic	down
4.92413e-13	-0.305021	0.199	0.34	1.08375e-08	CDKN1A	Dendritic	down
5.1795e-13	0.270264	0.393	0.221	1.13996e-08	HSPB1	Dendritic	up
5.37713e-13	-0.264552	0.133	0.255	1.18345e-08	AGTRAP	Dendritic	down
5.65608e-13	0.385004	0.197	0.07	1.24485e-08	GBP1	Dendritic	up
5.76714e-13	-0.344833	0.088	0.198	1.26929e-08	EGR1	Dendritic	down
8.45973e-13	0.638798	0.079	0	1.8619e-08	CXCL9	Dendritic	up
8.52838e-13	-0.318754	0.332	0.46	1.87701e-08	HSD17B11	Dendritic	down
1.93076e-12	-0.300795	0.141	0.265	4.2494e-08	SLC11A1	Dendritic	down
1.94786e-12	0.260731	0.22	0.089	4.28705e-08	IL2RG	Dendritic	up
2.34206e-12	0.396122	0.397	0.25	5.15464e-08	POTEE	Dendritic	up
2.87891e-12	0.379422	0.301	0.156	6.3362e-08	C1orf54	Dendritic	up
4.0591e-12	-0.300551	0.533	0.624	8.93366e-08	ANP32B	Dendritic	down
4.27432e-12	0.350933	0.229	0.094	9.40736e-08	HLA-DQA2	Dendritic	up
4.73938e-12	-0.298244	0.417	0.556	1.04309e-07	IER2	Dendritic	down
8.57551e-12	-0.309731	0.239	0.361	1.88738e-07	C12orf57	Dendritic	down
8.93799e-12	-0.311716	0.321	0.447	1.96716e-07	SAT2	Dendritic	down
1.10281e-11	-0.271308	0.173	0.298	2.42718e-07	GABARAPL1	Dendritic	down
1.10904e-11	-0.295686	0.141	0.257	2.44089e-07	NR4A2	Dendritic	down
1.34083e-11	0.711985	0.17	0.055	2.95103e-07	SPP1	Dendritic	up
1.40978e-11	-0.331328	0.297	0.418	3.10277e-07	LRPAP1	Dendritic	down
1.65315e-11	0.265238	0.739	0.589	3.63842e-07	HMGN1	Dendritic	up
1.72e-11	-0.275497	0.657	0.746	3.78555e-07	FXYD5	Dendritic	down
2.40411e-11	0.327134	0.438	0.286	5.2912e-07	SLC8A1	Dendritic	up
2.69404e-11	0.464709	0.072	0.002	5.9293e-07	MMP9	Dendritic	up
2.89942e-11	0.28042	0.312	0.167	6.38134e-07	PARP1	Dendritic	up
2.96762e-11	0.362125	0.682	0.574	6.53143e-07	TYMP	Dendritic	up
3.73152e-11	-0.251827	0.413	0.538	8.2127e-07	MICOS13	Dendritic	down
3.92547e-11	0.442955	0.802	0.688	8.63957e-07	HLA-DRB5	Dendritic	up
4.02521e-11	-0.331168	0.266	0.382	8.85909e-07	STXBP2	Dendritic	down
4.07856e-11	0.274382	0.237	0.111	8.9765e-07	PLXNC1	Dendritic	up
4.52319e-11	0.256722	0.128	0.033	9.95508e-07	PLEK2	Dendritic	up
5.5283e-11	-0.283562	0.291	0.411	1.21672e-06	PGD	Dendritic	down
6.21004e-11	0.440797	0.319	0.179	1.36677e-06	LGMN	Dendritic	up
7.28297e-11	-0.264923	0.086	0.182	1.60291e-06	PDGFC	Dendritic	down
7.68832e-11	-0.264569	0.149	0.267	1.69212e-06	PIM1	Dendritic	down
8.65358e-11	0.279049	0.686	0.597	1.90457e-06	PSME1	Dendritic	up
9.04101e-11	-0.302081	0.278	0.395	1.98984e-06	DCXR	Dendritic	down
9.33357e-11	-0.27571	0.095	0.195	2.05423e-06	CLEC4E	Dendritic	down
1.15263e-10	-0.367421	0.045	0.122	2.53682e-06	GSTM3	Dendritic	down
1.31623e-10	0.396395	0.416	0.275	2.89688e-06	CALHM6	Dendritic	up
1.48469e-10	0.291732	0.599	0.48	3.26765e-06	CIB1	Dendritic	up
1.63003e-10	-0.327348	0.246	0.359	3.58754e-06	GLO1	Dendritic	down
1.70705e-10	0.254622	0.749	0.624	3.75704e-06	CAP1	Dendritic	up
1.9779e-10	0.284607	0.649	0.504	4.35317e-06	HSPA8	Dendritic	up
2.11528e-10	0.324716	0.693	0.598	4.65553e-06	HMGN2	Dendritic	up
2.78703e-10	-0.259764	0.53	0.628	6.13398e-06	SRSF5	Dendritic	down
2.90327e-10	-0.25639	0.144	0.255	6.38981e-06	AZI2	Dendritic	down
2.96333e-10	-0.261831	0.486	0.598	6.52198e-06	CNBP	Dendritic	down
3.48549e-10	0.261625	0.661	0.541	7.67121e-06	FKBP1A	Dendritic	up
3.60811e-10	0.270364	0.379	0.233	7.94109e-06	PTPN1	Dendritic	up
3.66495e-10	0.250025	0.565	0.426	8.06618e-06	HNRNPA3	Dendritic	up
3.80937e-10	0.269062	0.438	0.278	8.38403e-06	GNG5	Dendritic	up
4.27234e-10	-0.263608	0.514	0.628	9.40299e-06	CD164	Dendritic	down
4.27397e-10	-0.337044	0.187	0.298	9.40658e-06	FOSB	Dendritic	down
4.81732e-10	0.251548	0.192	0.08	1.06024e-05	SERPINB9	Dendritic	up
5.43624e-10	0.273369	0.321	0.182	1.19646e-05	CTNND1	Dendritic	up
5.69275e-10	0.460609	0.868	0.833	1.25292e-05	PSAP	Dendritic	up
6.57511e-10	-0.262128	0.272	0.4	1.44712e-05	ACSL1	Dendritic	down
6.82606e-10	-0.269169	0.414	0.53	1.50235e-05	CD99	Dendritic	down
7.34503e-10	-0.28132	0.651	0.724	1.61657e-05	PPDPF	Dendritic	down
8.65705e-10	-0.36449	0.425	0.545	1.90533e-05	SNHG25	Dendritic	down
1.15188e-09	-0.262624	0.507	0.607	2.53518e-05	SSR3	Dendritic	down
1.18998e-09	0.382797	0.568	0.459	2.61903e-05	FYB1	Dendritic	up
1.29022e-09	0.50487	0.488	0.385	2.83964e-05	CPVL	Dendritic	up
1.56451e-09	-0.295043	0.212	0.32	3.44333e-05	YBX3	Dendritic	down
1.62409e-09	0.265205	0.577	0.452	3.57445e-05	SPINT2	Dendritic	up
1.92752e-09	0.253356	0.268	0.148	4.24228e-05	LILRB4	Dendritic	up
2.62795e-09	-0.333776	0.466	0.567	5.78386e-05	ZFP36	Dendritic	down
3.44094e-09	0.251914	0.345	0.208	7.57317e-05	HCK	Dendritic	up
3.47291e-09	0.291794	0.717	0.607	7.64353e-05	ZFP36L1	Dendritic	up
4.02496e-09	-0.27529	0.312	0.415	8.85854e-05	ESD	Dendritic	down
4.40035e-09	-0.276459	0.08	0.164	9.68474e-05	CD36	Dendritic	down
4.88439e-09	-0.309056	0.091	0.179	0.000107501	NUPR1	Dendritic	down
5.12851e-09	-0.306178	0.464	0.548	0.000112873	SQSTM1	Dendritic	down
5.37484e-09	-0.265922	0.371	0.478	0.000118295	HEXB	Dendritic	down
6.18064e-09	-0.270717	0.478	0.556	0.00013603	RSL24D1	Dendritic	down
8.20112e-09	-0.258608	0.217	0.327	0.000180499	KLF4	Dendritic	down
9.30077e-09	-0.348356	0.383	0.488	0.000204701	JUN	Dendritic	down
9.51511e-09	-0.303393	0.072	0.15	0.000209418	CD69	Dendritic	down
1.00604e-08	0.3715	0.441	0.312	0.00022142	MARCKS	Dendritic	up
1.26939e-08	-0.292427	0.227	0.33	0.00027938	MYADM	Dendritic	down
1.28296e-08	0.276768	0.7	0.584	0.000282367	L1PREC2	Dendritic	up
2.41759e-08	0.262597	0.571	0.446	0.000532087	AKAP13	Dendritic	up
2.42439e-08	0.436682	0.424	0.319	0.000533584	PKIB	Dendritic	up
3.65264e-08	0.250052	0.261	0.151	0.000803908	IKZF1	Dendritic	up
3.76313e-08	-0.257885	0.447	0.522	0.000828228	TOMM20	Dendritic	down
3.94132e-08	0.290769	0.744	0.644	0.000867444	HERPUD1	Dendritic	up
4.04685e-08	0.352653	0.514	0.387	0.000890671	CYBB	Dendritic	up
4.43218e-08	-0.441365	0.1	0.184	0.00097548	CCL3	Dendritic	down
5.15494e-08	0.551277	0.047	0	0.00113455	MMP12	Dendritic	up
5.86009e-08	-0.255545	0.22	0.314	0.00128975	SLC3A2	Dendritic	down
6.84214e-08	0.432937	0.131	0.05	0.00150589	BIRC3	Dendritic	up
7.41386e-08	0.34642	0.145	0.062	0.00163172	SDS	Dendritic	up
9.70848e-08	0.253855	0.617	0.509	0.00213674	L1PA6	Dendritic	up
1.01486e-07	-0.250434	0.606	0.673	0.00223361	ZFP36L2	Dendritic	down
2.182e-07	-0.453086	0.54	0.595	0.00480236	CXCR4	Dendritic	down
2.65832e-07	-0.256316	0.282	0.369	0.00585071	PPP1R15A	Dendritic	down
3.74187e-07	0.502139	0.18	0.094	0.00823548	HLA-DQB2	Dendritic	up
3.915e-07	-0.267283	0.481	0.543	0.00861652	EIF4A2	Dendritic	down
4.24246e-07	0.252395	0.633	0.55	0.00933723	LDHA	Dendritic	up
6.07954e-07	0.283259	0.106	0.039	0.0133805	TACSTD2	Dendritic	up
6.19981e-07	0.252815	0.71	0.628	0.0136452	PTPRC	Dendritic	up
6.42741e-07	0.48276	0.176	0.086	0.0141461	FN1	Dendritic	up
6.59134e-07	0.285116	0.193	0.104	0.0145069	PPP1R14A	Dendritic	up
9.46763e-07	0.373444	0.731	0.675	0.0208373	CTSZ	Dendritic	up
1.14559e-06	0.281974	0.378	0.267	0.0252132	LIPA	Dendritic	up
1.26087e-06	-0.257032	0.347	0.424	0.0277505	H2AFJ	Dendritic	down
1.46783e-06	0.261798	0.533	0.42	0.0323054	CCDC88A	Dendritic	up
1.74708e-06	0.264679	0.309	0.203	0.0384515	SLC1A3	Dendritic	up
6.40149e-87	2.05611	0.917	0.304	1.4089e-82	IGHG3	Plasma	up
6.02207e-85	2.85921	0.881	0.223	1.3254e-80	IGHG4	Plasma	up
1.69643e-78	1.22175	0.962	0.667	3.73368e-74	XBP1	Plasma	up
9.87661e-74	-1.87505	0.151	0.626	2.17374e-69	AREG	Plasma	down
1.48122e-68	-0.749783	0.986	0.993	3.26001e-64	RPL34	Plasma	down
7.23081e-68	-0.742061	0.95	0.989	1.59143e-63	RPL35A	Plasma	down
1.1307e-66	-0.897595	0.917	0.989	2.48855e-62	EIF1	Plasma	down
2.30813e-61	-0.674594	0.977	0.989	5.07997e-57	RPL13A	Plasma	down
3.97042e-61	-0.574488	0.998	1	8.7385e-57	RPL41	Plasma	down
5.73995e-61	-1.31011	0.176	0.608	1.26331e-56	DUSP1	Plasma	down
1.26148e-59	-0.760297	0.91	0.982	2.77639e-55	FAU	Plasma	down
3.05445e-59	-0.850091	0.859	0.989	6.72254e-55	RPS26	Plasma	down
3.31167e-59	-0.737798	0.948	0.989	7.28865e-55	RPL12	Plasma	down
1.03003e-58	-0.610422	0.988	1	2.26699e-54	RPS27	Plasma	down
2.94692e-58	-0.655195	0.955	1	6.48588e-54	RPS28	Plasma	down
1.53241e-55	-0.676659	0.94	0.993	3.37268e-51	RPS23	Plasma	down
5.39496e-54	-1.3243	0.845	0.945	1.18738e-49	JCHAIN	Plasma	down
4.09796e-53	-0.682286	0.937	0.993	9.01919e-49	RPS16	Plasma	down
5.86924e-53	-0.735787	0.963	0.996	1.29176e-48	RPL39	Plasma	down
6.64313e-53	-1.17696	0.257	0.67	1.46209e-48	KLF6	Plasma	down
7.90865e-52	-0.668257	0.937	0.993	1.74061e-47	RPS14	Plasma	down
3.36594e-51	-1.64865	0.449	0.788	7.40809e-47	FOS	Plasma	down
3.99272e-51	-0.67576	0.927	0.985	8.78758e-47	RPS4X	Plasma	down
8.92331e-50	-0.590686	0.964	0.989	1.96393e-45	RPL27A	Plasma	down
1.28312e-49	-0.726236	0.961	0.996	2.82402e-45	RPL10	Plasma	down
1.51369e-49	-0.559001	0.985	0.996	3.33148e-45	RPS27A	Plasma	down
8.41992e-49	-0.651447	0.897	0.974	1.85314e-44	RPS20	Plasma	down
3.4726e-48	-0.734232	0.793	0.938	7.64284e-44	RPL36AL	Plasma	down
1.56115e-47	-0.657913	0.896	0.982	3.43593e-43	RPL18	Plasma	down
1.58174e-47	-0.566269	0.973	1	3.48126e-43	RPS15A	Plasma	down
5.77265e-47	-0.562615	0.967	0.996	1.2705e-42	RPLP2	Plasma	down
1.62464e-46	-0.641286	0.869	0.963	3.57566e-42	RPL5	Plasma	down
1.3232e-45	-0.556212	0.961	0.989	2.91223e-41	RPL32	Plasma	down
1.60631e-44	-0.727139	0.009	0.212	3.53532e-40	SPINK2	Plasma	down
1.837e-44	-0.547182	0.963	0.989	4.04305e-40	RPS6	Plasma	down
2.48608e-44	-0.881019	0.902	0.967	5.47161e-40	HERPUD1	Plasma	down
3.88815e-44	-1.06183	0.733	0.908	8.55744e-40	SFTPC	Plasma	down
4.97959e-44	0.999357	0.717	0.297	1.09596e-39	ITM2C	Plasma	up
8.58514e-44	-0.565397	0.943	0.978	1.8895e-39	RPL11	Plasma	down
4.98228e-43	-0.613018	0.937	0.989	1.09655e-38	RPL26	Plasma	down
5.02688e-43	-0.900559	0.997	1	1.10637e-38	FTL	Plasma	down
8.03055e-43	-0.578366	0.927	0.971	1.76744e-38	RPS25	Plasma	down
9.05441e-43	-0.845843	0.073	0.366	1.99279e-38	BEX5	Plasma	down
1.02763e-42	-0.594	0.942	0.985	2.26172e-38	RPL3	Plasma	down
1.05895e-42	-0.627891	0.898	0.978	2.33065e-38	RPL15	Plasma	down
1.24458e-42	-0.725291	0.806	0.941	2.73919e-38	EEF1B2	Plasma	down
1.73694e-42	-1.25744	0.131	0.458	3.82282e-38	MTND1P23	Plasma	down
5.06334e-42	-0.697742	0.764	0.905	1.11439e-37	NACA	Plasma	down
6.73649e-42	-0.638752	0.911	0.963	1.48263e-37	RPS3	Plasma	down
7.27391e-42	-0.809309	0.171	0.531	1.60091e-37	XIST	Plasma	down
2.32575e-41	-0.722781	0.763	0.93	5.11874e-37	RPL14	Plasma	down
2.68575e-41	-2.88104	0.102	0.429	5.91107e-37	IGHA2	Plasma	down
1.07435e-39	-0.54011	0.98	0.996	2.36453e-35	RPS12	Plasma	down
2.35005e-39	-0.563178	0.926	0.985	5.17222e-35	RPL9	Plasma	down
2.59478e-39	-0.596519	0.905	0.974	5.71086e-35	RPS13	Plasma	down
1.43564e-38	-0.72137	0.674	0.864	3.1597e-34	HINT1	Plasma	down
9.58347e-38	-0.520003	0.904	0.978	2.10923e-33	RPS21	Plasma	down
1.02031e-37	-0.575077	0.849	0.963	2.24559e-33	RPL24	Plasma	down
8.66216e-37	-0.931837	0.671	0.839	1.90646e-32	H3F3B	Plasma	down
8.86015e-37	-0.465275	0.988	0.993	1.95003e-32	RPS18	Plasma	down
2.32119e-36	-0.633669	0.766	0.897	5.10871e-32	TMEM258	Plasma	down
7.41379e-36	0.349523	0.879	0.465	1.6317e-31	IGHG1	Plasma	up
3.70002e-35	-0.475549	0.976	0.989	8.14338e-31	RPS19	Plasma	down
3.81896e-35	-0.803259	0.564	0.832	8.40514e-31	AC246787.1	Plasma	down
4.66153e-35	-0.440165	0.979	0.989	1.02596e-30	RPL21	Plasma	down
1.96867e-34	-0.514224	0.95	0.982	4.33285e-30	RPL36	Plasma	down
4.64371e-34	-0.508758	0.888	0.949	1.02203e-29	RPL30	Plasma	down
7.7681e-34	-0.513067	0.898	0.96	1.70968e-29	PTMA	Plasma	down
1.46729e-33	-0.796466	0.384	0.67	3.22935e-29	EIF4A2	Plasma	down
2.38579e-33	-0.49626	0.906	0.974	5.25088e-29	RPL38	Plasma	down
4.18311e-33	-0.471413	0.984	0.996	9.20661e-29	EEF1A1	Plasma	down
4.38988e-33	-0.652272	0.071	0.319	9.66169e-29	TNFRSF4	Plasma	down
3.34837e-32	-0.423287	0.953	0.989	7.36944e-28	RPS15	Plasma	down
3.66897e-32	-0.43257	0.99	0.996	8.07505e-28	TPT1	Plasma	down
3.76741e-32	-1.16302	0.44	0.722	8.2917e-28	IGHA1	Plasma	down
7.0035e-32	-0.47295	0.929	0.974	1.5414e-27	RPS3A	Plasma	down
1.16326e-31	-0.659594	0.672	0.828	2.56021e-27	SLC25A6	Plasma	down
1.69176e-31	-0.685714	0.068	0.308	3.72339e-27	P4HA1	Plasma	down
2.58699e-31	-0.532872	0.914	0.956	5.69372e-27	RPS5	Plasma	down
2.60894e-31	-0.455003	0.927	0.982	5.74202e-27	RPL6	Plasma	down
3.66634e-31	-0.501385	0.044	0.26	8.06924e-27	BEX2	Plasma	down
7.82251e-31	-0.396588	0.983	1	1.72166e-26	RPL37A	Plasma	down
5.24348e-30	-0.557924	0.758	0.89	1.15404e-25	COX7C	Plasma	down
1.08577e-28	-0.366324	0.996	1	2.38966e-24	RPLP1	Plasma	down
1.52021e-28	-0.701878	0.729	0.897	3.34583e-24	TSC22D3	Plasma	down
2.40836e-28	-0.678723	0.611	0.828	5.30056e-24	SRGN	Plasma	down
3.39736e-28	0.830635	0.759	0.418	7.47726e-24	TXNIP	Plasma	up
4.08968e-28	-0.404004	0.96	0.985	9.00098e-24	RPL23A	Plasma	down
4.1516e-28	-0.533414	0.907	0.941	9.13726e-24	RPS9	Plasma	down
1.55249e-27	-0.385533	0.988	1	3.41687e-23	RPL13	Plasma	down
1.72251e-27	-0.391376	0.967	0.985	3.79106e-23	RPS8	Plasma	down
2.30559e-27	-0.480458	0.887	0.952	5.07438e-23	RPS7	Plasma	down
3.0813e-27	-0.495173	0.912	0.963	6.78163e-23	RPL8	Plasma	down
3.83075e-27	-0.711947	0.518	0.729	8.4311e-23	PPDPF	Plasma	down
6.31653e-27	-0.464774	0.859	0.938	1.39021e-22	UBA52	Plasma	down
2.71897e-26	-0.448242	0.89	0.963	5.98418e-22	RPL7	Plasma	down
3.66993e-26	0.577096	0.974	0.824	8.07715e-22	MT-ND1	Plasma	up
4.53791e-26	-0.8647	0.426	0.67	9.98748e-22	BTG1	Plasma	down
1.02079e-25	1.34014	0.492	0.117	2.24665e-21	IGHG2	Plasma	up
1.14922e-25	-0.476562	0.795	0.901	2.52932e-21	RPL23	Plasma	down
1.30843e-25	-0.661385	0.428	0.674	2.87973e-21	EIF3E	Plasma	down
1.93519e-25	-0.685895	0.487	0.725	4.25916e-21	TBCA	Plasma	down
2.00048e-25	-0.368911	0.907	0.967	4.40286e-21	RPS24	Plasma	down
2.8581e-25	-0.733255	0.036	0.212	6.29039e-21	ATF3	Plasma	down
8.37066e-25	-0.795002	0.243	0.505	1.8423e-20	SLC3A2	Plasma	down
8.86011e-25	0.564219	0.727	0.388	1.95002e-20	PIM2	Plasma	up
1.07832e-24	-0.436744	0.892	0.956	2.37328e-20	RPL31	Plasma	down
1.22746e-24	-0.364992	0.021	0.172	2.70151e-20	SFTPA2	Plasma	down
4.36788e-24	-1.01816	0.52	0.718	9.61326e-20	HSP90AA1	Plasma	down
5.29192e-24	0.506777	0.964	0.934	1.1647e-19	MZB1	Plasma	up
6.0743e-24	2.20527	0.391	0.066	1.33689e-19	IGHGP	Plasma	up
1.29949e-23	-0.585962	0.388	0.648	2.86004e-19	NAP1L1	Plasma	down
1.36542e-23	-0.531947	0.039	0.212	3.00514e-19	SLPI	Plasma	down
3.14162e-23	0.464774	0.97	0.897	6.91439e-19	HLA-B	Plasma	up
8.88829e-23	-0.646146	0.265	0.52	1.95622e-18	GAS5	Plasma	down
1.15925e-22	-0.310429	0.955	0.989	2.55138e-18	RPL37	Plasma	down
1.18452e-22	-0.806088	0.766	0.886	2.607e-18	RPL17	Plasma	down
1.52127e-22	-0.459865	0.815	0.927	3.34816e-18	RPLP0	Plasma	down
1.99908e-22	-0.385318	0.94	0.978	4.39978e-18	RPL19	Plasma	down
2.49154e-22	-1.64913	0.096	0.3	5.48363e-18	MT1X	Plasma	down
2.6029e-22	-0.625357	0.105	0.322	5.72872e-18	PELI1	Plasma	down
4.65177e-22	-0.612752	0.641	0.784	1.02381e-17	DNAJB9	Plasma	down
5.30634e-22	-0.609497	0.45	0.659	1.16787e-17	ANAPC16	Plasma	down
1.75736e-21	-0.358679	0.905	0.952	3.86778e-17	RPL27	Plasma	down
2.6871e-21	-0.617723	0.81	0.912	5.91403e-17	VIM	Plasma	down
2.71785e-21	-0.904628	0.053	0.227	5.98171e-17	HSPA1A	Plasma	down
3.07638e-21	-0.703434	0.348	0.575	6.7708e-17	RSL24D1	Plasma	down
3.24524e-21	-2.17517	0.239	0.465	7.14246e-17	MT2A	Plasma	down
3.35837e-21	-0.48006	0.809	0.894	7.39145e-17	RPSA	Plasma	down
4.72802e-21	-0.43323	0.028	0.172	1.04059e-16	SFTPA1	Plasma	down
9.17884e-21	-0.556838	0.458	0.659	2.02017e-16	NOP53	Plasma	down
1.33532e-20	0.58112	0.473	0.158	2.93891e-16	CTSB	Plasma	up
1.50412e-20	-0.470029	0.601	0.78	3.31042e-16	UQCRH	Plasma	down
1.67441e-20	-0.545936	0.733	0.817	3.6852e-16	SERP1	Plasma	down
2.52391e-20	-0.321575	0.932	0.982	5.55487e-16	RPS11	Plasma	down
3.09528e-20	-0.520349	0.812	0.912	6.81241e-16	RPS10	Plasma	down
3.16302e-20	0.51245	0.966	0.711	6.9615e-16	IGKC	Plasma	up
3.26922e-20	-0.61584	0.482	0.674	7.19523e-16	DYNLL1	Plasma	down
5.02559e-20	-0.593193	0.346	0.571	1.10608e-15	RWDD1	Plasma	down
7.0566e-20	-0.405775	0.936	0.96	1.55309e-15	RPL7A	Plasma	down
7.82626e-20	-0.675174	0.297	0.516	1.72248e-15	MAP1LC3B	Plasma	down
8.37862e-20	-0.822448	0.409	0.63	1.84405e-15	DDIT4	Plasma	down
1.02113e-19	-1.54416	0.047	0.205	2.24741e-15	MT1E	Plasma	down
1.64929e-19	-0.69844	0.218	0.443	3.62993e-15	MTHFD2	Plasma	down
2.28715e-19	-0.689634	0.211	0.436	5.0338e-15	JUND	Plasma	down
2.75308e-19	-0.507307	0.823	0.883	6.05925e-15	RACK1	Plasma	down
3.31736e-19	-0.819294	0.554	0.729	7.30117e-15	JUN	Plasma	down
3.47871e-19	-0.556578	0.631	0.766	7.6563e-15	ISG20	Plasma	down
3.49767e-19	0.723841	0.994	0.971	7.69802e-15	MT-CO3	Plasma	up
5.06598e-19	-0.484732	0.666	0.78	1.11497e-14	TOMM7	Plasma	down
5.58089e-19	-0.303883	0.986	0.993	1.2283e-14	RPS29	Plasma	down
7.22252e-19	-0.531993	0.538	0.703	1.5896e-14	BTF3	Plasma	down
7.4751e-19	-0.453331	0.064	0.234	1.64519e-14	DDIT3	Plasma	down
8.05028e-19	-0.543184	0.099	0.289	1.77179e-14	ATF5	Plasma	down
8.71113e-19	-0.471789	0.078	0.26	1.91723e-14	C6orf48	Plasma	down
1.03312e-18	-0.576056	0.219	0.454	2.27378e-14	ZFAS1	Plasma	down
1.67584e-18	-0.462724	0.123	0.322	3.68836e-14	PAIP2B	Plasma	down
2.60078e-18	-0.523002	0.529	0.703	5.72407e-14	NPM1	Plasma	down
4.17777e-18	-0.442725	0.746	0.868	9.19486e-14	SEC61B	Plasma	down
4.75321e-18	-0.411993	0.079	0.256	1.04613e-13	CARMIL1	Plasma	down
5.24938e-18	-0.613301	0.62	0.718	1.15534e-13	CIRBP	Plasma	down
6.66602e-18	-0.509149	0.219	0.436	1.46712e-13	GLO1	Plasma	down
7.45552e-18	-0.471624	0.645	0.766	1.64089e-13	GSTP1	Plasma	down
7.91545e-18	-0.560895	0.26	0.465	1.74211e-13	SPAG4	Plasma	down
9.90693e-18	-0.581209	0.309	0.516	2.18042e-13	SEC11A	Plasma	down
1.09632e-17	-1.1476	0.127	0.319	2.4129e-13	CDKN1A	Plasma	down
1.23169e-17	-0.30421	0.976	0.982	2.71083e-13	RPL28	Plasma	down
1.34938e-17	-0.548552	0.622	0.751	2.96985e-13	SSR2	Plasma	down
4.21146e-17	-0.352777	0.069	0.234	9.26901e-13	ZNF581	Plasma	down
4.24157e-17	-0.534696	0.133	0.326	9.33528e-13	EVI2A	Plasma	down
5.19245e-17	-0.586598	0.397	0.597	1.14281e-12	HSP90AB1	Plasma	down
5.55796e-17	-0.508088	0.198	0.399	1.22325e-12	UBXN1	Plasma	down
8.50418e-17	-0.632436	0.73	0.832	1.87169e-12	RPS27L	Plasma	down
9.89776e-17	-0.525986	0.549	0.685	2.1784e-12	CUTA	Plasma	down
1.34773e-16	-0.429865	0.733	0.861	2.96621e-12	LGALS1	Plasma	down
4.33928e-16	-0.431193	0.739	0.857	9.55032e-12	UQCRB	Plasma	down
5.46122e-16	-0.257712	0.014	0.11	1.20196e-11	RAB33A	Plasma	down
7.39927e-16	-0.339252	0.044	0.179	1.6285e-11	SPATS2L	Plasma	down
8.35458e-16	-0.424663	0.086	0.249	1.83876e-11	TNFRSF18	Plasma	down
8.92379e-16	-0.406856	0.655	0.795	1.96404e-11	NDUFA4	Plasma	down
9.94269e-16	-0.526321	0.062	0.209	2.18829e-11	DNAJB1	Plasma	down
1.25975e-15	-0.749486	0.394	0.601	2.77258e-11	SFTPB	Plasma	down
2.19368e-15	-0.52761	0.417	0.593	4.82807e-11	ATP6V0E1	Plasma	down
2.41424e-15	0.497261	0.687	0.421	5.3135e-11	CD79A	Plasma	up
3.32494e-15	0.500778	0.43	0.176	7.31787e-11	CD38	Plasma	up
4.0242e-15	-0.529589	0.457	0.637	8.85687e-11	TXN	Plasma	down
4.12765e-15	-0.575306	0.185	0.377	9.08454e-11	LMNA	Plasma	down
5.62296e-15	-0.507636	0.335	0.516	1.23756e-10	SMAP2	Plasma	down
6.32912e-15	-0.632477	0.512	0.652	1.39298e-10	DSTN	Plasma	down
6.78151e-15	0.484179	0.978	0.956	1.49254e-10	MT-CYB	Plasma	up
7.29387e-15	-0.433297	0.651	0.758	1.60531e-10	ATP5MC2	Plasma	down
8.84792e-15	0.553617	0.437	0.176	1.94734e-10	CPEB4	Plasma	up
9.00675e-15	-0.546187	0.532	0.696	1.9823e-10	PSMA7	Plasma	down
9.82598e-15	-0.450757	0.653	0.791	2.1626e-10	CD63	Plasma	down
9.9024e-15	-0.55057	0.248	0.44	2.17942e-10	SARS	Plasma	down
1.16913e-14	-0.337529	0.041	0.168	2.57314e-10	PHACTR1	Plasma	down
1.19143e-14	0.508535	0.612	0.337	2.62223e-10	HLA-DRA	Plasma	up
2.58003e-14	-0.626669	0.338	0.513	5.67838e-10	TNFRSF17	Plasma	down
3.09575e-14	-0.345254	0.053	0.19	6.81344e-10	NR4A1	Plasma	down
3.33455e-14	-0.485532	0.566	0.707	7.339e-10	ATP5MD	Plasma	down
3.49641e-14	-0.357635	0.718	0.842	7.69525e-10	ATP5MG	Plasma	down
3.49933e-14	-0.547648	0.367	0.553	7.70167e-10	SF3B5	Plasma	down
5.08605e-14	-0.61948	0.316	0.498	1.11939e-09	ARID5B	Plasma	down
5.44197e-14	-0.553011	0.335	0.516	1.19772e-09	C12orf57	Plasma	down
5.52943e-14	-0.497825	0.414	0.575	1.21697e-09	SKP1	Plasma	down
6.70234e-14	-0.356766	0.868	0.894	1.47512e-09	TMSB10	Plasma	down
7.16622e-14	-0.430727	0.742	0.802	1.57721e-09	EEF2	Plasma	down
7.24632e-14	-0.301447	0.026	0.132	1.59484e-09	CTSW	Plasma	down
7.96782e-14	-0.283775	0.862	0.908	1.75364e-09	RPL10A	Plasma	down
9.23298e-14	-0.44591	0.112	0.275	2.03209e-09	SLC16A3	Plasma	down
9.69923e-14	-0.474749	0.316	0.498	2.1347e-09	SEM1	Plasma	down
1.04745e-13	-0.593539	0.069	0.209	2.30532e-09	HSPA1B	Plasma	down
1.4293e-13	-0.335873	0.766	0.85	3.14575e-09	OST4	Plasma	down
1.66211e-13	-0.361706	0.78	0.864	3.65814e-09	RPL4	Plasma	down
2.91151e-13	0.448939	0.404	0.161	6.40794e-09	HLA-DPA1	Plasma	up
2.93983e-13	-0.37552	0.739	0.835	6.47026e-09	SSR3	Plasma	down
3.01809e-13	-0.477054	0.411	0.604	6.64251e-09	ZFP36L2	Plasma	down
3.02864e-13	0.465491	0.995	0.989	6.66574e-09	MT-CO2	Plasma	up
3.55689e-13	-0.278722	0.952	0.963	7.82837e-09	RPL35	Plasma	down
3.62444e-13	0.359766	0.288	0.073	7.97704e-09	AC124319.1	Plasma	up
4.11049e-13	-0.4004	0.636	0.747	9.04677e-09	RABAC1	Plasma	down
4.25929e-13	-0.36835	0.77	0.875	9.37426e-09	SEC62	Plasma	down
4.61427e-13	-0.522926	0.496	0.637	1.01555e-08	TRMT112	Plasma	down
4.83053e-13	-0.306076	0.059	0.19	1.06315e-08	CCND3	Plasma	down
5.21169e-13	-0.490892	0.335	0.513	1.14704e-08	LSM5	Plasma	down
7.35178e-13	-0.530719	0.498	0.604	1.61805e-08	SMDT1	Plasma	down
8.39627e-13	0.489909	0.178	0.007	1.84793e-08	SPP1	Plasma	up
9.3806e-13	0.382019	0.497	0.245	2.06458e-08	TXNDC11	Plasma	up
1.04181e-12	-0.276164	0.018	0.106	2.29293e-08	TTLL7	Plasma	down
1.29629e-12	-0.374776	0.594	0.733	2.85301e-08	COX6B1	Plasma	down
1.4151e-12	-0.341886	0.088	0.234	3.11448e-08	EPB41L4A-AS1	Plasma	down
1.4286e-12	0.5694	0.908	0.733	3.14421e-08	MT-ND5	Plasma	up
1.89431e-12	-0.351706	0.128	0.289	4.1692e-08	FOXN3	Plasma	down
2.00206e-12	-0.500675	0.106	0.256	4.40633e-08	DUSP5	Plasma	down
2.06939e-12	-0.824024	0.012	0.088	4.55451e-08	MT1G	Plasma	down
2.20369e-12	-0.457632	0.283	0.451	4.85009e-08	RHEB	Plasma	down
2.3284e-12	0.406	0.733	0.469	5.12458e-08	RRBP1	Plasma	up
3.62398e-12	-0.440033	0.368	0.531	7.97602e-08	UFC1	Plasma	down
3.81656e-12	-0.522191	0.264	0.436	8.39987e-08	TIMP1	Plasma	down
4.49001e-12	0.354438	0.259	0.062	9.88207e-08	FUT8	Plasma	up
4.7714e-12	-0.34542	0.045	0.161	1.05014e-07	HOPX	Plasma	down
5.24963e-12	-0.479673	0.14	0.293	1.15539e-07	ARHGAP18	Plasma	down
5.35176e-12	-0.556068	0.595	0.718	1.17787e-07	ANKRD28	Plasma	down
5.88648e-12	-0.3749	0.712	0.758	1.29556e-07	PFDN5	Plasma	down
6.01268e-12	-0.392341	0.125	0.278	1.32333e-07	DRAM2	Plasma	down
6.22088e-12	-0.434553	0.102	0.253	1.36915e-07	ESRRA	Plasma	down
6.6757e-12	-0.455453	0.072	0.201	1.46925e-07	TNFAIP3	Plasma	down
9.53712e-12	-0.418313	0.159	0.322	2.09903e-07	CAMLG	Plasma	down
1.11446e-11	0.431613	0.802	0.637	2.45282e-07	HLA-A	Plasma	up
1.20243e-11	-0.389071	0.894	0.934	2.64642e-07	RPS17	Plasma	down
1.63521e-11	-0.351517	0.957	0.963	3.59894e-07	RPS2	Plasma	down
1.70518e-11	-0.38242	0.196	0.359	3.75292e-07	DCXR	Plasma	down
1.73761e-11	0.325776	0.675	0.436	3.82431e-07	LMAN1	Plasma	up
2.17517e-11	-0.436632	0.32	0.498	4.78734e-07	ZFP36	Plasma	down
2.33347e-11	-0.38226	0.272	0.443	5.13574e-07	MRPS21	Plasma	down
2.35873e-11	0.357097	0.238	0.055	5.19134e-07	Z93930.2	Plasma	up
2.46231e-11	-0.504347	0.144	0.293	5.41931e-07	AC058791.1	Plasma	down
3.14326e-11	-0.391057	0.558	0.667	6.91801e-07	TMED9	Plasma	down
3.30377e-11	-0.542249	0.599	0.711	7.27126e-07	S100A6	Plasma	down
3.39747e-11	0.679594	0.213	0.04	7.47748e-07	IGLV3-1	Plasma	up
3.68894e-11	0.281048	0.242	0.059	8.11899e-07	RNASE6	Plasma	up
3.70527e-11	0.403033	0.925	0.839	8.15493e-07	HSP90B1	Plasma	up
3.73154e-11	-0.497875	0.482	0.604	8.21276e-07	KRT10	Plasma	down
4.16769e-11	-0.456376	0.327	0.484	9.17266e-07	SQSTM1	Plasma	down
4.53154e-11	0.397373	0.203	0.037	9.97347e-07	PTP4A3	Plasma	up
5.32052e-11	0.432133	0.238	0.059	1.17099e-06	CCND2	Plasma	up
6.13277e-11	-0.43704	0.292	0.454	1.34976e-06	ANP32B	Plasma	down
6.36188e-11	-0.449387	0.287	0.447	1.40019e-06	SMIM26	Plasma	down
6.78726e-11	-0.410855	0.307	0.469	1.49381e-06	DDX18	Plasma	down
7.23314e-11	-0.300274	0.062	0.179	1.59194e-06	ZCCHC7	Plasma	down
7.27947e-11	1.23222	0.311	0.114	1.60214e-06	SCGB3A1	Plasma	up
7.56721e-11	0.335114	0.821	0.681	1.66547e-06	PRDX4	Plasma	up
8.52467e-11	0.396732	0.482	0.253	1.87619e-06	PSME2	Plasma	up
9.42648e-11	-0.477133	0.297	0.447	2.07467e-06	TOMM20	Plasma	down
9.71299e-11	-0.373874	0.73	0.799	2.13773e-06	SEC61G	Plasma	down
1.08908e-10	-0.424107	0.475	0.608	2.39695e-06	CCNI	Plasma	down
1.25712e-10	-0.27816	0.072	0.194	2.7668e-06	CNIH4	Plasma	down
1.297e-10	-0.412902	0.451	0.586	2.85456e-06	PHPT1	Plasma	down
1.37056e-10	0.361319	0.513	0.289	3.01647e-06	SDC1	Plasma	up
1.38247e-10	-0.500315	0.708	0.725	3.04268e-06	RPL14P1	Plasma	down
1.67578e-10	-0.467166	0.378	0.509	3.68822e-06	RAP1B	Plasma	down
1.74349e-10	-0.394776	0.101	0.231	3.83725e-06	SNHG7	Plasma	down
1.81604e-10	-0.320951	0.665	0.78	3.99692e-06	UQCRQ	Plasma	down
1.84825e-10	-0.405761	0.511	0.623	4.06782e-06	EIF3K	Plasma	down
2.14864e-10	0.387825	0.482	0.267	4.72895e-06	APOC1	Plasma	up
3.12969e-10	-0.320901	0.733	0.802	6.88814e-06	RPL29	Plasma	down
3.16556e-10	0.29646	0.429	0.209	6.96708e-06	GRN	Plasma	up
3.5185e-10	-0.271914	0.085	0.212	7.74387e-06	CHMP3	Plasma	down
3.53996e-10	-0.271407	0.952	0.978	7.7911e-06	RPL18A	Plasma	down
3.55492e-10	0.300613	0.331	0.132	7.82403e-06	TAPBP	Plasma	up
3.69782e-10	0.482497	0.73	0.425	8.13854e-06	IGLC2	Plasma	up
3.87529e-10	-0.731565	0.427	0.535	8.52913e-06	UBC	Plasma	down
3.98766e-10	-0.492747	0.953	0.956	8.77644e-06	FTH1	Plasma	down
4.08395e-10	0.305374	0.248	0.07	8.98836e-06	CCL18	Plasma	up
4.1071e-10	-0.276937	0.884	0.901	9.03931e-06	EEF1D	Plasma	down
4.29521e-10	-0.437821	0.33	0.484	9.45332e-06	SNHG29	Plasma	down
4.48153e-10	0.389176	0.9	0.78	9.86339e-06	CD74	Plasma	up
4.58916e-10	-0.441916	0.342	0.476	1.01003e-05	ALKBH7	Plasma	down
4.60724e-10	0.257065	0.296	0.103	1.01401e-05	APOE	Plasma	up
4.83069e-10	-0.39145	0.585	0.667	1.06319e-05	EDF1	Plasma	down
5.00674e-10	-0.494554	0.241	0.385	1.10193e-05	C7orf50	Plasma	down
5.5318e-10	-0.50868	0.433	0.549	1.21749e-05	LY96	Plasma	down
6.04281e-10	-0.268957	0.059	0.168	1.32996e-05	TCEAL4	Plasma	down
6.43294e-10	-0.441456	0.206	0.348	1.41583e-05	RPL9P9	Plasma	down
6.72744e-10	-0.353441	0.102	0.234	1.48064e-05	SH3KBP1	Plasma	down
8.82468e-10	-0.426472	0.374	0.505	1.94222e-05	EIF3F	Plasma	down
9.90433e-10	-0.323694	0.723	0.828	2.17984e-05	RPL22	Plasma	down
1.01649e-09	-0.417728	0.303	0.447	2.2372e-05	AP3S1	Plasma	down
1.06355e-09	0.293633	0.575	0.333	2.34077e-05	SEL1L	Plasma	up
1.15091e-09	-0.425665	0.134	0.271	2.53304e-05	INSR	Plasma	down
1.18756e-09	-0.384339	0.315	0.454	2.6137e-05	BST2	Plasma	down
1.37092e-09	0.329628	0.865	0.703	3.01726e-05	HLA-C	Plasma	up
1.40974e-09	-0.410253	0.328	0.48	3.10269e-05	SNHG6	Plasma	down
1.44932e-09	-0.430105	0.341	0.476	3.1898e-05	LAPTM4A	Plasma	down
1.7492e-09	-0.340875	0.158	0.308	3.84981e-05	KLF2	Plasma	down
2.25191e-09	-0.460151	0.414	0.531	4.95623e-05	HAX1	Plasma	down
2.25875e-09	-0.317601	0.984	0.996	4.97128e-05	MALAT1	Plasma	down
2.39298e-09	0.277192	0.346	0.15	5.2667e-05	PECAM1	Plasma	up
2.40452e-09	0.293437	0.352	0.165	5.29211e-05	SLAMF7	Plasma	up
2.88027e-09	-0.401572	0.382	0.513	6.33919e-05	KRTCAP2	Plasma	down
3.20317e-09	0.321434	0.439	0.231	7.04985e-05	POU2AF1	Plasma	up
3.41659e-09	-0.330222	0.044	0.139	7.51957e-05	MGST1	Plasma	down
3.51688e-09	0.415578	0.345	0.165	7.7403e-05	IL16	Plasma	up
4.07916e-09	-0.412916	0.39	0.527	8.97782e-05	SLC25A5	Plasma	down
4.13083e-09	-0.426053	0.285	0.421	9.09155e-05	ST13	Plasma	down
4.28633e-09	-0.374833	0.293	0.436	9.43378e-05	TSTD1	Plasma	down
4.32926e-09	-0.253747	0.903	0.916	9.52827e-05	SERF2	Plasma	down
4.4635e-09	-0.517744	0.148	0.275	9.82372e-05	HSPB1	Plasma	down
4.96778e-09	-0.462002	0.24	0.381	0.000109336	PPP1R15A	Plasma	down
5.49976e-09	-0.402525	0.278	0.421	0.000121044	FXYD5	Plasma	down
5.87525e-09	-0.417348	0.269	0.403	0.000129308	GNG7	Plasma	down
6.7514e-09	0.319618	0.416	0.216	0.000148592	HLA-DRB1	Plasma	up
8.0819e-09	-0.43115	0.578	0.678	0.000177875	EIF2S2	Plasma	down
8.58389e-09	-0.351223	0.189	0.326	0.000188923	MRFAP1	Plasma	down
8.97492e-09	-0.32938	0.133	0.26	0.000197529	COMTD1	Plasma	down
9.11771e-09	0.266859	0.365	0.176	0.000200672	LTR8	Plasma	up
1.0494e-08	-0.349343	0.257	0.403	0.000230962	HSPD1	Plasma	down
1.23791e-08	0.342723	0.989	0.985	0.000272452	MT-ND3	Plasma	up
1.24023e-08	0.880009	0.109	0	0.000272962	IGKV1-39	Plasma	up
1.24164e-08	-0.405252	0.347	0.476	0.000273271	PTGES3	Plasma	down
1.43895e-08	0.300646	0.728	0.495	0.000316699	L1PREC2	Plasma	up
1.49253e-08	-0.308726	0.136	0.26	0.000328491	PARVB	Plasma	down
1.75704e-08	-0.310305	0.045	0.136	0.000386706	MTCO1P12	Plasma	down
1.89151e-08	-1.68078	0.334	0.451	0.000416302	IGHM	Plasma	down
2.24277e-08	-0.397114	0.246	0.381	0.000493611	ELF1	Plasma	down
2.30712e-08	-0.339789	0.132	0.26	0.000507774	TES	Plasma	down
2.34266e-08	-0.465645	0.397	0.549	0.000515597	LMO4	Plasma	down
2.59578e-08	-0.304558	0.097	0.209	0.000571306	SH3BP5	Plasma	down
2.68453e-08	0.262878	0.279	0.11	0.000590838	TCF4	Plasma	up
2.7467e-08	-0.33613	0.657	0.707	0.000604521	AL450405.1	Plasma	down
2.84837e-08	0.269118	0.16	0.033	0.000626898	TXLNGY	Plasma	up
3.09951e-08	-0.351701	0.285	0.421	0.00068217	CDK2AP2	Plasma	down
3.21144e-08	-0.256116	0.051	0.143	0.000706806	CCDC6	Plasma	down
3.43198e-08	-0.398071	0.432	0.538	0.000755344	S100A11	Plasma	down
4.00187e-08	0.27678	0.356	0.176	0.000880773	TPST2	Plasma	up
4.53403e-08	0.379496	0.985	0.978	0.000997894	MT-ATP6	Plasma	up
4.63943e-08	-0.263295	0.117	0.234	0.00102109	AP001324.1	Plasma	down
5.01596e-08	0.253774	0.464	0.278	0.00110396	GTF3A	Plasma	up
5.88274e-08	0.305706	0.451	0.256	0.00129473	HARLEQUIN	Plasma	up
5.95348e-08	-0.483552	0.524	0.641	0.0013103	JUNB	Plasma	down
6.1313e-08	-0.38138	0.242	0.366	0.00134944	MGST3	Plasma	down
6.73126e-08	-0.330592	0.19	0.315	0.00148148	SBDS	Plasma	down
7.27591e-08	3.40155	0.146	0.026	0.00160135	IGLC7	Plasma	up
7.43737e-08	0.356787	0.776	0.648	0.00163689	ERLEC1	Plasma	up
7.46853e-08	-0.37731	0.421	0.538	0.00164375	SNRPD2	Plasma	down
8.3447e-08	0.304762	0.393	0.212	0.00183659	LSP1	Plasma	up
1.08265e-07	-0.287863	0.124	0.238	0.00238281	PCBD1	Plasma	down
1.24664e-07	0.258345	0.219	0.077	0.00274373	MAPKAPK2	Plasma	up
1.30942e-07	-0.251377	0.028	0.099	0.0028819	RASD1	Plasma	down
1.30996e-07	-0.277879	0.061	0.154	0.0028831	SFTA2	Plasma	down
1.49917e-07	-0.41166	0.402	0.509	0.00329953	CYCS	Plasma	down
1.57325e-07	-0.309038	0.321	0.458	0.00346257	EIF4B	Plasma	down
1.61705e-07	-0.392701	0.336	0.451	0.00355897	EIF3H	Plasma	down
1.71929e-07	-0.311029	0.558	0.648	0.00378398	UBXN4	Plasma	down
1.97223e-07	-1.0763	0.083	0.179	0.00434069	MT1F	Plasma	down
2.0104e-07	0.273172	0.445	0.264	0.00442468	VOPP1	Plasma	up
2.04216e-07	-0.371502	0.268	0.396	0.00449458	GDI2	Plasma	down
2.07282e-07	-0.317296	0.218	0.348	0.00456207	CCT8	Plasma	down
2.27297e-07	-0.376989	0.496	0.59	0.00500259	GPX4	Plasma	down
2.50417e-07	-0.319128	0.821	0.872	0.00551142	RPL36A	Plasma	down
2.64851e-07	-0.421125	0.427	0.524	0.0058291	HNRNPDL	Plasma	down
2.67485e-07	0.42597	0.986	0.974	0.00588707	MT-CO1	Plasma	up
2.97946e-07	-0.422215	0.313	0.436	0.0065575	HSPE1	Plasma	down
2.99128e-07	-0.285929	0.63	0.707	0.00658352	UBL5	Plasma	down
3.47187e-07	-0.381198	0.471	0.568	0.00764124	UFM1	Plasma	down
3.58672e-07	-0.347966	0.374	0.491	0.00789402	DBI	Plasma	down
3.77543e-07	-0.386675	0.377	0.487	0.00830935	COMMD6	Plasma	down
4.19422e-07	-0.425108	0.331	0.44	0.00923106	SH3GLB1	Plasma	down
4.27769e-07	-0.358801	0.111	0.216	0.00941477	ANKRD37	Plasma	down
4.454e-07	-0.295579	0.244	0.366	0.00980281	VPS28	Plasma	down
4.90152e-07	-0.323962	0.537	0.608	0.0107877	COX5A	Plasma	down
4.93809e-07	-0.281119	0.048	0.128	0.0108682	RPL5P4	Plasma	down
5.34343e-07	-0.325138	0.439	0.557	0.0117604	UQCR10	Plasma	down
5.49675e-07	-0.277484	0.628	0.7	0.0120978	ACTG1	Plasma	down
5.87025e-07	-0.35567	0.457	0.546	0.0129198	DNAJC1	Plasma	down
6.84099e-07	-0.358929	0.396	0.498	0.0150563	C8orf59	Plasma	down
7.65281e-07	-0.322611	0.586	0.656	0.0168431	SARAF	Plasma	down
7.75692e-07	-0.275352	0.066	0.154	0.0170722	HSPH1	Plasma	down
8.24947e-07	-0.328942	0.538	0.601	0.0181563	OSTC	Plasma	down
8.75801e-07	-0.403058	0.449	0.531	0.0192755	EMP3	Plasma	down
8.79797e-07	-0.349795	0.38	0.491	0.0193635	PCBP2	Plasma	down
9.90302e-07	-0.301902	0.207	0.326	0.0217956	EIF2A	Plasma	down
9.99392e-07	-0.550341	0.179	0.286	0.0219956	RGCC	Plasma	down
1.12295e-06	-0.354442	0.66	0.692	0.0247151	ATF4	Plasma	down
1.13467e-06	-0.304209	0.481	0.597	0.0249729	COX7B	Plasma	down
1.17157e-06	-0.349505	0.255	0.363	0.0257851	SAT2	Plasma	down
1.20523e-06	-0.280092	0.198	0.315	0.0265259	EIF3D	Plasma	down
1.24986e-06	-0.297277	0.631	0.747	0.0275081	RPL10P9	Plasma	down
1.25599e-06	-0.295257	0.567	0.656	0.027643	NDUFB11	Plasma	down
1.42559e-06	-0.320951	0.236	0.352	0.0313759	COX14	Plasma	down
1.46223e-06	0.383793	0.134	0.029	0.0321822	IGLV6-57	Plasma	up
1.51269e-06	-0.371679	0.372	0.469	0.0332929	RAB2A	Plasma	down
1.55288e-06	0.276387	0.18	0.066	0.0341774	EIF1AY	Plasma	up
1.59412e-06	-0.303705	0.242	0.352	0.035085	TRAPPC3	Plasma	down
1.60327e-06	-0.439546	0.491	0.571	0.0352865	CYTOR	Plasma	down
1.64327e-06	-0.301117	0.09	0.183	0.0361668	EIF4EBP1	Plasma	down
1.65992e-06	-0.261732	0.577	0.667	0.0365333	YBX1	Plasma	down
2.17315e-06	-0.361338	0.131	0.234	0.0478288	U62317.4	Plasma	down
1.29859e-77	-0.948868	0	0.31	2.85807e-73	AC018475.1	Tcell	down
2.22649e-48	0.513658	0.999	1	4.90029e-44	TMSB4X	Tcell	up
7.70878e-47	-0.896088	0.502	0.908	1.69663e-42	SFTPC	Tcell	down
4.40347e-46	0.479558	1	1	9.6916e-42	B2M	Tcell	up
1.63076e-43	-1.12033	0.32	0.673	3.58914e-39	RPL29P11	Tcell	down
1.68606e-42	3.52908	0.522	0.071	3.71084e-38	IGKC	Tcell	up
5.4068e-30	-0.561252	0.818	0.993	1.18998e-25	RPS26	Tcell	down
1.40611e-27	-0.970649	0.09	0.337	3.09471e-23	NUPR1	Tcell	down
1.51308e-27	0.41092	0.994	0.986	3.33013e-23	HLA-B	Tcell	up
1.72213e-27	0.877119	0.771	0.52	3.79023e-23	CD2	Tcell	up
9.3961e-27	0.55337	0.921	0.796	2.06799e-22	TMSB4XP4	Tcell	up
6.76625e-25	-0.966078	0.246	0.544	1.48918e-20	SFTPB	Tcell	down
1.62035e-24	-0.292352	0.998	1	3.56624e-20	TPT1	Tcell	down
2.03504e-24	0.833461	0.741	0.486	4.47892e-20	TRAC	Tcell	up
6.04009e-24	-1.16192	0.089	0.31	1.32936e-19	FABP4	Tcell	down
1.29291e-23	0.452763	0.99	0.976	2.84556e-19	HLA-A	Tcell	up
5.06611e-23	-0.338549	0.997	1	1.115e-18	RPS13	Tcell	down
7.40374e-21	0.546221	0.974	0.949	1.62949e-16	ACTB	Tcell	up
9.81014e-21	0.766818	0.448	0.163	2.15911e-16	POTEE	Tcell	up
2.10629e-20	-0.493484	0.613	0.833	4.63572e-16	ZFAS1	Tcell	down
3.8763e-20	0.446037	0.928	0.85	8.53136e-16	CFL1	Tcell	up
1.2092e-18	0.499679	0.857	0.735	2.66134e-14	PTPRC	Tcell	up
1.54467e-18	0.71067	0.837	0.731	3.39966e-14	IL32	Tcell	up
1.45074e-17	-0.266457	0.994	1	3.19293e-13	RPS16	Tcell	down
1.14804e-16	-0.318415	0.026	0.146	2.52672e-12	GLDN	Tcell	down
2.29837e-16	-0.422278	0.067	0.228	5.05848e-12	TREM1	Tcell	down
2.55427e-16	-0.341391	0.995	1	5.6217e-12	RPS8	Tcell	down
3.93659e-16	-0.524209	0.643	0.803	8.66405e-12	GAS5	Tcell	down
4.44767e-16	-0.396849	0.049	0.194	9.78888e-12	AKR1C3	Tcell	down
6.35618e-16	-0.361403	0.069	0.228	1.39893e-11	RPL13AP5	Tcell	down
6.99317e-16	-0.251442	0.999	1	1.53913e-11	RPL37A	Tcell	down
8.7463e-16	-0.346135	0.025	0.139	1.92497e-11	CXCL3	Tcell	down
1.07081e-15	0.620453	0.462	0.211	2.35674e-11	CYTOR	Tcell	up
2.11553e-15	0.538212	0.617	0.381	4.65607e-11	LSP1	Tcell	up
4.18081e-15	1.79785	0.229	0.031	9.20155e-11	IGLC2	Tcell	up
5.1039e-15	-0.510666	0.092	0.262	1.12332e-10	CD163	Tcell	down
7.2907e-15	-0.341098	0.999	1	1.60461e-10	RPS12	Tcell	down
7.61515e-15	0.473835	0.93	0.85	1.67602e-10	GAPDH	Tcell	up
8.72249e-15	0.417921	0.783	0.656	1.91973e-10	PSME1	Tcell	up
1.05648e-14	0.509164	0.626	0.442	2.32521e-10	RAC2	Tcell	up
4.21011e-14	0.458255	0.998	0.997	9.26603e-10	MT-CO1	Tcell	up
5.3263e-14	-0.305739	0.981	0.997	1.17226e-09	RPS5	Tcell	down
5.54442e-14	0.55091	0.557	0.354	1.22027e-09	RARRES3	Tcell	up
6.39114e-14	0.319146	0.959	0.949	1.40663e-09	HLA-C	Tcell	up
6.93136e-14	0.337251	0.963	0.922	1.52552e-09	L1PREC1	Tcell	up
1.03296e-13	0.455633	0.785	0.653	2.27344e-09	HCST	Tcell	up
1.08707e-13	2.35078	0.165	0	2.39254e-09	IGHG3	Tcell	up
1.14654e-13	-0.479232	0.082	0.235	2.52342e-09	MGST1	Tcell	down
1.25922e-13	-0.540893	0.044	0.167	2.77142e-09	SFTA2	Tcell	down
1.38304e-13	-0.779152	0.063	0.204	3.04393e-09	SLPI	Tcell	down
1.66843e-13	0.499051	0.624	0.435	3.67205e-09	FYB1	Tcell	up
2.06951e-13	-0.584962	0.25	0.439	4.55478e-09	AP001324.1	Tcell	down
4.54497e-13	0.643099	0.65	0.486	1.0003e-08	TRBC2	Tcell	up
4.99481e-13	-0.30272	0.862	0.959	1.09931e-08	RPL36AL	Tcell	down
5.3934e-13	-0.384055	0.886	0.939	1.18703e-08	EEF1B2	Tcell	down
6.78808e-13	-0.27764	0.031	0.139	1.49399e-08	MLPH	Tcell	down
9.88489e-13	0.927274	0.556	0.381	2.17556e-08	CCL5	Tcell	up
1.17946e-12	0.601048	0.176	0.014	2.59588e-08	TIGIT	Tcell	up
1.67224e-12	-0.814771	0.229	0.391	3.68044e-08	PLIN2	Tcell	down
2.12563e-12	0.481968	0.878	0.755	4.6783e-08	CD52	Tcell	up
2.99417e-12	-0.357811	0.749	0.878	6.58987e-08	RPLP0	Tcell	down
4.33752e-12	-0.493536	0.052	0.173	9.54644e-08	SERPING1	Tcell	down
5.12582e-12	0.646462	0.252	0.071	1.12814e-07	SCGB1A1	Tcell	up
5.24374e-12	-0.431678	0.093	0.241	1.15409e-07	MYC	Tcell	down
5.87952e-12	0.467042	0.144	0	1.29402e-07	LINC00892	Tcell	up
6.96383e-12	-0.898231	0.063	0.19	1.53267e-07	HMOX1	Tcell	down
7.59809e-12	-1.11386	0.166	0.33	1.67226e-07	C1QB	Tcell	down
9.01808e-12	0.422444	0.617	0.415	1.98479e-07	CD3E	Tcell	up
1.26301e-11	0.472397	0.766	0.616	2.77977e-07	CD3D	Tcell	up
2.02005e-11	-0.361015	0.835	0.905	4.44593e-07	RPLP0P6	Tcell	down
3.77469e-11	-0.465876	0.146	0.299	8.3077e-07	AC087633.2	Tcell	down
4.8349e-11	-0.359628	0.082	0.218	1.06411e-06	LPL	Tcell	down
5.21626e-11	0.41249	0.84	0.748	1.14805e-06	SRGN	Tcell	up
6.63708e-11	-0.314119	0.042	0.146	1.46075e-06	PHLDA3	Tcell	down
6.78281e-11	0.497002	0.27	0.092	1.49283e-06	CD6	Tcell	up
7.04625e-11	0.44518	0.55	0.354	1.55081e-06	AC124319.1	Tcell	up
7.56173e-11	-0.285572	0.09	0.231	1.66426e-06	SLC11A1	Tcell	down
7.92426e-11	-0.274738	0.896	0.952	1.74405e-06	RPL29	Tcell	down
7.93447e-11	-0.332896	0.019	0.099	1.7463e-06	WFDC21P	Tcell	down
9.7823e-11	-0.254633	0.896	0.969	2.15299e-06	RPL14	Tcell	down
1.09387e-10	-0.748178	0.203	0.367	2.40751e-06	C1QA	Tcell	down
1.15585e-10	0.460711	0.473	0.269	2.54392e-06	CD3G	Tcell	up
1.97453e-10	-0.305008	0.133	0.293	4.34575e-06	RASGRP2	Tcell	down
3.41949e-10	-0.273753	0.064	0.18	7.52594e-06	DDIT3	Tcell	down
3.447e-10	0.472565	0.425	0.231	7.58651e-06	SPOCK2	Tcell	up
3.67693e-10	0.406754	0.167	0.024	8.09255e-06	CXCR3	Tcell	up
4.17222e-10	0.379747	0.203	0.048	9.18263e-06	PSTPIP1	Tcell	up
4.70459e-10	0.494319	0.551	0.388	1.03543e-05	CKLF	Tcell	up
5.23851e-10	-0.279656	0.698	0.83	1.15294e-05	SNHG29	Tcell	down
6.51439e-10	-0.438779	0.034	0.126	1.43375e-05	CXCL2	Tcell	down
7.4735e-10	-0.42106	0.071	0.19	1.64484e-05	NAPSA	Tcell	down
8.22353e-10	0.413239	0.505	0.33	1.80992e-05	NDUFA13	Tcell	up
9.18424e-10	0.499018	0.997	0.997	2.02136e-05	MT-CO3	Tcell	up
9.72547e-10	-0.28819	0.97	0.99	2.14048e-05	EIF1	Tcell	down
1.29289e-09	-0.357137	0.096	0.228	2.84553e-05	HPGD	Tcell	down
1.46037e-09	-0.320643	0.101	0.238	3.21413e-05	DAB2	Tcell	down
1.57961e-09	-0.986682	0.996	0.997	3.47657e-05	FTL	Tcell	down
1.73638e-09	-0.410748	0.109	0.241	3.82161e-05	ALDH2	Tcell	down
1.92891e-09	0.356253	0.126	0.007	4.24534e-05	THEMIS	Tcell	up
2.39227e-09	-0.273412	0.12	0.265	5.26516e-05	BLVRB	Tcell	down
2.59336e-09	-0.461504	0.27	0.435	5.70772e-05	FCER1G	Tcell	down
2.69625e-09	0.583369	0.594	0.463	5.93417e-05	CD7	Tcell	up
2.8497e-09	-0.542563	0.102	0.231	6.27191e-05	VSIG4	Tcell	down
2.94454e-09	0.387431	0.129	0.01	6.48065e-05	PDCD1	Tcell	up
3.34366e-09	-0.44742	0.343	0.507	7.35906e-05	TYROBP	Tcell	down
3.68338e-09	0.449324	0.618	0.51	8.10676e-05	EVL	Tcell	up
3.9725e-09	-0.282094	0.031	0.116	8.74307e-05	KRT7	Tcell	down
4.16238e-09	0.376108	0.635	0.517	9.16098e-05	TPM3	Tcell	up
4.199e-09	0.318972	0.875	0.823	9.24157e-05	ARHGDIB	Tcell	up
4.46013e-09	-0.526384	0.262	0.422	9.8163e-05	CST3	Tcell	down
4.54466e-09	-0.463129	0.156	0.299	0.000100023	FCGRT	Tcell	down
5.97608e-09	0.469351	0.43	0.238	0.000131528	RGS1	Tcell	up
7.36025e-09	0.331099	0.105	0	0.000161992	SIRPG	Tcell	up
7.3676e-09	-0.251715	0.864	0.942	0.000162154	BTF3	Tcell	down
7.90491e-09	-0.272741	0.995	0.993	0.000173979	RPS21	Tcell	down
8.13742e-09	0.457721	0.31	0.153	0.000179097	CRYBG1	Tcell	up
8.17911e-09	-0.276937	0.115	0.248	0.000180014	ARL4A	Tcell	down
8.26231e-09	-0.312162	0.089	0.211	0.000181845	MCEMP1	Tcell	down
8.29566e-09	2.58023	0.11	0.003	0.000182579	IGHG4	Tcell	up
9.70727e-09	-0.263052	0.035	0.119	0.000213647	AC026369.3	Tcell	down
1.21821e-08	0.673842	0.195	0.061	0.000268116	ITM2C	Tcell	up
1.59258e-08	-0.324364	0.092	0.211	0.00035051	SNHG12	Tcell	down
1.82269e-08	-0.379606	0.204	0.35	0.000401155	CYB5A	Tcell	down
1.91225e-08	0.431019	0.312	0.15	0.000420866	APOBEC3G	Tcell	up
1.93582e-08	0.345498	0.93	0.905	0.000426055	ACTG1	Tcell	up
2.25968e-08	-0.312839	0.075	0.18	0.000497332	SLC7A7	Tcell	down
2.28767e-08	1.18731	0.105	0.003	0.000503492	IGHG1	Tcell	up
2.31726e-08	0.359839	0.685	0.548	0.000510005	CD99	Tcell	up
2.78944e-08	0.310479	0.924	0.864	0.000613928	RPL36A	Tcell	up
3.43729e-08	-0.26545	0.44	0.626	0.000756512	SMDT1	Tcell	down
3.66949e-08	-0.310326	0.119	0.252	0.000807618	MARCO	Tcell	down
4.78269e-08	-0.314483	0.107	0.231	0.00105262	SPI1	Tcell	down
4.84193e-08	0.392531	0.414	0.252	0.00106566	HLA-F	Tcell	up
5.09463e-08	0.251476	0.992	0.986	0.00112128	MT-CYB	Tcell	up
5.43618e-08	0.814922	0.284	0.136	0.00119645	SCGB3A1	Tcell	up
5.4955e-08	-0.261611	0.078	0.187	0.00120951	VAT1	Tcell	down
6.74842e-08	-0.406731	0.101	0.218	0.00148526	MSR1	Tcell	down
7.74731e-08	-0.261558	0.998	0.997	0.00170511	RPL34	Tcell	down
8.13664e-08	0.393833	0.407	0.241	0.00179079	IFITM2	Tcell	up
8.97518e-08	0.264486	0.773	0.667	0.00197535	MYL12B	Tcell	up
9.24742e-08	0.497276	0.176	0.051	0.00203526	DUSP4	Tcell	up
9.51319e-08	0.38035	0.209	0.075	0.00209376	CD96	Tcell	up
9.51501e-08	0.41405	0.462	0.316	0.00209416	IL2RG	Tcell	up
9.74376e-08	0.313063	0.687	0.568	0.00214451	ARPC1B	Tcell	up
1.05472e-07	0.316639	0.802	0.748	0.00232134	TSC22D3	Tcell	up
1.11751e-07	0.364066	0.347	0.184	0.00245952	ANXA6	Tcell	up
1.23157e-07	-0.293911	0.126	0.252	0.00271056	MS4A7	Tcell	down
1.23548e-07	0.291821	0.822	0.697	0.00271917	L1PB2c	Tcell	up
1.31456e-07	0.45742	0.125	0.02	0.00289323	RNU4-2	Tcell	up
1.43113e-07	-0.331111	0.148	0.279	0.00314978	SNHG7	Tcell	down
1.48604e-07	-0.275906	0.101	0.214	0.00327062	ACSL1	Tcell	down
1.58468e-07	-0.253919	0.994	1	0.00348773	RPS6	Tcell	down
1.69301e-07	0.394148	0.106	0.01	0.00372615	ITGA1	Tcell	up
2.23194e-07	0.341704	0.55	0.401	0.00491228	HARLEQUIN	Tcell	up
2.29827e-07	-0.250251	0.109	0.224	0.00505827	FGR	Tcell	down
2.31119e-07	-0.452475	0.102	0.214	0.00508669	C1QC	Tcell	down
2.42937e-07	0.366487	0.337	0.187	0.0053468	RNF19A	Tcell	up
2.75946e-07	0.451957	0.543	0.422	0.0060733	PKM	Tcell	up
3.17332e-07	0.408036	0.915	0.888	0.00698415	S100A4	Tcell	up
3.68973e-07	-0.712347	0.579	0.66	0.00812073	CSTB	Tcell	down
3.85709e-07	-0.289751	0.188	0.32	0.00848906	RPL18AP3	Tcell	down
4.05389e-07	-0.397919	0.192	0.316	0.0089222	UPP1	Tcell	down
4.49176e-07	0.508832	0.367	0.235	0.00988591	CORO1B	Tcell	up
4.68686e-07	0.322452	0.572	0.442	0.0103153	LCP1	Tcell	up
4.84922e-07	-0.333787	0.153	0.279	0.0106727	FBP1	Tcell	down
5.63709e-07	0.358809	0.08	0	0.0124067	ZNF683	Tcell	up
5.8147e-07	0.347583	0.419	0.255	0.0127976	RPS4Y1	Tcell	up
6.15755e-07	-0.294792	0.066	0.156	0.0135521	SCD	Tcell	down
6.49394e-07	0.373685	0.52	0.408	0.0142925	PSME2	Tcell	up
6.80807e-07	0.302058	0.15	0.041	0.0149839	CD40LG	Tcell	up
7.08846e-07	-0.891287	0.17	0.293	0.015601	AREG	Tcell	down
7.23414e-07	0.275557	0.892	0.799	0.0159216	TXNIP	Tcell	up
7.38903e-07	0.293326	0.27	0.129	0.0162625	IDH2	Tcell	up
7.88901e-07	0.307053	0.585	0.449	0.0173629	GSTK1	Tcell	up
9.12291e-07	-0.294235	0.423	0.571	0.0200786	RSL24D1	Tcell	down
9.1332e-07	-0.289101	0.128	0.241	0.0201013	RPS23P8	Tcell	down
9.14333e-07	-0.273616	0.09	0.19	0.0201235	CYP27A1	Tcell	down
9.34896e-07	0.768151	0.19	0.075	0.0205761	TNFRSF18	Tcell	up
1.048e-06	0.349494	0.331	0.19	0.0230655	TUBA4A	Tcell	up
1.06497e-06	-0.346813	0.112	0.218	0.0234389	MYADM	Tcell	down
1.12322e-06	-0.286871	0.186	0.316	0.0247209	DCXR	Tcell	down
1.25515e-06	-0.414539	0.246	0.378	0.0276245	LYAR	Tcell	down
1.26514e-06	1.51641	0.148	0.044	0.0278445	IGHA1	Tcell	up
1.39945e-06	0.280302	0.99	0.969	0.0308005	MT-ND3	Tcell	up
1.4578e-06	0.395553	0.578	0.48	0.0320848	DDIT4	Tcell	up
1.49825e-06	-0.277069	0.097	0.201	0.032975	CSTA	Tcell	down
1.51892e-06	0.34073	0.094	0.01	0.0334298	CHN1	Tcell	up
1.77572e-06	-0.353781	0.158	0.272	0.0390818	SNX10	Tcell	down
1.82703e-06	1.02634	0.174	0.065	0.040211	TNFRSF4	Tcell	up
1.93616e-06	0.314098	0.233	0.102	0.042613	SH2D1A	Tcell	up
1.98956e-06	0.309682	0.57	0.435	0.0437881	IFI16	Tcell	up
2.01706e-06	-0.268726	0.223	0.354	0.0443934	ASAH1	Tcell	down
2.03544e-06	-0.506281	0.234	0.361	0.044798	GCHFR	Tcell	down
2.18487e-06	1.27523	0.086	0.007	0.0480869	JCHAIN	Tcell	up
3.48737e-61	-0.272841	0.988	1	7.67535e-57	FTL	Endothelial	down
1.94846e-60	-1.3776	0.58	0.902	4.28836e-56	SFTPC	Endothelial	down
8.3897e-60	0.492896	0.407	0.068	1.84649e-55	IGKC	Endothelial	up
1.30375e-53	0.727208	0.878	0.637	2.86942e-49	CD74	Endothelial	up
2.13273e-47	-1.47046	0.108	0.466	4.69393e-43	SLPI	Endothelial	down
1.00543e-44	-1.23048	0.266	0.615	2.21285e-40	SFTPB	Endothelial	down
1.17283e-43	-1.69268	0.157	0.474	2.58128e-39	HSPA1A	Endothelial	down
6.99569e-42	-0.411472	0.979	0.993	1.53968e-37	FTH1	Endothelial	down
1.90209e-40	1.17787	0.369	0.098	4.1863e-36	RGS5	Endothelial	up
4.84145e-40	-0.480228	0.843	0.976	1.06555e-35	RPS26	Endothelial	down
7.46786e-40	-0.86952	0.328	0.622	1.6436e-35	NUPR1	Endothelial	down
8.93204e-38	0.802082	0.189	0.007	1.96585e-33	SPP1	Endothelial	up
2.41356e-37	-0.834444	0.624	0.849	5.31201e-33	TIMP3	Endothelial	down
3.46492e-35	0.497449	1	0.995	7.62595e-31	MT-CO3	Endothelial	up
1.16899e-34	1.24738	0.471	0.193	2.57282e-30	DEPP1	Endothelial	up
2.40777e-34	0.444723	1	0.97	5.29926e-30	MT-ND3	Endothelial	up
7.08137e-33	0.664978	0.199	0.02	1.55854e-28	COL15A1	Endothelial	up
2.79728e-32	0.96606	0.589	0.331	6.15654e-28	SPRY1	Endothelial	up
8.13052e-32	1.09286	0.34	0.105	1.78945e-27	PTGDS	Endothelial	up
9.06498e-32	-0.348165	0.984	0.993	1.99511e-27	RPS16	Endothelial	down
2.63297e-31	-1.01596	0.386	0.654	5.79491e-27	FOS	Endothelial	down
7.07279e-31	-1.07949	0.085	0.338	1.55665e-26	HSPA1B	Endothelial	down
1.53359e-30	0.45378	0.917	0.843	3.37528e-26	FKBP1A	Endothelial	up
5.22835e-30	0.582808	0.582	0.317	1.15071e-25	PRCP	Endothelial	up
8.27036e-29	0.589928	0.573	0.319	1.82022e-24	EMCN	Endothelial	up
2.1127e-28	-0.753305	0.24	0.534	4.64985e-24	CXCL2	Endothelial	down
1.02643e-27	0.585176	0.794	0.611	2.25907e-23	AQP1	Endothelial	up
9.29656e-27	-0.295564	0.959	0.984	2.04608e-22	EIF1	Endothelial	down
3.57214e-26	0.356575	0.115	0	7.86193e-22	APLNR	Endothelial	up
7.1927e-26	0.330805	1	1	1.58304e-21	B2M	Endothelial	up
8.70193e-26	1.15324	0.136	0.007	1.91521e-21	IGHG3	Endothelial	up
1.29936e-25	-0.623331	0.305	0.535	2.85975e-21	RPL9P9	Endothelial	down
2.93148e-25	0.260653	0.183	0.028	6.4519e-21	IGLC2	Endothelial	up
3.27051e-25	1.27305	0.127	0.005	7.19807e-21	IGHG4	Endothelial	up
8.26742e-25	-0.305631	0.995	0.998	1.81958e-20	RPS12	Endothelial	down
1.6157e-24	0.429805	0.31	0.105	3.556e-20	C1orf54	Endothelial	up
1.92778e-24	0.471149	0.795	0.609	4.24284e-20	TXNIP	Endothelial	up
9.49722e-24	0.441524	0.841	0.754	2.09024e-19	PDLIM1	Endothelial	up
1.23008e-23	-0.624289	0.293	0.538	2.70728e-19	PMP22	Endothelial	down
1.74211e-23	0.815669	0.598	0.377	3.8342e-19	ACKR1	Endothelial	up
4.35946e-23	0.491778	0.852	0.733	9.59473e-19	TCF4	Endothelial	up
8.03882e-23	-0.278216	0.947	0.976	1.76926e-18	RPL23	Endothelial	down
1.44421e-22	-0.346406	0.977	0.985	3.17857e-18	S100A6	Endothelial	down
1.80901e-22	0.399573	0.996	0.99	3.98145e-18	MT-CO1	Endothelial	up
2.24534e-22	-0.394614	0.832	0.919	4.94176e-18	RPSA	Endothelial	down
3.16648e-22	-0.837681	0.48	0.66	6.9691e-18	GPX3	Endothelial	down
1.55585e-21	0.322021	0.954	0.936	3.42426e-17	ITM2B	Endothelial	up
2.57527e-21	0.294069	0.996	0.99	5.6679e-17	MT-CYB	Endothelial	up
7.67835e-21	-0.548092	0.113	0.325	1.68993e-16	SDC4	Endothelial	down
9.42537e-21	-0.408916	0.743	0.86	2.07443e-16	RPLP0	Endothelial	down
1.5686e-20	0.283578	0.118	0.01	3.45233e-16	CADM3-AS1	Endothelial	up
1.70769e-20	-0.890724	0.076	0.266	3.75846e-16	HOPX	Endothelial	down
1.89234e-20	-0.491979	0.28	0.499	4.16484e-16	PPP1R15A	Endothelial	down
2.33951e-20	0.346907	0.155	0.026	5.14902e-16	CCDC3	Endothelial	up
2.41008e-20	0.634388	0.58	0.382	5.30435e-16	PCDH17	Endothelial	up
4.84752e-20	0.613471	0.788	0.614	1.06689e-15	MGP	Endothelial	up
5.66743e-20	-0.392658	0.002	0.14	1.24734e-15	AC018475.1	Endothelial	down
6.47965e-20	0.369528	0.263	0.089	1.42611e-15	IFITM1	Endothelial	up
8.91969e-20	-0.889372	0.12	0.315	1.96314e-15	MGST1	Endothelial	down
1.5728e-19	0.574546	0.116	0.011	3.46157e-15	IGHG1	Endothelial	up
2.34487e-19	0.608384	0.492	0.268	5.16082e-15	POSTN	Endothelial	up
3.72897e-19	0.269165	0.083	0	8.20708e-15	CADM3	Endothelial	up
6.41829e-19	0.266418	0.148	0.026	1.4126e-14	CPXM2	Endothelial	up
6.68839e-19	0.475856	0.638	0.452	1.47205e-14	BST2	Endothelial	up
1.00744e-18	0.496341	0.612	0.428	2.21726e-14	IGFBP4	Endothelial	up
1.61603e-18	-0.936635	0.076	0.255	3.55673e-14	SFTA2	Endothelial	down
2.54945e-18	0.307652	0.974	0.967	5.61108e-14	HLA-B	Endothelial	up
2.963e-18	0.36527	0.81	0.654	6.52126e-14	ENG	Endothelial	up
4.30646e-18	0.548395	0.339	0.16	9.47808e-14	ZNF385D	Endothelial	up
7.36922e-18	0.432233	0.725	0.58	1.62189e-13	IFI16	Endothelial	up
1.2224e-17	0.584046	0.487	0.291	2.69038e-13	COL4A2	Endothelial	up
1.97754e-17	0.69775	0.494	0.302	4.35238e-13	COL4A1	Endothelial	up
2.14293e-17	0.333194	0.959	0.911	4.71638e-13	HLA-A	Endothelial	up
2.97353e-17	0.320847	0.785	0.65	6.54444e-13	SELENOW	Endothelial	up
6.08031e-17	0.460405	0.443	0.248	1.33822e-12	JAM2	Endothelial	up
9.70332e-17	-0.303332	0.004	0.122	2.1356e-12	SLC7A5	Endothelial	down
1.03566e-16	0.510357	0.869	0.723	2.27938e-12	IFI27	Endothelial	up
1.13422e-16	0.256808	1	0.998	2.49631e-12	TMSB4X	Endothelial	up
1.40656e-16	0.37428	0.266	0.103	3.09571e-12	GASK1B	Endothelial	up
1.49667e-16	-0.596047	0.088	0.262	3.29402e-12	NAPSA	Endothelial	down
2.19402e-16	0.308992	0.907	0.875	4.82882e-12	DDX5	Endothelial	up
2.78667e-16	0.470173	0.506	0.327	6.13318e-12	MTUS1	Endothelial	up
2.85877e-16	0.3838	0.561	0.368	6.29188e-12	HLA-DPA1	Endothelial	up
3.06015e-16	-0.297289	0.801	0.893	6.73509e-12	RPL14	Endothelial	down
3.34272e-16	-0.3433	0.302	0.531	7.357e-12	SLC9A3R2	Endothelial	down
3.70126e-16	-0.655663	0.148	0.322	8.1461e-12	DNAJB1	Endothelial	down
3.73453e-16	-1.0456	0.09	0.253	8.21933e-12	IGFBP3	Endothelial	down
4.59468e-16	0.413168	0.714	0.518	1.01124e-11	SPARC	Endothelial	up
9.34335e-16	-0.502673	0.026	0.158	2.05638e-11	PEBP4	Endothelial	down
1.27629e-15	0.278245	0.162	0.043	2.80899e-11	CTHRC1	Endothelial	up
1.77178e-15	0.379831	0.517	0.335	3.8995e-11	ARHGDIB	Endothelial	up
3.74166e-15	0.572836	0.735	0.627	8.23503e-11	CLU	Endothelial	up
3.83285e-15	-0.271997	0.965	0.988	8.43572e-11	RPL18A	Endothelial	down
3.88022e-15	-0.79173	0.192	0.366	8.53998e-11	MMRN1	Endothelial	down
4.5465e-15	-0.384047	0.503	0.672	1.00064e-10	SQSTM1	Endothelial	down
6.14747e-15	0.384638	0.275	0.122	1.353e-10	MDK	Endothelial	up
8.97376e-15	0.383986	0.577	0.396	1.97504e-10	ADGRL4	Endothelial	up
1.26716e-14	0.421741	0.337	0.17	2.78889e-10	NRP1	Endothelial	up
1.67889e-14	-0.320135	0.042	0.176	3.69507e-10	BCAT1	Endothelial	down
2.3306e-14	-0.324037	0.026	0.151	5.12942e-10	SFTPA2	Endothelial	down
2.64224e-14	0.349694	0.672	0.534	5.81531e-10	HLA-DRB1	Endothelial	up
3.1303e-14	0.847562	0.333	0.166	6.88947e-10	SCGB3A1	Endothelial	up
6.46067e-14	0.549601	0.263	0.115	1.42193e-09	SCGB1A1	Endothelial	up
1.37726e-13	-0.37276	0.044	0.175	3.03121e-09	SFTPA1	Endothelial	down
1.5102e-13	0.455211	0.51	0.36	3.3238e-09	MARCKSL1	Endothelial	up
1.53618e-13	-0.388806	0.206	0.384	3.38098e-09	TXNRD1	Endothelial	down
2.55974e-13	-0.325629	0.457	0.632	5.63372e-09	JUND	Endothelial	down
3.02433e-13	0.304579	0.104	0.019	6.65626e-09	ANGPTL4	Endothelial	up
3.24749e-13	0.386831	0.834	0.725	7.14741e-09	VWF	Endothelial	up
5.32066e-13	-0.282846	0.044	0.169	1.17102e-08	MLPH	Endothelial	down
6.14016e-13	0.313028	0.554	0.382	1.35139e-08	ACTN1	Endothelial	up
6.40312e-13	-0.441706	0.097	0.238	1.40926e-08	TACC2	Endothelial	down
7.26676e-13	-0.324016	0.097	0.248	1.59934e-08	PLLP	Endothelial	down
7.48286e-13	0.401746	0.275	0.132	1.6469e-08	OLFM1	Endothelial	up
7.59749e-13	0.418548	0.859	0.812	1.67213e-08	IGFBP7	Endothelial	up
9.32943e-13	0.353093	0.392	0.228	2.05332e-08	RAI14	Endothelial	up
1.17414e-12	0.280573	0.996	0.995	2.58417e-08	MT-ATP6	Endothelial	up
1.17876e-12	-0.269578	0.014	0.114	2.59433e-08	MACROD2	Endothelial	down
1.21308e-12	-0.464038	0.453	0.61	2.66987e-08	IER2	Endothelial	down
1.6514e-12	-0.595529	0.067	0.198	3.63457e-08	SFTPD	Endothelial	down
1.6691e-12	-0.647689	0.118	0.261	3.67353e-08	LYVE1	Endothelial	down
2.03052e-12	0.347898	0.432	0.265	4.46898e-08	RELL1	Endothelial	up
2.53203e-12	-0.388942	0.376	0.558	5.57274e-08	KLF4	Endothelial	down
2.66763e-12	-0.288384	0.457	0.607	5.8712e-08	C12orf57	Endothelial	down
3.97112e-12	-0.323932	0.681	0.784	8.74004e-08	GSTP1	Endothelial	down
4.04122e-12	-0.32008	0.328	0.52	8.89433e-08	CCN1	Endothelial	down
4.04144e-12	-0.356316	0.67	0.759	8.89482e-08	TXN	Endothelial	down
4.36978e-12	0.369214	0.404	0.25	9.61745e-08	CMIP	Endothelial	up
5.1352e-12	-0.387424	0.046	0.163	1.13021e-07	CXCL3	Endothelial	down
5.20124e-12	0.395791	0.467	0.326	1.14474e-07	NCOA7	Endothelial	up
5.26457e-12	-0.415058	0.056	0.181	1.15868e-07	KRT7	Endothelial	down
5.28337e-12	-0.318064	0.012	0.106	1.16282e-07	SCN3B	Endothelial	down
7.40599e-12	0.394609	0.441	0.287	1.62998e-07	ITM2A	Endothelial	up
8.75499e-12	-0.28905	0.6	0.71	1.92689e-07	SNHG6	Endothelial	down
9.24793e-12	-0.448168	0.041	0.155	2.03538e-07	SLC34A2	Endothelial	down
9.60047e-12	-0.351318	0.185	0.346	2.11297e-07	PTPRE	Endothelial	down
1.01304e-11	-0.268583	0.092	0.236	2.22959e-07	HIF3A	Endothelial	down
1.24635e-11	0.263662	0.157	0.053	2.74309e-07	NEURL1B	Endothelial	up
1.38917e-11	0.401613	0.6	0.462	3.05742e-07	HIF1A	Endothelial	up
1.55032e-11	0.282031	0.196	0.079	3.4121e-07	HAPLN3	Endothelial	up
1.5908e-11	-0.328178	0.168	0.324	3.50119e-07	H1FX	Endothelial	down
1.59905e-11	0.269393	0.896	0.862	3.51934e-07	MT-ND5	Endothelial	up
1.69571e-11	0.263704	0.233	0.106	3.73209e-07	VWA1	Endothelial	up
1.97639e-11	-0.29518	0.035	0.142	4.34985e-07	PNMT	Endothelial	down
2.00257e-11	-0.681767	0.078	0.21	4.40745e-07	CCL21	Endothelial	down
2.54835e-11	-0.259387	0.021	0.118	5.60866e-07	TTN	Endothelial	down
2.72855e-11	-0.303758	0.162	0.306	6.00527e-07	MPST	Endothelial	down
2.8058e-11	0.379192	0.411	0.251	6.17529e-07	ARID5B	Endothelial	up
3.94588e-11	-0.303087	0.697	0.795	8.68449e-07	SLC25A6	Endothelial	down
4.58925e-11	-0.343134	0.397	0.549	1.01005e-06	FABP5	Endothelial	down
4.60977e-11	0.367606	0.157	0.056	1.01456e-06	ADAMTS6	Endothelial	up
9.13482e-11	-0.280814	0.206	0.359	2.01048e-06	BLVRB	Endothelial	down
9.78441e-11	-0.802486	0.078	0.194	2.15345e-06	MTND1P23	Endothelial	down
1.16641e-10	-0.378225	0.028	0.126	2.56715e-06	CXCL1	Endothelial	down
1.30023e-10	-0.343908	0.037	0.139	2.86169e-06	S100A14	Endothelial	down
1.38396e-10	-0.25438	0.136	0.279	3.04596e-06	H1F0	Endothelial	down
1.39586e-10	0.342301	0.66	0.516	3.07215e-06	PCAT19	Endothelial	up
1.51704e-10	-0.284445	0.194	0.351	3.33885e-06	MAOA	Endothelial	down
1.85953e-10	-0.36866	0.131	0.267	4.09263e-06	ATF3	Endothelial	down
2.19316e-10	-0.351961	0.206	0.351	4.82692e-06	PLP2	Endothelial	down
2.36297e-10	-0.272995	0.113	0.244	5.20067e-06	CD36	Endothelial	down
2.59019e-10	0.25534	0.104	0.028	5.70075e-06	SNORD3A	Endothelial	up
2.79286e-10	-0.656988	0.058	0.169	6.14681e-06	PGC	Endothelial	down
3.19492e-10	0.34956	0.39	0.243	7.0317e-06	LMCD1	Endothelial	up
3.38764e-10	-0.27362	0.439	0.565	7.45585e-06	SMDT1	Endothelial	down
3.49557e-10	0.306372	0.222	0.107	7.69339e-06	ATP8B1	Endothelial	up
3.91344e-10	-0.799209	0.088	0.21	8.6131e-06	TFF3	Endothelial	down
4.12931e-10	-0.335023	0.025	0.115	9.08821e-06	PEG10	Endothelial	down
4.69935e-10	-0.509921	0.522	0.645	1.03428e-05	SOCS3	Endothelial	down
5.73633e-10	0.258139	0.231	0.11	1.26251e-05	SESN3	Endothelial	up
5.7812e-10	-0.432868	0.399	0.526	1.27238e-05	TPM1	Endothelial	down
7.9936e-10	-0.319618	0.619	0.714	1.75931e-05	ZFAS1	Endothelial	down
8.57376e-10	-0.41619	0.222	0.359	1.887e-05	RNF144B	Endothelial	down
8.60449e-10	0.385723	0.164	0.067	1.89376e-05	HLA-DRB6	Endothelial	up
8.90583e-10	-0.2616	0.083	0.202	1.96008e-05	GPRC5A	Endothelial	down
9.10286e-10	-0.408577	0.208	0.338	2.00345e-05	EIF4EBP1	Endothelial	down
9.28694e-10	-0.446815	0.051	0.153	2.04396e-05	PDPN	Endothelial	down
9.46981e-10	0.318573	0.633	0.504	2.08421e-05	BMPR2	Endothelial	up
9.61166e-10	-0.309744	0.099	0.219	2.11543e-05	AC020916.1	Endothelial	down
9.88067e-10	0.459566	0.351	0.223	2.17464e-05	CCL14	Endothelial	up
9.97429e-10	-0.374567	0.083	0.198	2.19524e-05	PKHD1L1	Endothelial	down
1.08018e-09	0.631397	0.229	0.115	2.37737e-05	CXCL12	Endothelial	up
1.11809e-09	-0.327013	0.155	0.287	2.46081e-05	INSIG1	Endothelial	down
1.29144e-09	0.28514	0.039	0	2.84233e-05	APLN	Endothelial	up
1.77058e-09	0.291773	0.337	0.204	3.89687e-05	RSRP1	Endothelial	up
1.77468e-09	-0.282775	0.153	0.282	3.9059e-05	DCXR	Endothelial	down
1.81522e-09	-0.307499	0.503	0.608	3.99511e-05	ATP5F1D	Endothelial	down
2.18452e-09	-0.363291	0.155	0.281	4.80791e-05	NQO1	Endothelial	down
2.42938e-09	0.331751	0.358	0.222	5.34682e-05	CARD16	Endothelial	up
2.44371e-09	0.293253	0.727	0.637	5.37837e-05	PTMAP12	Endothelial	up
2.45427e-09	-0.475741	0.386	0.49	5.40161e-05	RPL29P11	Endothelial	down
2.80155e-09	0.297113	0.436	0.299	6.16593e-05	NECTIN2	Endothelial	up
2.88663e-09	0.434005	0.37	0.248	6.35318e-05	SLC20A1	Endothelial	up
2.95184e-09	-0.286864	0.24	0.379	6.4967e-05	MYADM	Endothelial	down
3.73619e-09	0.322007	0.323	0.196	8.22298e-05	HERC2P2	Endothelial	up
4.24965e-09	0.297204	0.145	0.058	9.35306e-05	ACE	Endothelial	up
4.33812e-09	0.282757	0.296	0.174	9.54777e-05	EPS8	Endothelial	up
4.89501e-09	0.269888	0.261	0.144	0.000107734	PKP4	Endothelial	up
6.25959e-09	0.544965	0.321	0.207	0.000137767	CPE	Endothelial	up
6.82024e-09	-0.294408	0.012	0.083	0.000150107	PLA2G1B	Endothelial	down
7.31593e-09	-0.298569	0.034	0.12	0.000161016	GDF15	Endothelial	down
7.88087e-09	0.316064	0.307	0.185	0.00017345	FSTL1	Endothelial	up
7.93578e-09	-0.368462	0.612	0.683	0.000174659	AC246787.1	Endothelial	down
7.97461e-09	0.351159	0.741	0.621	0.000175513	CD93	Endothelial	up
8.143e-09	-0.280962	0	0.057	0.000179219	CA4	Endothelial	down
8.50034e-09	0.340501	0.321	0.2	0.000187084	ENTPD1	Endothelial	up
8.81587e-09	-0.406209	0.649	0.741	0.000194029	JUNB	Endothelial	down
9.39123e-09	-0.309344	0.326	0.473	0.000206691	RPL22L1	Endothelial	down
9.5208e-09	-0.331597	0.06	0.156	0.000209543	FGGY	Endothelial	down
9.57295e-09	-0.399674	0.028	0.109	0.000210691	IGF1	Endothelial	down
9.57958e-09	0.31012	0.365	0.236	0.000210837	CHSY1	Endothelial	up
1.00659e-08	-0.440261	0.54	0.662	0.000221541	ZFP36	Endothelial	down
1.00907e-08	0.260149	0.563	0.435	0.000222087	HNRNPM	Endothelial	up
1.0578e-08	-0.275079	0.487	0.6	0.00023281	SLC25A5	Endothelial	down
1.13023e-08	-0.319476	0.519	0.674	0.000248753	MT1E	Endothelial	down
1.17365e-08	0.271071	0.494	0.343	0.000258308	GIMAP4	Endothelial	up
1.26607e-08	0.38036	0.564	0.453	0.000278649	TSC22D3	Endothelial	up
1.31335e-08	0.414837	0.439	0.311	0.000289056	DDIT4	Endothelial	up
1.31599e-08	-0.305373	0.023	0.1	0.000289635	CLDN18	Endothelial	down
1.32676e-08	0.32272	0.381	0.254	0.000292007	COL18A1	Endothelial	up
1.96439e-08	-0.273931	0.219	0.347	0.000432343	FOSB	Endothelial	down
2.23684e-08	-0.263503	0.303	0.441	0.000492306	FAM177A1	Endothelial	down
2.40127e-08	0.310057	0.4	0.281	0.000528496	MPZL2	Endothelial	up
2.95197e-08	-0.267556	0.714	0.786	0.000649699	RTN4	Endothelial	down
3.36788e-08	-0.458755	0.323	0.454	0.000741237	EGR1	Endothelial	down
3.70105e-08	-0.261674	0.146	0.26	0.000814565	RAB32	Endothelial	down
3.98011e-08	-0.407001	0.411	0.53	0.000875983	GADD45B	Endothelial	down
4.13007e-08	-0.344486	0.035	0.118	0.000908987	PROX1	Endothelial	down
4.72063e-08	0.318611	0.476	0.359	0.00103896	UGCG	Endothelial	up
4.81692e-08	-0.359652	0.071	0.17	0.00106016	RGS16	Endothelial	down
5.80738e-08	-0.342598	0.074	0.168	0.00127815	HRCT1	Endothelial	down
5.97312e-08	-0.263398	0.33	0.454	0.00131462	H2AFJ	Endothelial	down
6.11261e-08	-0.407888	0.226	0.34	0.00134533	BAG3	Endothelial	down
6.87147e-08	0.297968	0.252	0.146	0.00151234	ABL2	Endothelial	up
6.99863e-08	-0.293694	0.325	0.459	0.00154033	SRPX	Endothelial	down
7.61174e-08	0.299698	0.295	0.185	0.00167527	ARHGAP18	Endothelial	up
7.8749e-08	-0.332551	0.116	0.22	0.00173319	SCD	Endothelial	down
9.71222e-08	0.272032	0.367	0.25	0.00213756	EVL	Endothelial	up
9.98648e-08	-0.261367	0.885	0.922	0.00219792	CD59	Endothelial	down
1.08153e-07	-0.277729	0.122	0.229	0.00238035	CHCHD10	Endothelial	down
1.13366e-07	0.285353	0.377	0.266	0.00249507	CLK1	Endothelial	up
1.13917e-07	-0.268575	0.065	0.157	0.00250719	LRRK2	Endothelial	down
1.14098e-07	-0.415021	0.113	0.215	0.00251119	MUC1	Endothelial	down
1.30535e-07	0.266475	0.439	0.324	0.00287295	PSME2	Endothelial	up
1.32406e-07	-0.493768	0.277	0.38	0.00291412	PPFIBP1	Endothelial	down
1.355e-07	0.403922	0.781	0.696	0.00298223	TIMP1	Endothelial	up
1.53398e-07	0.262539	0.37	0.249	0.00337613	HLA-DMA	Endothelial	up
1.68205e-07	-0.506773	0.266	0.384	0.00370203	AKAP12	Endothelial	down
1.71176e-07	0.460808	0.175	0.085	0.00376742	CCL18	Endothelial	up
1.81556e-07	-0.458145	0.198	0.312	0.00399587	LCN6	Endothelial	down
1.8504e-07	0.267085	0.256	0.152	0.00407256	CD109	Endothelial	up
1.87566e-07	-0.262488	0.132	0.24	0.00412815	SGMS2	Endothelial	down
2.33717e-07	-0.522017	0.106	0.208	0.00514388	AREG	Endothelial	down
2.40181e-07	-0.366825	0.034	0.108	0.00528615	CXCL8	Endothelial	down
2.64787e-07	-0.289184	0.51	0.612	0.00582769	CCNL1	Endothelial	down
3.15144e-07	0.256158	0.261	0.158	0.006936	STAT1	Endothelial	up
5.09835e-07	0.269355	0.688	0.613	0.011221	NNMT	Endothelial	up
5.38096e-07	0.285711	0.423	0.309	0.0118429	LAP3	Endothelial	up
6.21536e-07	0.259001	0.095	0.034	0.0136794	ADRB1	Endothelial	up
7.31621e-07	0.271263	0.342	0.237	0.0161022	LITAF	Endothelial	up
9.14726e-07	0.265234	0.035	0.003	0.0201322	BPIFB1	Endothelial	up
9.59109e-07	0.385835	0.476	0.37	0.021109	IL33	Endothelial	up
9.65279e-07	0.256283	0.526	0.423	0.0212448	TNFRSF1A	Endothelial	up
1.02094e-06	-0.564556	0.314	0.417	0.0224698	CTSH	Endothelial	down
1.12213e-06	-0.311463	0.628	0.706	0.024697	RHOC	Endothelial	down
1.50784e-06	0.274238	0.593	0.476	0.0331861	ZFP36L2	Endothelial	up
1.65897e-06	-0.490771	0.772	0.808	0.0365122	HSP90AA1	Endothelial	down
1.67266e-06	-0.349198	0.095	0.179	0.0368136	VPS35L	Endothelial	down
1.71093e-06	0.25887	0.691	0.629	0.0376558	L1PA7-5	Endothelial	up
1.73626e-06	-0.288091	0.362	0.471	0.0382133	HSPD1	Endothelial	down
1.79115e-06	0.333701	0.39	0.284	0.0394213	SELP	Endothelial	up
1.93015e-06	0.473684	0.489	0.395	0.0424806	CTSB	Endothelial	up
2.0169e-06	-0.300198	0.113	0.208	0.0443899	VIPR1	Endothelial	down
3.85872e-44	-1.52521	0.055	0.534	8.49266e-40	MTND1P23	Bcell	down
9.50567e-41	1.41211	0.998	0.709	2.0921e-36	CD74	Bcell	up
3.60827e-37	1.43651	0.984	0.524	7.94145e-33	HLA-DRA	Bcell	up
1.68345e-33	1.12333	0.997	0.913	3.70511e-29	TMSB4X	Bcell	up
3.33712e-33	1.37693	0.955	0.33	7.34467e-29	HLA-DPA1	Bcell	up
6.04161e-31	-2.29413	0.157	0.602	1.3297e-26	FOS	Bcell	down
2.51445e-30	1.4411	0.902	0.262	5.53405e-26	HLA-DQB1	Bcell	up
3.02086e-30	1.31278	0.947	0.359	6.64862e-26	HLA-DPB1	Bcell	up
2.68591e-29	1.35912	0.936	0.35	5.91141e-25	HLA-DRB1	Bcell	up
9.83509e-29	-1.43026	0.447	0.845	2.1646e-24	SFTPC	Bcell	down
1.20297e-28	1.0745	0.979	0.709	2.64762e-24	ACTB	Bcell	up
7.0406e-28	0.816821	1	0.961	1.54957e-23	MT-CO3	Bcell	up
1.26329e-27	0.889349	1	0.951	2.78037e-23	MT-CO1	Bcell	up
2.66737e-26	-1.75268	0.119	0.505	5.87062e-22	DUSP1	Bcell	down
5.18449e-25	1.19805	0.857	0.282	1.14105e-20	HLA-DQA1	Bcell	up
6.29545e-25	1.12478	0.888	0.369	1.38557e-20	TMSB4XP4	Bcell	up
5.29537e-24	1.27824	0.762	0.165	1.16546e-19	LTB	Bcell	up
6.36696e-24	-3.49244	0.376	0.699	1.4013e-19	JCHAIN	Bcell	down
6.19762e-23	0.611111	1	0.961	1.36403e-18	RPL28	Bcell	up
9.34326e-23	1.59303	0.633	0.087	2.05636e-18	HLA-DRB5	Bcell	up
1.49997e-22	0.811359	0.96	0.573	3.30128e-18	AL450405.1	Bcell	up
2.5149e-22	-1.51122	0.109	0.476	5.53504e-18	AREG	Bcell	down
3.51972e-22	1.00172	0.814	0.282	7.74655e-18	CORO1A	Bcell	up
1.35047e-21	0.58567	1	0.942	2.97226e-17	RPS2	Bcell	up
2.83593e-21	-0.920803	0.033	0.291	6.2416e-17	SPINK2	Bcell	down
3.43166e-21	0.673388	0.983	0.709	7.55275e-17	MT-ND1	Bcell	up
4.3249e-21	0.531309	0.997	0.971	9.51868e-17	RPL23A	Bcell	up
6.06732e-21	0.963789	0.866	0.34	1.33536e-16	CD37	Bcell	up
7.38785e-21	0.543106	1	0.99	1.62599e-16	RPL13	Bcell	up
9.54564e-21	0.557281	0.998	0.942	2.1009e-16	RPL19	Bcell	up
1.50462e-20	-0.845447	0.04	0.301	3.31151e-16	ESRRA	Bcell	down
1.62722e-20	0.574816	1	1	3.58136e-16	EEF1A1	Bcell	up
2.02981e-20	0.510128	1	0.981	4.46742e-16	RPL32	Bcell	up
2.24087e-20	0.539236	1	1	4.93194e-16	RPLP2	Bcell	up
2.86395e-20	0.941324	0.879	0.398	6.30326e-16	PFN1	Bcell	up
3.54053e-20	-1.21389	0.102	0.427	7.79234e-16	ANKRD28	Bcell	down
9.48794e-20	0.551331	1	1	2.0882e-15	RPL10	Bcell	up
2.17469e-19	0.7935	0.96	0.65	4.78628e-15	HLA-A	Bcell	up
2.71894e-19	0.745305	0.974	0.602	5.98411e-15	RPL14P1	Bcell	up
6.92236e-19	-1.32189	0.602	0.825	1.52354e-14	SSR4	Bcell	down
7.51021e-19	0.510107	1	0.99	1.65292e-14	RPS3A	Bcell	up
9.27764e-19	0.536698	0.995	0.99	2.04192e-14	B2M	Bcell	up
1.08606e-18	0.47368	0.998	0.971	2.39031e-14	RPL15	Bcell	up
1.21362e-18	0.589193	0.993	0.913	2.67106e-14	RPL30	Bcell	up
1.6779e-18	-1.00194	0.479	0.796	3.69289e-14	NEAT1	Bcell	down
2.08244e-18	-1.19271	0.283	0.612	4.58325e-14	SELENOK	Bcell	down
2.51872e-18	1.11851	0.728	0.194	5.54344e-14	MS4A1	Bcell	up
[truncated: 3,131 more rows]

## Sheet: Table 7C
Supplemental Table 7. Summary of the differential analysis of the genes and TEs per individual cell type in the single-cell RNA-seq.
Table 7C. Differentially expressed TE families in the IPF patient vs. donor samples for the different cell types.
p-value	avg_logFC	pct.1	pct.2	p.adjust	gene	cluster	Cell cluster	subfamily	family
4.83893e-51	-0.0588147	0.023	0.054	1.065e-46	HERVE	Macrophage	down	ERV1	LTR
1.02956e-37	-0.155718	0.161	0.21	2.26597e-33	LTR7B	Macrophage	down	ERV1	LTR
2.03118e-31	-0.048994	0.101	0.14	4.47041e-27	LTR7A	Macrophage	down	ERV1	LTR
2.71568e-19	-0.0294406	0.328	0.375	5.97694e-15	LTR8	Macrophage	down	ERV1	LTR
5.26135e-19	0.0921047	0.271	0.231	1.15797e-14	LTR12C	Macrophage	up	ERV1	LTR
9.38267e-14	-0.00559851	0.002	0.007	2.06503e-09	LTR26	Macrophage	down	ERV1	LTR
4.91372e-11	-0.0053447	0.004	0.009	1.08146e-06	LTR1B	Macrophage	down	ERV1	LTR
1.11338e-10	0.0143461	0.018	0.009	2.45045e-06	MER52C	Macrophage	up	ERV1	LTR
1.8656e-09	0.0276575	0.081	0.063	4.10599e-05	MER41A	Macrophage	up	ERV1	LTR
4.26175e-09	-0.0141206	0.026	0.037	9.3797e-05	LTR72	Macrophage	down	ERV1	LTR
5.3751e-08	0.00765112	0.048	0.062	0.001183	LTR2C	Macrophage	up	ERV1	LTR
1.03365e-07	0.0338265	0.078	0.063	0.00227497	LTR2B	Macrophage	up	ERV1	LTR
1.38215e-07	-0.0131805	0.021	0.03	0.00304198	LTR70	Macrophage	down	ERV1	LTR
4.01486e-07	0.00230504	0.002	0	0.00883631	LTR1E	Macrophage	up	ERV1	LTR
1.89832e-158	-0.23756	0.307	0.506	4.178e-154	LTR7A	AT2cell	down	ERV1	LTR
5.08753e-135	-0.18076	0.464	0.66	1.11971e-130	HERVE	AT2cell	down	ERV1	LTR
2.37122e-62	-0.0872087	0.067	0.149	5.21882e-58	MER49	AT2cell	down	ERV1	LTR
3.88584e-41	0.154826	0.906	0.931	8.55236e-37	LTR7B	AT2cell	up	ERV1	LTR
8.74686e-26	-0.00896564	0.101	0.155	1.9251e-21	LTR2C	AT2cell	down	ERV1	LTR
5.5958e-12	-0.0105439	0	0.007	1.23158e-07	LTR72B	AT2cell	down	ERV1	LTR
1.20709e-08	0.000875532	0.048	0.069	0.000265668	MER4A1	AT2cell	up	ERV1	LTR
5.12321e-07	-0.0180554	0.012	0.022	0.0112757	MER41C	AT2cell	down	ERV1	LTR
8.42993e-07	0.00278618	0.043	0.059	0.0185534	MER4A	AT2cell	up	ERV1	LTR
9.11771e-09	0.266859	0.365	0.176	0.000200672	LTR8	Plasma	up	ERV1	LTR
1.19063e-07	-0.184917	0.032	0.106	0.00262046	HERVE	Endothelial	down	ERV1	LTR
1.55927e-06	-0.252806	0.031	0.14	0.0343179	HERVE	Fibroblast	down	ERV1	LTR
2.21404e-10	-0.48486	0.315	0.686	4.87287e-06	HERVE	Basal	down	ERV1	LTR
4.99991e-09	-0.411273	0.247	0.599	0.000110043	LTR7A	Basal	down	ERV1	LTR
2.15612e-77	-0.548109	0.484	0.778	4.7454e-73	LTR7B	Club	down	ERV1	LTR
8.34654e-19	0.242926	0.281	0.147	1.83699e-14	LTR2B	Club	up	ERV1	LTR
2.90423e-15	-0.321482	0.311	0.42	6.39193e-11	HERVE	Club	down	ERV1	LTR
9.94809e-14	-0.279973	0.147	0.247	2.18948e-09	LTR7A	Club	down	ERV1	LTR
1.22397e-10	-0.154244	0.054	0.119	2.69384e-06	LTR1B	Club	down	ERV1	LTR
4.63672e-07	0.072654	0.059	0.021	0.010205	MER4E1	Club	up	ERV1	LTR
6.41749e-07	-0.118149	0.067	0.12	0.0141243	LTR2C	Club	down	ERV1	LTR
3.14248e-11	0.187698	0.124	0.05	6.91629e-07	LTR8	Monocyte	up	ERV1	LTR
1.68201e-07	0.164792	0.157	0.088	0.00370195	LTR12C	Monocyte	up	ERV1	LTR
1.06131e-06	0.0875456	0.097	0.046	0.0233584	MER49	Monocyte	up	ERV1	LTR
2.16398e-15	-0.255619	0.362	0.492	4.7627e-11	HERVE	AT1cell	down	ERV1	LTR
6.65761e-11	0.222443	0.308	0.199	1.46527e-06	LTR2B	AT1cell	up	ERV1	LTR
3.11225e-08	-0.167292	0.224	0.32	0.000684974	LTR7A	AT1cell	down	ERV1	LTR
7.71844e-16	-0.363575	0.462	0.596	1.69875e-11	LTR7B	Ciliated	down	ERV1	LTR
1.42811e-14	-0.0735689	0.022	0.096	3.14312e-10	LTR1B	Ciliated	down	ERV1	LTR
1.0278e-13	-0.0990797	0.017	0.083	2.26209e-09	LTR71B	Ciliated	down	ERV1	LTR
3.36639e-11	-0.263047	0.43	0.554	7.40908e-07	HERVE	Ciliated	down	ERV1	LTR
5.27731e-07	-0.0720906	0.021	0.064	0.0116148	LTR6A	Ciliated	down	ERV1	LTR
2.59941e-21	0.101553	0.822	0.856	5.72104e-17	LTR5	Macrophage	up	ERVK	LTR
1.61231e-11	0.155502	0.386	0.363	3.54853e-07	MER11D	Macrophage	up	ERVK	LTR
4.45462e-09	-0.00936703	0.007	0.013	9.80418e-05	LTR22A	Macrophage	down	ERVK	LTR
3.42147e-07	-0.0157782	0.225	0.249	0.0075303	MER11C	Macrophage	down	ERVK	LTR
9.14372e-07	0.0159304	0.067	0.054	0.0201244	LTR3B	Macrophage	up	ERVK	LTR
8.9719e-24	-0.0452058	0.081	0.127	1.97463e-19	LTR22A	AT2cell	down	ERVK	LTR
3.55558e-20	-0.0364854	0.038	0.07	7.82548e-16	LTR13A	AT2cell	down	ERVK	LTR
1.11909e-07	0.0558997	0.104	0.083	0.00246301	LTR3B	AT2cell	up	ERVK	LTR
1.04167e-07	0.161923	0.918	0.893	0.00229262	LTR5	Dendritic	up	ERVK	LTR
1.55081e-09	0.215196	0.967	0.946	3.41318e-05	LTR5	Tcell	up	ERVK	LTR
1.00857e-10	0.24065	0.937	0.905	2.21977e-06	LTR5	Endothelial	up	ERVK	LTR
1.47071e-17	0.634371	0.981	0.728	3.23689e-13	LTR5	Bcell	up	ERVK	LTR
7.69514e-81	0.561413	0.929	0.782	1.69362e-76	LTR5	Club	up	ERVK	LTR
2.58677e-07	-0.101492	0.013	0.044	0.00569321	LTR22A	Club	down	ERVK	LTR
2.62095e-21	0.267306	0.867	0.787	5.76844e-17	LTR5	Monocyte	up	ERVK	LTR
2.20701e-11	0.15334	0.128	0.051	4.85742e-07	MER11C	Monocyte	up	ERVK	LTR
7.78188e-13	0.188945	0.906	0.911	1.71271e-08	LTR5	AT1cell	up	ERVK	LTR
1.12052e-47	0.407846	0.968	0.965	2.46615e-43	LTR5	Ciliated	up	ERVK	LTR
6.94937e-15	0.307585	0.568	0.422	1.52949e-10	LTR5B	Ciliated	up	ERVK	LTR
1.38368e-09	0.200005	0.203	0.099	3.04535e-05	LTR3B	Ciliated	up	ERVK	LTR
1.66615e-09	0.00269316	0.002	0	3.66703e-05	MER77	Macrophage	up	ERVL	LTR
3.75432e-07	-0.0130241	0.026	0.036	0.00826288	LTR47A2	Macrophage	down	ERVL	LTR
8.57319e-07	0.0117751	0.026	0.016	0.0188687	LTR57	AT2cell	up	ERVL	LTR
2.53842e-11	-1.07429	0.209	0.434	5.5868e-07	LTR18B	Fibroblast	down	ERVL	LTR
2.05965e-06	0.0860861	0.09	0.045	0.0453308	MLT2A2	Club	up	ERVL	LTR
1.65008e-07	0.191691	0.269	0.169	0.00363166	MLT2A2	Ciliated	up	ERVL	LTR
7.78846e-10	-0.00359195	0.036	0.056	1.71416e-05	MSTB	AT2cell	down	ERVL-MaLR	LTR
5.63103e-09	0.171408	0.17	0.097	0.000123933	THE1D	Club	up	ERVL-MaLR	LTR
2.18157e-54	-0.0100111	0.596	0.674	4.80143e-50	L1PREC2	Macrophage	down	L1	LINE
7.80026e-50	-0.0614406	0.964	0.97	1.71676e-45	L1HS	Macrophage	down	L1	LINE
1.19574e-45	0.00416442	0.533	0.605	2.6317e-41	L1PA8	Macrophage	up	L1	LINE
2.74715e-44	0.00849491	0.573	0.645	6.0462e-40	L1PA2	Macrophage	up	L1	LINE
3.43451e-41	0.0107029	0.751	0.796	7.55901e-37	L1PB2c	Macrophage	up	L1	LINE
2.63378e-39	-0.0118917	0.293	0.356	5.79669e-35	L1PA11	Macrophage	down	L1	LINE
5.46782e-39	-0.00793499	0.272	0.336	1.20341e-34	L1PA13	Macrophage	down	L1	LINE
6.82223e-37	0.00752664	0.751	0.804	1.5015e-32	L1PA4	Macrophage	up	L1	LINE
1.08107e-36	-0.0217579	0.093	0.137	2.37933e-32	L1MA5A	Macrophage	down	L1	LINE
8.23384e-30	0.00972216	0.333	0.39	1.81219e-25	L1PB1	Macrophage	up	L1	LINE
7.96755e-27	0.0183902	0.673	0.725	1.75358e-22	L1PA3	Macrophage	up	L1	LINE
8.40072e-25	0.020904	0.854	0.885	1.84891e-20	L1PREC1	Macrophage	up	L1	LINE
5.33871e-23	0.0452901	0.721	0.773	1.175e-18	L1PA5	Macrophage	up	L1	LINE
1.48105e-18	0.017532	0.216	0.257	3.25965e-14	L1PBA-5	Macrophage	up	L1	LINE
1.62797e-16	-0.0207327	0.148	0.181	3.58299e-12	L1PB2	Macrophage	down	L1	LINE
1.89424e-16	0.00748356	0.187	0.222	4.16903e-12	L1PA15	Macrophage	up	L1	LINE
1.25828e-11	0.0193492	0.171	0.199	2.76935e-07	L1MA1	Macrophage	up	L1	LINE
5.48327e-11	0.0233889	0.16	0.187	1.20681e-06	L1MA3	Macrophage	up	L1	LINE
1.29719e-10	0.00162694	0.1	0.122	2.85498e-06	L1PA12	Macrophage	up	L1	LINE
1.8575e-10	0.055869	0.187	0.214	4.08817e-06	L1MA9	Macrophage	up	L1	LINE
1.94631e-10	0.00709794	0.049	0.065	4.28364e-06	L1MB3-5	Macrophage	up	L1	LINE
1.32084e-09	0.00849721	0.077	0.096	2.90704e-05	L1MA4A	Macrophage	up	L1	LINE
2.00761e-09	-0.00442618	0.077	0.095	4.41854e-05	L1MA5	Macrophage	down	L1	LINE
4.34752e-09	0.00104348	0.096	0.115	9.56845e-05	L1MC1	Macrophage	up	L1	LINE
3.11499e-08	0.028218	0.051	0.066	0.000685579	L1MCA-5	Macrophage	up	L1	LINE
4.08459e-08	0.0042867	0.075	0.091	0.000898978	L1PB3	Macrophage	up	L1	LINE
1.10531e-07	-0.00180739	0.007	0.012	0.00243267	L1M2B-5	Macrophage	down	L1	LINE
9.18254e-07	-0.00332538	0.045	0.057	0.0202099	L1MB5	Macrophage	down	L1	LINE
9.21442e-07	-0.00315907	0.054	0.067	0.02028	L1PB4	Macrophage	down	L1	LINE
1.29012e-06	0.0203055	0.166	0.185	0.0283942	L1MA2	Macrophage	up	L1	LINE
1.36172e-06	0.0351242	0.248	0.271	0.0299702	L1PA16	Macrophage	up	L1	LINE
1.47845e-69	-0.0390122	0.402	0.57	3.25392e-65	L1PA10	AT2cell	down	L1	LINE
1.23714e-42	0.0265191	0.266	0.378	2.72282e-38	L1PA11	AT2cell	up	L1	LINE
4.76009e-38	0.0725218	0.237	0.339	1.04765e-33	L1PA13	AT2cell	up	L1	LINE
6.10011e-37	0.0407443	0.499	0.651	1.34257e-32	L1PA7-5	AT2cell	up	L1	LINE
1.0055e-35	0.0698891	0.522	0.676	2.21301e-31	L1PA8	AT2cell	up	L1	LINE
4.43207e-34	0.00103824	0.173	0.253	9.75454e-30	L1PA14	AT2cell	up	L1	LINE
6.51614e-33	0.0213603	0.175	0.255	1.43414e-28	L1MA3	AT2cell	up	L1	LINE
1.05651e-32	0.0232985	0.201	0.284	2.32527e-28	L1MA1	AT2cell	up	L1	LINE
1.13521e-30	-0.00539553	0.183	0.259	2.49847e-26	L1MA2	AT2cell	down	L1	LINE
5.28468e-28	0.0181219	0.148	0.216	1.16311e-23	L1PB2	AT2cell	up	L1	LINE
5.91679e-28	0.103148	0.336	0.448	1.30223e-23	L1PB1	AT2cell	up	L1	LINE
2.54537e-22	0.0637677	0.143	0.202	5.6021e-18	L1PA15	AT2cell	up	L1	LINE
1.04176e-17	0.00864385	0.098	0.141	2.2928e-13	L1MC1	AT2cell	up	L1	LINE
3.80997e-17	0.175427	0.598	0.735	8.38536e-13	L1PREC2	AT2cell	up	L1	LINE
1.54919e-16	0.0951948	0.218	0.281	3.40961e-12	L1PA16	AT2cell	up	L1	LINE
1.44247e-15	0.0141912	0.101	0.14	3.17473e-11	L1PA12	AT2cell	up	L1	LINE
2.64078e-15	0.0953054	0.681	0.831	5.81208e-11	L1PA5	AT2cell	up	L1	LINE
7.42397e-15	0.160315	0.284	0.36	1.63394e-10	L1PBA-5	AT2cell	up	L1	LINE
1.74352e-14	0.108876	0.134	0.182	3.83731e-10	L1PA16-5	AT2cell	up	L1	LINE
5.96633e-13	0.0019604	0.078	0.11	1.31313e-08	L1MA5	AT2cell	up	L1	LINE
8.53531e-13	0.0184211	0.068	0.099	1.87854e-08	L1MA4A	AT2cell	up	L1	LINE
3.26027e-11	0.0226559	0.071	0.1	7.17553e-07	L1MB4	AT2cell	up	L1	LINE
6.53368e-11	0.0576634	0.122	0.157	1.438e-06	L1MA4	AT2cell	up	L1	LINE
1.35676e-10	0.0273575	0.112	0.146	2.9861e-06	L1PB3	AT2cell	up	L1	LINE
2.42413e-10	0.0454594	0.127	0.162	5.33527e-06	L1MA5A	AT2cell	up	L1	LINE
1.25868e-08	-0.00744391	0.006	0.015	0.000277023	L1MC4	AT2cell	down	L1	LINE
1.46873e-08	-0.00588848	0.023	0.038	0.000323253	L1MC2	AT2cell	down	L1	LINE
5.29358e-08	0.19119	0.574	0.701	0.00116506	L1PA2	AT2cell	up	L1	LINE
2.60544e-07	0.01446	0.042	0.059	0.00573432	L1MB2	AT2cell	up	L1	LINE
3.80402e-07	0.0296976	0.033	0.048	0.00837228	L1MA8	AT2cell	up	L1	LINE
1.30128e-14	0.300278	0.928	0.893	2.86399e-10	L1PREC1	Dendritic	up	L1	LINE
4.16477e-14	0.382976	0.682	0.548	9.16625e-10	L1PA8	Dendritic	up	L1	LINE
1.15576e-09	0.241643	0.773	0.668	2.54372e-05	L1PA3	Dendritic	up	L1	LINE
1.28296e-08	0.276768	0.7	0.584	0.000282367	L1PREC2	Dendritic	up	L1	LINE
7.54019e-08	0.207135	0.987	0.984	0.00165952	L1HS	Dendritic	up	L1	LINE
9.70848e-08	0.253855	0.617	0.509	0.00213674	L1PA6	Dendritic	up	L1	LINE
1.43895e-08	0.300646	0.728	0.495	0.000316699	L1PREC2	Plasma	up	L1	LINE
6.93136e-14	0.337251	0.963	0.922	1.52552e-09	L1PREC1	Tcell	up	L1	LINE
1.43367e-11	0.248823	0.993	0.997	3.15536e-07	L1HS	Tcell	up	L1	LINE
1.23548e-07	0.291821	0.822	0.697	0.00271917	L1PB2c	Tcell	up	L1	LINE
5.35422e-07	0.158237	0.998	0.991	0.0117841	L1HS	Endothelial	up	L1	LINE
7.55024e-07	0.201506	0.302	0.192	0.0166173	L1PA15	Endothelial	up	L1	LINE
1.71093e-06	0.25887	0.691	0.629	0.0376558	L1PA7-5	Endothelial	up	L1	LINE
1.91632e-11	0.429163	0.921	0.65	4.21762e-07	L1PA4	Bcell	up	L1	LINE
2.35476e-10	0.614587	0.684	0.35	5.1826e-06	L1PA7-5	Bcell	up	L1	LINE
4.75155e-09	0.280406	0.997	0.981	0.000104577	L1HS	Bcell	up	L1	LINE
3.62192e-08	0.334582	0.988	0.864	0.000797147	L1PREC1	Bcell	up	L1	LINE
2.76343e-07	0.412428	0.824	0.563	0.00608202	L1PA3	Bcell	up	L1	LINE
7.66146e-07	0.468035	0.593	0.301	0.0168621	L1PA10	Bcell	up	L1	LINE
5.86014e-23	0.373473	0.752	0.572	1.28976e-18	L1PREC2	Club	up	L1	LINE
5.6435e-18	0.275653	0.647	0.491	1.24208e-13	L1PA7-5	Club	up	L1	LINE
7.1371e-18	0.237538	0.739	0.564	1.5708e-13	L1PA2	Club	up	L1	LINE
1.37783e-17	0.257751	0.202	0.09	3.03246e-13	L1PA12-5	Club	up	L1	LINE
2.33043e-12	0.218684	0.951	0.878	5.12905e-08	L1PREC1	Club	up	L1	LINE
5.02178e-12	0.159806	0.993	0.963	1.10524e-07	L1HS	Club	up	L1	LINE
1.03162e-11	0.216705	0.636	0.496	2.27049e-07	L1PA6	Club	up	L1	LINE
4.71716e-11	0.214445	0.573	0.451	1.0382e-06	L1PA10	Club	up	L1	LINE
5.04462e-11	0.19032	0.831	0.713	1.11027e-06	L1PA4	Club	up	L1	LINE
3.83158e-09	0.178968	0.813	0.694	8.43292e-05	L1PA5	Club	up	L1	LINE
2.96836e-08	0.149312	0.162	0.092	0.000653306	L1MB3	Club	up	L1	LINE
2.23965e-07	0.146793	0.79	0.675	0.00492926	L1PA3	Club	up	L1	LINE
5.96273e-28	0.337092	0.941	0.884	1.31234e-23	L1HS	Monocyte	up	L1	LINE
2.06284e-23	0.406507	0.786	0.647	4.54011e-19	L1PREC1	Monocyte	up	L1	LINE
4.49449e-22	0.321527	0.592	0.397	9.89193e-18	L1PB2c	Monocyte	up	L1	LINE
2.06521e-18	0.292117	0.442	0.267	4.54533e-14	L1PA6	Monocyte	up	L1	LINE
2.67608e-17	0.287844	0.463	0.292	5.88979e-13	L1PA8	Monocyte	up	L1	LINE
9.67511e-17	0.284493	0.575	0.393	2.1294e-12	L1PA3	Monocyte	up	L1	LINE
1.01243e-16	0.327342	0.615	0.441	2.22825e-12	L1PA5	Monocyte	up	L1	LINE
2.47899e-15	0.275472	0.488	0.324	5.45602e-11	L1PREC2	Monocyte	up	L1	LINE
4.08771e-15	0.281005	0.218	0.101	8.99664e-11	L1PA11	Monocyte	up	L1	LINE
1.51262e-13	0.228663	0.355	0.212	3.32912e-09	L1PA10	Monocyte	up	L1	LINE
7.6038e-13	0.251792	0.667	0.522	1.67352e-08	L1PA4	Monocyte	up	L1	LINE
7.44034e-12	0.214302	0.267	0.151	1.63754e-07	L1PB1	Monocyte	up	L1	LINE
1.15537e-11	0.210689	0.492	0.336	2.54286e-07	L1PA2	Monocyte	up	L1	LINE
9.02301e-11	0.255826	0.329	0.209	1.98587e-06	L1PA7-5	Monocyte	up	L1	LINE
1.23595e-10	0.20291	0.195	0.101	2.72019e-06	L1PA13	Monocyte	up	L1	LINE
8.63495e-10	0.163937	0.176	0.091	1.90047e-05	L1PA16	Monocyte	up	L1	LINE
8.72223e-09	0.180666	0.1	0.042	0.000191968	L1MA9	Monocyte	up	L1	LINE
9.75687e-09	0.128587	0.119	0.054	0.000214739	L1PBA-5	Monocyte	up	L1	LINE
4.23913e-08	0.14729	0.141	0.072	0.000932991	L1PA14	Monocyte	up	L1	LINE
6.98363e-08	0.146157	0.089	0.037	0.00153703	L1MA4	Monocyte	up	L1	LINE
7.24687e-08	0.0868568	0.067	0.022	0.00159496	L1MB8	Monocyte	up	L1	LINE
1.47642e-07	0.160167	0.13	0.066	0.00324946	L1PA15	Monocyte	up	L1	LINE
3.85902e-07	0.139335	0.111	0.055	0.00849333	L1MA2	Monocyte	up	L1	LINE
4.35853e-07	0.111629	0.083	0.036	0.00959269	L1PA12	Monocyte	up	L1	LINE
1.17181e-06	0.151015	0.1	0.049	0.0257904	L1MB3	Monocyte	up	L1	LINE
4.00397e-09	0.289159	0.748	0.711	8.81234e-05	L1PA2	AT1cell	up	L1	LINE
1.18129e-08	0.107994	0.11	0.049	0.00025999	L1MA9	AT1cell	up	L1	LINE
1.09176e-06	0.201559	0.157	0.095	0.0240286	L1PA12-5	AT1cell	up	L1	LINE
1.6606e-07	0.187205	0.257	0.158	0.00365481	L1MA9	Ciliated	up	L1	LINE
1.04825e-06	0.163735	0.868	0.826	0.0230708	L1PA7-5	Ciliated	up	L1	LINE
1.45874e-17	-0.00150005	0.19	0.226	3.21054e-13	L1PA14	Macrophage	down	L1	LINE
2.26478e-17	0.00449319	0.446	0.491	4.98455e-13	L1PA7-5	Macrophage	up	L1	LINE
6.46949e-12	-0.01541	0.029	0.043	1.42387e-07	HERVP71A-I	Macrophage	down	ERV1	LTR
1.53188e-11	0.090162	0.15	0.124	3.37152e-07	MER34B-I	Macrophage	up	ERV1	LTR
1.19076e-09	0.0147194	0.035	0.023	2.62073e-05	HERV15I	Macrophage	up	ERV1	LTR
4.67875e-09	-0.00346804	0.185	0.212	0.000102975	THE1-I	Macrophage	down	ERVL-MaLR	LTR
1.22735e-15	-0.024713	0.054	0.086	2.70128e-11	HERVL	AT2cell	down	ERVL	LTR
1.14005e-11	0.0923386	0.105	0.078	2.50914e-07	MER4I	AT2cell	up	ERV1	LTR
9.83944e-10	0.00114697	0.058	0.083	2.16556e-05	HERVK9I	AT2cell	up	ERVK	LTR
5.42754e-07	0.0148992	0.03	0.044	0.0119455	L1M4B	AT2cell	up	L1	LINE
9.78177e-07	0.0744325	0.079	0.062	0.0215287	HERVIP10FH	AT2cell	up	ERV1	LTR
5.88274e-08	0.305706	0.451	0.256	0.00129473	HARLEQUIN	Plasma	up	ERV1	LTR
2.23194e-07	0.341704	0.55	0.401	0.00491228	HARLEQUIN	Tcell	up	ERV1	LTR
2.29141e-09	0.671635	0.562	0.214	5.04317e-05	HARLEQUIN	Bcell	up	ERV1	LTR
1.49136e-24	0.381077	0.461	0.29	3.28233e-20	HARLEQUIN	Club	up	ERV1	LTR
8.88183e-17	0.20091	0.276	0.147	1.9548e-12	THE1-I	Club	up	ERVL-MaLR	LTR
7.08381e-07	0.109286	0.112	0.06	0.0155908	HERVIP10FH	Club	up	ERV1	LTR
1.18941e-12	0.169246	0.11	0.036	2.61776e-08	MER4I	Monocyte	up	ERV1	LTR
3.5667e-11	0.166632	0.189	0.094	7.84996e-07	HARLEQUIN	Monocyte	up	ERV1	LTR
4.68347e-20	0.391501	0.469	0.314	1.03079e-15	HARLEQUIN	AT1cell	up	ERV1	LTR
3.19446e-08	0.130763	0.203	0.122	0.000703069	MER4I	AT1cell	up	ERV1	LTR
7.22331e-09	0.269695	0.566	0.449	0.000158978	THE1-I	Ciliated	up	ERVL-MaLR	LTR
6.80437e-08	0.108784	0.089	0.024	0.00149757	HERV15I	Ciliated	up	ERV1	LTR
7.96874e-08	0.221247	0.654	0.569	0.00175384	HARLEQUIN	Ciliated	up	ERV1	LTR

## Sheet: Table 7D
Supplemental Table 7. Summary of the differential analysis of the genes and TEs per individual cell type in the single-cell RNA-seq.
Table 7D. Differences between the IPF patients and donors represented as correlation between L1 score and TE-related gene expression.
Gene	p-value	p.adjust
PLEKHA4	0.00188837	0.0211154
CX3CL1	0.0235571	0.0672821
APP	0.0038617	0.031666
APOL3	0.00065341	0.0121281
LY6E	0.000945741	0.0129251
OPTN	0.0214683	0.0660149
HERC6	0.390152	0.475136
IFI44L	0.357856	0.443918
TRIM14	0.00455477	0.0336032
TIMP1	0.00806311	0.0431201
CFB	0.0758291	0.131994
XAF1	0.0132106	0.0551599
APOL1	0.0211442	0.0660149
DDIT4	0.0268437	0.0672821
AHNAK2	0.127887	0.184793
SERPINE1	0.48662	0.581109
BST2	0.0244471	0.0672821
GBP1	0.0594455	0.109131
CXCL9	0.149174	0.208505
P2RY6	0.0894117	0.144706
IL15RA	0.0103312	0.0488746
IGFBP2	0.0995205	0.15495
C15orf48	0.0883136	0.144706
IFI16	0.0195871	0.0660149
OAS2	0.0249393	0.0672821
VAMP5	0.0561339	0.106223
FLT1	0.196105	0.256606
MX1	0.024709	0.0672821
MX2	0.087332	0.144706
TYMP	0.0189136	0.0660149
IFI27	0.0180282	0.0660149
OAS3	0.982583	0.992917
DDX60	0.0238715	0.0672821
LGALS9	0.0415474	0.0875586
GBP4	0.00213736	0.0219079
HES4	0.360909	0.443918
EPSTI1	0.0252126	0.0672821
ISG15	0.906534	0.944946
SOX2	0.14633	0.20688
TAP2	0.00785292	0.0431201
SAMHD1	0.000710625	0.0121281
CALCOCO2	0.166094	0.226995
PSMB9	0.0182324	0.0660149
RNASE4	0.303346	0.384656
MOV10	0.0123962	0.054455
ZNF385B	0.00078882	0.0121281
IRF9	0.0107691	0.0490593
OAS1	0.0851206	0.143422
IFI44	0.103281	0.158795
BUB1	0.00992773	0.0488746
STAT1	0.0059305	0.0383922
SERPINB9	0.129205	0.184793
RUNX3	0.0315101	0.075995
ACSL1	0.0273504	0.0672821
TMEM51	0.0419997	0.0875586
GBP3	0.0100346	0.0488746
TDRD7	0.00377218	0.031666
SLFN5	0.0158687	0.0629628
LAP3	0.0353919	0.0797513
UBE2L6	0.189369	0.253476
IFITM1	0.0732432	0.130564
VEGFC	0.639343	0.734946
DDX58	0.414287	0.499581
RNF24	0.974888	0.992917
SPTLC2	2.5162e-05	0.000773732
IFIH1	0.191652	0.253476
NAPA	0.717267	0.802035
CCND3	0.112452	0.170602
WARS	0.0259899	0.0672821
TNFSF10	0.0348579	0.0797513
TRIM38	0.00113464	0.0139561
APOL6	0.0923197	0.145581
RTP4	0.122128	0.18011
TAP1	0.0134536	0.0551599
APOBEC3G	0.00677992	0.039711
ETV7	0.0761917	0.131994
ERLIN1	0.00559178	0.0382105
IFI6	0.992916	0.992917
TBX3	0.66346	0.755607
B2M	0.00464435	0.0336032
PMAIP1	0.777625	0.853999
LEPR	0.906126	0.944946
TRIM25	0.302938	0.384656
LMO2	0.162074	0.22399
SQSTM1	0.113734	0.170602
CD74	4.86444e-06	0.000464538
MT1G	0.0374339	0.0822209
MICB	0.0356612	0.0797513
FOXA1	0.041988	0.0875586
MAX	0.006391	0.0393047
ANKRD22	0.000275641	0.00678077
CASP7	0.00354238	0.031666
TXNIP	0.0559011	0.106223
FNDC4	0.05544	0.106223
PLSCR1	0.090891	0.14519
SLFN12	0.0187733	0.0660149
SAMD4A	0.0271067	0.0672821
IFI35	0.322228	0.404429
BTN3A3	0.0704304	0.127396
HNRNPL	0.0824329	0.140823
HSP90AA1	0.612639	0.717663
TRIM28	0.517101	0.611572
FNDC3B	0.0437442	0.0896757
PTMA	0.920037	0.950963
NLRP1	0.049198	0.0992025
HSH2D	0.991681	0.992917
SNAI2	0.190967	0.253476
MYD88	7.96127e-06	0.000464538
DYNLT1	0.0575935	0.107333
DEFB1	0.875309	0.9362
PDK1	0.266017	0.344422
PML	1.13302e-05	0.000464538
CEBPD	0.807209	0.870936
CDKN1A	0.0329571	0.0779563
LAMP3	0.737789	0.81755
TRAFD1	0.0533865	0.105912
SUN2	0.702704	0.79296
TDRKH	0.625047	0.72529
PSMB8	0.123002	0.18011
IFIT1	0.798317	0.868964
ETV6	0.020998	0.0660149
ALDH1A1	0.886431	0.939922
BLVRA	0.0209324	0.0660149
